# Supplementary material for: Transcriptome analysis of the Japanese eel (Anguilla japonica) during larval metamorphosis
Source: BMC Genomics. 2024 Jun 11;25:585. doi: 10.1186/s12864-024-10459-z (PMC11165803; doi:10.1186/s12864-024-10459-z)
Supplement: Supplementary file 1 — Supplementary Material 1 [file 12864_2024_10459_MOESM1_ESM.xlsx]

## Sheet: Sheet1
	Supplementary File 2. The normalized RPM of the most characteristics genes in the body and head of each stage.
	Developmental stage	Body																																															Head
		Angja12g000630	Angja58319s000190	Angja73s000070	Angja12g008860	Angja5g004160	Angja3s000040	Angja60428s000010	Angja28s000100	Angja19g005320	Angja18g003080	Angja1g004530	Angja7g006890	Angja10g005440	Angja81305s000210	Angja34413s000010	Angja217s000190	Angja2g003390	Angja19g004440	Angja1g009760	Angja15g000770	Angja81493s000010	Angja12g003940	Angja4g004690	Angja81322s000120	Angja14g007880	Angja2g010740	Angja3g000260	Angja6g001200	Angja7g013710	Angja1g003560	Angja6g003530	Angja85s000070	Angja81329s000010	Angja10g004970	Angja11g007110	Angja2g009280	Angja12g004390	Angja211s000040	Angja81243s000130	Angja81314s000020	Angja3g004990	Angja5g010880	Angja11g002800	Angja16g002460	Angja4g001790	Angja6g001950		Angja1g012060
	Leptocephalus	3.86125	37.0284	3.86125	0.990064	5.14833	3.96026	6.83144	89.7988	4.6533	11.4847	1.18808	7.12846	6.1384	4.15827	0.297019	14.3559	6.1384	22.9695	31.8801	3.56423	6.03939	2.07914	8.81157	0.297019	13.5639	97.6204	1.98013	9.99965	6.43542	0.990064	0.693045	179.598	27.8208	5.74237	3.0692	5.34635	175.34	8.01952	23.7615	9.99965	5.74237	9.2076	8.51455	56.3347	5.54436	4.85132		1569.5
		7.05257	56.7822	2.71253	1.71793	4.88255	5.06338	8.31841	99.5497	4.79213	14.7381	1.71793	8.228	9.04175	2.80294	0.452088	18.8973	6.60048	28.0294	38.1562	5.1538	4.34004	2.62211	13.0201	0.72334	11.7543	101.087	2.26044	6.41964	11.483	0.904175	0.632923	246.659	23.6894	7.41424	4.06879	6.87173	247.021	11.483	50.3626	18.2643	8.04716	9.22259	23.6894	107.054	4.52088	4.79213		1342.9
		7.76711	31.4383	2.49657	1.47945	4.43835	6.1952	8.32191	96.1643	5.17808	9.06163	1.84931	7.30479	11.4657	1.84931	1.20205	18.9555	6.01027	22.839	44.7534	4.16095	5.54794	2.49657	6.84246	1.47945	10.3562	130.561	2.21918	7.21232	12.8527	1.29452	0.277397	196.952	29.1267	8.04451	3.97602	5.9178	166.161	9.06163	47.065	20.9897	7.48972	9.24656	13.3151	101.897	4.80821	10.726		1259.15
		4.20736	57.6498	1.25326	3.58074	6.26629	6.26629	8.50425	96.2323	5.99773	7.51954	1.79037	5.3711	5.8187	3.31218	0.984702	16.7399	5.55014	28.2878	43.685	4.11785	5.72918	3.04363	14.3229	0.984702	11.3688	262.826	2.05892	121.745	8.50425	0.984702	0.626629	184.05	24.17	7.87762	3.49122	3.93881	164.087	12.7116	27.1241	10.8317	7.25099	19.6045	7.25099	78.8657	4.74447	5.10255		2842.67
	M1	2.92151	77.0902	0.659696	1.41363	9.61271	11.4976	12.5342	87.4568	3.95818	2.92151	0.848181	9.1415	3.58121	4.33515	0.188485	24.88	6.78544	46.4614	64.179	10.9321	1.7906	6.12575	38.0739	2.07333	18.3772	3105.19	2.26181	173.971	12.7227	2.82727	1.22515	243.428	7.25666	10.3667	2.4503	1.41363	266.329	9.8012	17.7175	16.7751	9.04726	27.7072	3.20424	162.002	5.56029	8.48181		7014.37
		2.24504	73.338	0.249449	1.24724	6.90142	7.98237	9.89481	79.99	3.90803	3.90803	0.748347	7.15087	1.41354	4.98898	0.249449	13.5534	3.90803	31.0148	43.8199	6.48567	2.99339	4.15748	31.4306	1.57984	14.3017	756.246	2.41134	40.0781	10.2274	2.49449	0.831497	144.098	17.3783	8.98016	0.914646	4.15748	225.086	11.4747	8.73071	12.0567	6.98457	13.7197	2.24504	76.7471	6.40252	5.57103		5779.18
		2.7223	89.9211	0.765648	1.27608	7.48633	8.59227	11.0594	87.9644	4.59389	1.61637	0.85072	9.35792	3.40288	5.27446	0.085072	21.1829	8.84748	47.3851	62.4428	9.1027	2.1268	5.69982	32.9228	2.46709	29.52	3040.81	3.06259	174.908	16.1637	2.38201	1.10594	185.797	11.6549	10.4639	1.5313	3.91331	271.124	12.0802	26.6275	26.7126	7.91169	28.8394	7.5714	141.815	6.9759	8.25198		4246.08
		2.90985	91.996	0.671504	1.45492	8.84147	8.84147	9.62489	78.9017	3.69327	6.71504	1.00726	7.27462	2.01451	5.03628	0	14.2135	4.92436	43.0882	46.3338	6.71504	1.45492	4.47669	24.0622	1.56684	19.5855	1308.65	2.35026	92.7794	9.84872	2.01451	1.45492	221.484	12.9824	9.40105	1.79068	2.68601	254.724	9.62489	16.7876	17.6829	9.28913	22.0477	4.70053	79.3494	6.15545	8.05804		5063.27
	M2	3.83049	62.8913	1.69254	1.8707	13.5403	12.6495	13.0059	118.211	4.89946	1.60346	1.78162	12.3823	5.87936	2.31611	0.445406	25.2991	8.01731	52.7361	71.7994	15.411	4.45406	10.2443	48.5492	0.178162	19.8651	3346.51	2.67244	233.036	20.3105	2.93968	1.24714	310.715	7.75006	18.8852	1.33622	1.06897	384.563	17.9944	20.3996	28.8623	13.184	37.0578	6.59201	183.685	6.23568	11.1351		12377.5
		8.64332	59.1124	0.894137	2.08632	18.6775	14.9023	13.4121	94.4805	4.76873	1.29153	1.78827	12.7166	5.56352	1.49023	0.596091	31.5928	9.43811	50.171	69.1466	13.8094	5.26547	12.3192	40.9316	1.49023	21.8567	4148.4	2.38436	276.388	18.7769	3.17915	2.18567	305.795	7.94788	15.399	1.58958	2.18567	331.129	16.9886	30.5	29.7052	11.4251	35.6661	9.14006	173.164	7.55049	13.2134		10612.9
		6.75404	58.322	1.27779	2.28177	16.0637	13.2343	12.6866	104.688	5.20243	1.82542	1.18652	12.5041	4.28973	2.37304	0.821437	25.8296	8.03183	49.6513	68.1793	12.7779	4.56354	11.9565	46.6394	1.5516	20.0796	3808	2.92066	184.549	18.8018	2.82939	1.36906	269.523	11.8652	20.1708	1.64287	1.5516	353.035	15.3335	24.6431	27.7463	13.3255	32.6749	4.28973	218.137	7.66674	9.58343		12618.3
		6.7706	55.4859	1.32109	1.73393	19.5687	13.7889	13.954	107.421	5.53207	1.5688	1.32109	12.6329	3.96328	2.39448	1.07339	30.3851	10.6513	52.2657	69.4399	12.9632	5.4495	12.7155	64.7335	1.15596	23.5319	3370.93	2.88989	199.402	19.7338	2.80732	2.39448	297.741	7.18344	27.8255	1.73393	0.990819	361.897	18.6604	30.8805	29.5594	12.7981	31.7888	11.3118	201.054	8.5871	13.1283		13301.5
	M3	8.83325	69.5012	0.77655	2.71792	21.161	15.2398	17.3753	113.279	6.69774	0.77655	1.65017	9.51273	5.72705	1.65017	1.45603	22.5199	7.66843	41.5454	50.5728	9.80394	5.04757	12.8131	36.2066	0.873618	27.1792	2233.07	1.5531	102.99	21.6463	4.56223	4.17395	251.02	3.49447	13.3955	2.91206	0.388275	304.699	21.6463	38.6333	31.8385	10.4834	24.4613	11.4541	120.462	8.63912	14.3662		9329.15
		12.9123	52.347	1.97755	2.32653	25.1265	15.7041	15.3551	109.696	5.2347	0.465306	3.72245	11.051	10.1204	0.814286	1.04694	23.6143	6.63062	43.2735	52.9286	9.65511	6.39796	18.7286	39.0857	1.39592	36.0612	1271.8	1.86123	75.0306	23.498	3.83878	3.37347	219.625	5.81633	12.2143	3.02449	0.232653	287.559	21.9857	52.4633	32.8041	9.65511	21.0551	20.3572	136.916	12.098	14.1918		13303.4
		8.5732	63.2274	0.779382	2.04588	22.9918	19.2897	16.2696	124.311	5.06598	0.779382	2.63041	11.8856	5.45567	1.94845	0.292268	19.3871	6.72217	47.932	66.2475	10.8139	3.99433	16.2696	39.8459	1.2665	28.2526	2771.48	1.94845	159.286	20.751	4.38402	4.57887	246.772	5.94279	14.1263	2.1433	0.194845	313.604	19.1923	27.5706	35.3645	11.3985	29.3242	6.62475	168.931	8.76805	11.8856		14768.6
		11.145	57.036	0.98338	3.52378	21.9622	14.9965	17.373	112.351	5.49054	0.737535	1.55702	11.3089	5.98223	1.39312	0.655587	22.4538	7.4573	35.5656	61.2973	11.8825	5.24469	15.4063	38.6796	0.0819483	22.7816	2000.77	1.39312	96.3712	21.9622	4.67105	3.52378	199.954	5.24469	14.5049	2.95014	0.163897	279.444	22.2899	32.7793	35.5656	11.2269	29.0917	8.35873	172.747	9.8338	17.2911		20397.1
	Glass eel	10.0409	67.9999	2.08772	4.67251	15.6082	11.3333	11.2339	158.865	12.0292	1.2924	5.269	6.16373	9.04677	0.497075	0.79532	15.6082	3.57894	23.1637	39.1695	5.86549	7.2573	7.55554	17.5965	0.59649	30.0233	24.0584	3.2807	3.77777	13.2222	2.88304	2.48538	112.438	10.1403	4.27485	3.67836	0.59649	214.041	11.8304	67.304	22.766	8.84794	22.1696	21.1754	64.918	6.66081	16.0058		13955.9
		10.4128	44.3728	0.828293	4.96976	18.8141	11.9511	9.11122	160.216	8.63791	0.946621	16.6842	4.7331	6.62634	0.946621	1.77491	15.2643	3.07652	20.4707	37.5098	6.863	9.34788	5.08809	16.0926	0.354983	31.8301	85.0775	4.7331	6.74467	9.11122	3.07652	2.24822	76.7946	8.63791	4.14147	4.25979	0.828293	159.624	10.6495	61.5303	16.0926	6.50802	17.3942	17.6308	65.5535	5.44307	11.1228		7711.23
		6.27719	50.1179	0.996379	5.87863	13.3515	11.2591	10.8605	133.216	6.67574	1.09602	3.78624	5.28081	6.27719	0.298914	0.498189	16.6395	2.78986	15.9421	39.8552	5.38045	5.18117	6.5761	19.2301	0.896741	17.7355	1180.81	2.98914	64.3661	10.8605	1.49457	1.79348	78.1161	7.77175	3.18841	0.498189	0.697465	218.107	10.9602	6.97465	19.8279	8.26994	29.1939	3.58696	84.194	4.98189	7.87139		14301.5
		8.47776	55.5157	1.00275	9.11587	13.8561	10.3921	12.3064	92.7084	6.38111	1.00275	4.01098	6.74574	7.65733	0.72927	1.64086	19.0522	2.82592	26.8918	40.1098	6.56343	6.56343	9.20703	26.8007	0.364635	31.0851	591.255	3.91982	50.6842	11.5772	3.64635	2.18781	112.399	6.47227	6.38111	2.37013	0.638111	239.474	14.4031	31.9055	21.0577	7.20154	20.9665	8.75124	69.7364	5.46952	12.0329		2024.75
	Elver	21.9963	33.5571	2.76232	4.29695	17.904	13.9139	13.607	131.978	16.9832	2.25078	5.83157	8.18466	10.1285	1.12539	0.920775	18.5178	6.95696	34.7848	34.171	3.6831	7.77543	5.11542	13.4024	0.61385	73.4574	248.2	6.44542	8.18466	16.3693	2.4554	2.86463	100.978	15.3462	7.67312	18.4155	1.63693	193.772	11.3562	93.3052	17.904	8.18466	18.3132	28.1348	79.5959	6.24081	23.1217		8272.92
		15.4565	50.6075	0.997191	4.11341	16.9522	13.7114	9.84726	113.181	6.35709	1.24649	5.1106	6.48174	8.47612	0.124649	0.373947	19.1959	7.60358	26.4256	37.7686	4.11341	6.85569	9.72261	18.6973	0.872542	43.5025	71.9224	3.86412	7.10499	13.5867	1.62044	1.86973	86.257	10.4705	3.61482	5.23525	0.623244	199.314	13.4621	71.6731	21.0657	8.10218	16.0797	32.5334	71.4238	7.10499	20.4424		10346
		13.6883	67.3008	2.01815	4.47502	20.4447	12.1966	12.1089	140.217	6.40542	0.877455	2.80786	7.28288	12.6354	0.263237	0.526473	18.5143	5.26473	34.9227	51.5944	7.54611	5.17699	12.5476	25.8849	1.49167	41.4159	686.258	2.28138	54.49	18.1633	2.98335	2.36913	236.474	6.75641	5.35248	6.58091	0.526473	284.91	15.0045	68.617	25.8849	9.65201	22.9893	29.0438	96.0813	7.10739	19.4795		NA
		14.0437	69.9237	1.08028	3.53547	18.954	10.5082	10.7046	168.72	8.34763	0.883867	6.48169	10.901	9.72254	0.589245	1.3749	19.5433	4.22292	32.7031	37.0242	5.69603	9.42792	10.8028	25.2393	0.589245	39.0866	209.476	4.12471	36.0421	15.0257	3.83009	2.94622	86.5208	7.75839	2.16056	8.24943	0.39283	248.759	15.5168	70.4147	29.8551	8.83867	20.5254	29.5604	98.011	7.8566	23.177		15512.2
	Yellow eel	14.2154	18.6109	74.4436	3.8344	8.41699	7.57529	12.906	131.024	9.07164	5.89189	5.05019	8.0429	12.6255	1.58988	2.71214	10.1004	7.38824	12.8125	16.2728	1.40283	10.1939	3.08623	8.79107	0	28.5242	1.21579	2.71214	3.08623	8.8846	1.21579	0.654654	40.308	37.1283	9.35221	3.92793	13.8413	255.689	7.66881	42.459	12.8125	7.10768	8.97812	16.4599	43.2072	4.86315	11.4097		6046.7
		12.9581	25.7939	72.7365	3.78963	8.55723	7.09028	9.16847	107.699	9.29071	2.93391	6.84579	5.25659	6.47905	1.46695	1.10022	9.16847	4.7676	10.2687	15.403	1.71145	7.70151	1.71145	6.96803	0.97797	24.816	1.83369	2.32268	0.855723	7.70151	1.95594	1.34471	36.1849	17.9702	5.50108	4.03412	8.67948	314.051	6.72354	48.165	14.4251	7.45702	7.21253	17.8479	28.6056	3.42289	12.4691		4733.06
		16.7396	28.6603	43.9627	1.85996	9.8916	12.0897	11.4979	109.061	8.96162	4.73444	4.31172	7.01712	10.9907	3.2972	1.26815	11.3288	5.32625	14.5415	28.9139	3.46629	3.97355	4.05809	10.3143	0.507262	29.083	1.77542	2.62085	1.69087	10.6525	3.21266	0.676349	49.6271	20.0368	4.56536	4.05809	9.55343	323.718	9.8916	46.499	23.5031	8.20073	14.7951	14.9642	52.9243	7.43984	14.8797		8513.87
		8.81961	26.4588	16.2673	3.82183	12.0535	9.50558	10.1915	176	12.2495	3.52784	3.42985	7.93765	14.6993	1.37194	2.2539	10.4855	4.70379	13.5234	25.3809	4.4098	5.29176	4.70379	9.89756	1.27394	29.4967	1.37194	3.42985	1.27394	11.2695	1.56793	1.07795	64.2851	16.8553	5.97773	3.62584	5.58575	316.232	9.79956	54.2896	20.5791	7.44767	11.6615	18.8152	58.8954	6.27172	12.9354		14194.8
[truncated: 168 more columns]
