# Supplementary material for: Transcriptome analysis of the Japanese eel (Anguilla japonica) during larval metamorphosis
Source: BMC Genomics. 2024 Jun 11;25:585. doi: 10.1186/s12864-024-10459-z (PMC11165803; doi:10.1186/s12864-024-10459-z)
Supplement: Supplementary file 2 — Supplementary Material 2 [file 12864_2024_10459_MOESM2_ESM.xlsx]

## Sheet: Sheet2
	Supplementary File 3. GO analysis of the most characteristics genes and their co-expressed genes (body).
	Clluster	Gene ID	Description (swiss prot)	GO Names	Most characteristic genes	gini (RF model using all genes)
	1	Angja18g003080	Ankyrin repeat and SAM domain-containing protein 4B; AltName: Full=Harmonin-interacting ankyrin repeat-containing protein; Short=Harp	P:cellular protein-containing complex assembly; P:protein localization to microvillus; P:brush border assembly; F:protein binding; C:microvillus; C:brush border	〇	0.000322172
		Angja81329s000010	Interferon gamma receptor 1-like; AltName: Full=Interferon gamma receptor 1-2; Flags: Precursor	F:protein binding	〇	0.000286449
		Angja2g009280	---NA---	---NA---	〇	0.000284094
		Angja200s000160	UPF0462 protein C4orf33 homolog	P:biological_process; F:molecular_function; C:cellular_component
		Angja19g001780	Meprin A subunit alpha; AltName: Full=Endopeptidase-2; AltName: Full=N-benzoyl-L-tyrosyl-P-amino-benzoic acid hydrolase subunit alpha; AltName: Full=PABA peptide hydrolase; AltName: Full=PPH alpha; Flags: Precursor	P:proteolysis; F:metalloendopeptidase activity; F:protein binding; F:metal ion binding; C:extracellular space; C:integral component of plasma membrane; C:meprin A complex
		Angja73s000580	Ubiquitin carboxyl-terminal hydrolase 2; AltName: Full=41 kDa ubiquitin-specific protease; AltName: Full=Deubiquitinating enzyme 2; AltName: Full=Ubiquitin thioesterase 2; AltName: Full=Ubiquitin-specific-processing protease 2	P:protein deubiquitination; F:thiol-dependent ubiquitin-specific protease activity
		Angja10g006750	Pancreatic triacylglycerol lipase; Short=PL; Short=PTL; Short=Pancreatic lipase; Flags: Precursor	P:lipid catabolic process; F:triglyceride lipase activity; F:metal ion binding; C:extracellular region
		Angja10g003920	ATP-binding cassette sub-family G member 5; AltName: Full=Sterolin-1	P:excretion; P:negative regulation of intestinal phytosterol absorption; P:response to nutrient levels; P:cholesterol efflux; P:response to chemical; P:cholesterol homeostasis; P:negative regulation of intestinal cholesterol absorption; P:transmembrane transport; F:ATP binding; F:ATPase activity; F:ATPase-coupled transmembrane transporter activity; F:protein heterodimerization activity; F:cholest…
		Angja19g002700	Protein unc-93 homolog A; Short=Unc-93A	C:membrane
		Angja8g005150	Cadherin-related family member 2; AltName: Full=Protocadherin LKC; Short=PC-LKC; AltName: Full=Protocadherin-24; Flags: Precursor	P:homophilic cell adhesion via plasma membrane adhesion molecules; P:epithelial cell differentiation; P:regulation of microvillus length; P:cell-cell adhesion mediated by cadherin; P:negative regulation of cell growth involved in contact inhibition; P:intermicrovillar adhesion; F:calcium ion binding; F:cell adhesion molecule binding; C:apical plasma membrane; C:brush border membrane; C:microvillu…
		Angja8g016550	---NA---	---NA---
		Angja6g003170	Tyrosine-protein kinase STYK1; AltName: Full=Novel oncogene with kinase domain; AltName: Full=Protein PK-unique; AltName: Full=Serine/threonine/tyrosine kinase 1	P:protein phosphorylation; F:protein kinase activity; F:protein binding; F:ATP binding; C:plasma membrane
		Angja11g004550	Retinol-binding protein 2; AltName: Full=Cellular retinol-binding protein II; Short=CRBP-II	P:retinol metabolic process; F:retinol binding; C:cytosol
		Angja23627s000600	Aminopeptidase NAALADL1; AltName: Full=100 kDa ileum brush border membrane protein; Short=I100; AltName: Full=Ileal dipeptidylpeptidase; AltName: Full=N-acetylated-alpha-linked acidic dipeptidase-like protein; Short=NAALADase L	P:organonitrogen compound metabolic process; F:exopeptidase activity; F:metal ion binding; C:integral component of membrane; C:apical plasma membrane
		Angja1g016030	Neutral ceramidase; Short=N-CDase; Short=NCDase; AltName: Full=Acylsphingosine deacylase 2; AltName: Full=N-acylsphingosine amidohydrolase 2; Short=znCD	P:multicellular organism development; P:regulation of mitotic cell cycle; P:long-chain fatty acid biosynthetic process; P:sphingosine biosynthetic process; P:ceramide biosynthetic process; P:ceramide catabolic process; F:calcium ion binding; F:zinc ion binding; F:N-acylsphingosine amidohydrolase activity; F:ceramidase activity; C:Golgi membrane; C:extracellular region; C:mitochondrion; C:endoplas…
		Angja19g009280	Plastin-1	P:intestinal D-glucose absorption; P:regulation of microvillus length; P:positive regulation of multicellular organism growth; P:actin filament bundle assembly; P:actin filament network formation; P:auditory receptor cell stereocilium organization; P:vestibular receptor cell stereocilium organization; P:terminal web assembly; P:positive regulation of protein localization to plasma membrane; F:cal…
		Angja7g015010	Sodium-dependent neutral amino acid transporter B(0)AT1; AltName: Full=Solute carrier family 6 member 19; AltName: Full=System B(0) neutral amino acid transporter AT1	P:response to nutrient; P:neutral amino acid transport; P:sodium ion transmembrane transport; F:neutral amino acid transmembrane transporter activity; F:symporter activity; C:integral component of plasma membrane; C:apical plasma membrane; C:brush border membrane
		Angja5g005230	2-acylglycerol O-acyltransferase 2-A; AltName: Full=Acyl-CoA:monoacylglycerol acyltransferase 2-A; Short=MGAT2-A; AltName: Full=Monoacylglycerol O-acyltransferase 2-A	P:glycerol metabolic process; P:monoacylglycerol biosynthetic process; P:triglyceride biosynthetic process; F:2-acylglycerol O-acyltransferase activity; C:endoplasmic reticulum membrane; C:integral component of membrane; C:perinuclear endoplasmic reticulum membrane
		Angja5g010300	MAM and LDL-receptor class A domain-containing protein 1; Flags: Precursor	F:protein binding; C:Golgi apparatus; C:membrane
		Angja1g013160	Angiotensin-converting enzyme; Short=ACE; AltName: Full=Dipeptidyl carboxypeptidase I; AltName: Full=Kininase II	P:regulation of systemic arterial blood pressure by renin-angiotensin; P:positive regulation of systemic arterial blood pressure; P:proteolysis; P:cell population proliferation; P:primitive erythrocyte differentiation; F:carboxypeptidase activity; F:metallopeptidase activity; F:peptidyl-dipeptidase activity; F:zinc ion binding; C:plasma membrane; C:integral component of membrane
		Angja14g002900	Solute carrier family 15 member 1; AltName: Full=Intestinal H(+)/peptide cotransporter; AltName: Full=Oligopeptide transporter, small intestine isoform; AltName: Full=Peptide transporter 1; AltName: Full=Proton-coupled dipeptide cotransporter	P:protein transport; P:negative regulation of amino acid transport; P:dipeptide import across plasma membrane; P:proton transmembrane transport; F:proton-dependent oligopeptide secondary active transmembrane transporter activity; F:peptide:proton symporter activity; F:channel inhibitor activity; F:dipeptide transmembrane transporter activity; C:integral component of plasma membrane; C:brush borde…
		Angja11s000410	Receptor-type tyrosine-protein phosphatase H; Short=R-PTP-H; AltName: Full=Stomach cancer-associated protein tyrosine phosphatase 1; Short=SAP-1; Flags: Precursor	P:protein dephosphorylation; F:transmembrane receptor protein tyrosine phosphatase activity; F:protein binding; C:microvillus; C:membrane
		Angja9g004040	Beta-klotho; Short=BKL; Short=BetaKlotho; AltName: Full=Klotho beta-like protein	P:MAPK cascade; P:carbohydrate metabolic process; P:fibroblast growth factor receptor signaling pathway; P:positive regulation of protein kinase B signaling; F:hydrolase activity, hydrolyzing O-glycosyl compounds; F:fibroblast growth factor receptor binding; F:fibroblast growth factor binding; C:plasma membrane
		Angja11g006620	Transmembrane 4 L6 family member 20	C:endoplasmic reticulum; C:integral component of membrane
		Angja7g009700	cGMP-dependent protein kinase 1; Short=cGK 1; Short=cGK1; AltName: Full=cGMP-dependent protein kinase I; Short=cGKI	P:neuron migration; P:protein phosphorylation; P:dendrite development; P:cGMP-mediated signaling; P:forebrain development; P:regulation of localization; P:negative regulation of cellular process; P:relaxation of vascular associated smooth muscle; F:cGMP-dependent protein kinase activity; F:protein binding; F:ATP binding; F:cGMP binding; C:Golgi apparatus; C:plasma membrane
		Angja22s000060	Protocadherin Fat 4; AltName: Full=FAT tumor suppressor homolog 4; AltName: Full=Fat-like cadherin protein FAT-J; Flags: Precursor	P:kidney development; P:homophilic cell adhesion via plasma membrane adhesion molecules; P:signal transduction; P:nervous system development; P:anatomical structure morphogenesis; F:calcium ion binding; C:membrane
		Angja15g011840	Fatty acid hydroxylase domain-containing protein 2	P:positive regulation of protein phosphorylation; P:lipid biosynthetic process; P:positive regulation of megakaryocyte differentiation; P:oxidation-reduction process; F:iron ion binding; F:oxidoreductase activity; C:cytoplasm; C:membrane
		Angja15g004590	Ependymin; Short=EPD; Flags: Precursor	P:cell-matrix adhesion; F:calcium ion binding; C:extracellular region
		Angja19g007990	Unconventional myosin-VIIb	P:actin filament-based process; P:multicellular organismal process; P:developmental process; P:brush border assembly; F:motor activity; F:actin binding; F:ATP binding; C:cytoplasm; C:microvillus; C:brush border; C:myosin complex
		Angja81310s000030	Fatty acid-binding protein, intestinal; AltName: Full=Fatty acid-binding protein 2; AltName: Full=Intestinal-type fatty acid-binding protein; Short=I-FABP	P:fatty acid metabolic process; P:long-chain fatty acid transport; P:intestinal lipid absorption; F:long-chain fatty acid transporter activity; F:long-chain fatty acid binding; C:plasma membrane; C:microvillus; C:apical cortex
		Angja8009s000120	Proproteinase E; AltName: Full=Procarboxypeptidase A complex component III; AltName: Full=Procarboxypeptidase A-S6 subunit III; Short=PROCPA-S6 III; Flags: Precursor	P:proteolysis; F:serine-type endopeptidase activity; C:extracellular space
		Angja6g004780	Protein kinase C and casein kinase substrate in neurons protein 1; AltName: Full=Syndapin-1	P:actin filament organization; P:regulation of endocytosis; P:neuron projection morphogenesis; P:auditory receptor cell stereocilium organization; P:plasma membrane tubulation; P:positive regulation of dendrite development; F:phospholipid binding; F:cytoskeletal protein binding; C:endosome; C:cytosol; C:cytoskeleton; C:cytoplasmic vesicle membrane; C:ruffle membrane; C:neuron projection; C:synapse
		Angja15g001930	Syncollin; AltName: Full=Insulin synthesis-associated protein 1; Flags: Precursor	P:exocytosis; C:secretory granule membrane
		Angja3g008970	Bile salt-activated lipase; Short=BAL; AltName: Full=Bile salt-stimulated lipase; Short=BSSL; AltName: Full=Carboxyl ester lipase; AltName: Full=Cholesterol esterase; AltName: Full=Pancreatic lysophospholipase; AltName: Full=Sterol esterase; Flags: Precursor	P:cholesterol catabolic process; P:neuron cell-cell adhesion; P:pancreatic juice secretion; P:ceramide catabolic process; P:synaptic vesicle endocytosis; P:modulation of chemical synaptic transmission; P:postsynaptic membrane assembly; P:presynaptic membrane assembly; F:lysophospholipase activity; F:sterol esterase activity; F:triglyceride lipase activity; F:signaling receptor activity; F:neurexi…
		Angja151s000050	Phospholipid-transporting ATPase FetA; AltName: Full=ATPase class I type 8B member 2-like protein; AltName: Full=ATPase class I type 8B member 5; AltName: Full=Flippase expressed in testis A	P:Golgi organization; P:phospholipid transport; F:magnesium ion binding; F:ATP binding; F:phosphatidylethanolamine flippase activity; F:phosphatidylcholine flippase activity; C:acrosomal vesicle; C:integral component of membrane
		Angja1g015160	Clarin-3; AltName: Full=Transmembrane protein 12	P:biological_process; F:molecular_function; C:membrane; C:integral component of membrane
		Angja85s000060	Epidermal growth factor receptor kinase substrate 8-like protein 3; Short=EPS8-like protein 3; AltName: Full=Epidermal growth factor receptor pathway substrate 8-related protein 3; Short=EPS8-related protein 3	P:regulation of biological process; F:protein binding
		Angja1g004230	Brain-specific angiogenesis inhibitor 1-associated protein 2-like protein 2; Short=BAI1-associated protein 2-like protein 2	P:plasma membrane organization; P:actin filament organization; P:regulation of actin cytoskeleton organization; P:positive regulation of cytoskeleton organization; C:intracellular anatomical structure
		Angja3g000200	Sodium/glucose cotransporter 1; Short=Na(+)/glucose cotransporter 1; AltName: Full=High affinity sodium-glucose cotransporter; AltName: Full=Solute carrier family 5 member 1	P:sodium ion transport; P:import into cell; P:import across plasma membrane; P:glucose transmembrane transport; F:glucose transmembrane transporter activity; F:symporter activity; F:inorganic molecular entity transmembrane transporter activity; C:cytoplasm; C:plasma membrane
		Angja13g000500	Intestinal mucin-like protein; Short=MLP	F:protein binding
		Angja134s000120	Fatty acid-binding protein, liver-type; AltName: Full=Fatty acid-binding protein 1; AltName: Full=Liver-type fatty acid-binding protein; Short=L-FABP	F:fatty acid binding; C:cytoplasm
		Angja85s000050	Epidermal growth factor receptor kinase substrate 8-like protein 3; Short=EPS8-like protein 3; AltName: Full=Epidermal growth factor receptor pathway substrate 8-related protein 3; Short=EPS8-related protein 3	P:regulation of cellular process; F:protein binding; C:plasma membrane
		Angja11g003190	Exocyst complex component 3-like protein 2; AltName: Full=HBV X-transactivated gene 7 protein; AltName: Full=HBV XAg-transactivated protein 7	P:exocytosis; F:protein binding; C:exocyst
		Angja5891s000010	Mucin-5B; Short=MUC-5B; AltName: Full=Cervical mucin; AltName: Full=High molecular weight salivary mucin MG1; AltName: Full=Mucin-5 subtype B, tracheobronchial; AltName: Full=Sublingual gland mucin; Flags: Precursor	P:stimulatory C-type lectin receptor signaling pathway; P:O-glycan processing; F:protein binding; C:extracellular space; C:Golgi lumen; C:plasma membrane
		Angja4g003220	Meprin A subunit beta; AltName: Full=Endopeptidase-2; AltName: Full=Meprin B; AltName: Full=N-benzoyl-L-tyrosyl-P-amino-benzoic acid hydrolase subunit beta; AltName: Full=PABA peptide hydrolase; AltName: Full=PPH beta; Flags: Precursor	P:proteolysis; F:metalloendopeptidase activity; F:zinc ion binding; F:identical protein binding; C:integral component of plasma membrane; C:meprin A complex
		Angja4g012060	Dipeptidase 1; AltName: Full=Beta-lactamase; AltName: Full=Dehydropeptidase-I; AltName: Full=Microsomal dipeptidase; AltName: Full=Renal dipeptidase; Short=hRDP; Flags: Precursor	P:leukotriene metabolic process; P:glutathione catabolic process; P:xenobiotic metabolic process; P:antibiotic metabolic process; P:negative regulation of cell migration; P:cellular response to drug; P:negative regulation of cysteine-type endopeptidase activity involved in apoptotic process; P:homocysteine metabolic process; P:cellular response to calcium ion; P:cellular response to nitric oxide;…
		Angja5892s000010	Mucin-5B; Short=MUC-5B; AltName: Full=Cervical mucin; AltName: Full=High molecular weight salivary mucin MG1; AltName: Full=Mucin-5 subtype B, tracheobronchial; AltName: Full=Sublingual gland mucin; Flags: Precursor	P:cellular process; F:protein binding; C:extracellular region; C:intracellular membrane-bounded organelle
		Angja109s000080	Amine sulfotransferase; AltName: Full=SULT-X2; AltName: Full=Sulfotransferase 3A1; Short=ST3A1	P:sulfation; F:sulfotransferase activity
		Angja81312s000020	NLR family CARD domain-containing protein 3; AltName: Full=CARD15-like protein; AltName: Full=Caterpiller protein 16.2; Short=CLR16.2; AltName: Full=NACHT, LRR and CARD domains-containing protein 3; AltName: Full=Nucleotide-binding oligomerization domain protein 3	P:negative regulation of cytokine production; P:negative regulation of cellular process; P:negative regulation of response to stimulus; F:binding; C:intracellular anatomical structure
		Angja7g020330	Spectrin beta chain, non-erythrocytic 5; AltName: Full=Beta-V spectrin	P:MAPK cascade; P:endoplasmic reticulum to Golgi vesicle-mediated transport; P:Golgi organization; P:lysosomal transport; P:axon guidance; F:kinesin binding; F:spectrin binding; F:myosin tail binding; F:dynactin binding; F:identical protein binding; F:protein self-association; F:dynein intermediate chain binding; C:cytosol; C:cytoskeleton; C:photoreceptor connecting cilium; C:photoreceptor disc m…
		Angja8g014690	---NA---	---NA---
		Angja73s000120	Phospholipid scramblase 2; Short=PL scramblase 2; AltName: Full=Ca(2+)-dependent phospholipid scramblase 2	P:plasma membrane phospholipid scrambling; F:phospholipid scramblase activity; C:plasma membrane
		Angja7g008150	ATP-dependent translocase ABCB1; AltName: Full=ATP-binding cassette sub-family B member 1; AltName: Full=Multidrug resistance protein 1; AltName: Full=P-glycoprotein 1; AltName: Full=Phospholipid transporter ABCB1; AltName: CD_antigen=CD243	P:G2/M transition of mitotic cell cycle; P:response to drug; P:phospholipid translocation; P:regulation of response to osmotic stress; P:transepithelial transport; P:stem cell proliferation; P:ceramide translocation; P:export across plasma membrane; P:positive regulation of anion channel activity; P:xenobiotic transport across blood-brain barrier; P:regulation of chloride transport; F:ATP binding…
		Angja8g005370	E3 ubiquitin-protein ligase RNF128; AltName: Full=Goliath-related E3 ubiquitin-protein ligase 1; AltName: Full=RING finger protein 128; AltName: Full=RING-type E3 ubiquitin transferase RNF128; Flags: Precursor	C:cellular anatomical entity
		Angja1g004640	Beta-galactoside-binding lectin; AltName: Full=14 kDa lectin; AltName: Full=Electrolectin	F:carbohydrate binding
		Angja15g005700	Transmembrane and immunoglobulin domain-containing protein 1; Flags: Precursor	P:regulation of cellular process; C:membrane
		Angja109s000070	Amine sulfotransferase; AltName: Full=AST-RB1; AltName: Full=Sulfotransferase 3A1; Short=ST3A1	F:sulfotransferase activity
		Angja52s000070	Acidic mammalian chitinase; Short=AMCase; AltName: Full=Chitin-binding protein b04; Short=CBPb04; Flags: Precursor	P:carbohydrate metabolic process; F:zinc ion binding; F:hydrolase activity, acting on glycosyl bonds; C:cellular anatomical entity
		Angja2g009480	---NA---	---NA---
		Angja14g004720	Angiotensin-converting enzyme 2; AltName: Full=ACE-related carboxypeptidase; Contains: Processed angiotensin-converting enzyme 2; Flags: Precursor	P:proteolysis; F:virus receptor activity; F:protein binding; F:metallopeptidase activity; F:peptidyl-dipeptidase activity; C:plasma membrane; C:cell surface
		Angja58319s000200	Homeobox protein CDX-1; AltName: Full=Caudal-type homeodomain protein	P:regulation of transcription, DNA-templated; P:multicellular organism development; F:sequence-specific DNA binding; C:nucleus
		Angja18g003920	Deoxyribonuclease-1; AltName: Full=Deoxyribonuclease I; Short=DNase I; Flags: Precursor	P:DNA catabolic process, endonucleolytic; P:neutrophil activation involved in immune response; P:regulation of acute inflammatory response; P:regulation of neutrophil mediated cytotoxicity; F:endonuclease activity; F:deoxyribonuclease activity; C:nucleus
		Angja53s000050	---NA---	P:cell-cell adhesion
		Angja3g005810	Perforin-1; Short=P1; AltName: Full=Cytolysin; AltName: Full=Lymphocyte pore-forming protein; Flags: Precursor	P:immune effector process; P:response to tumor cell; P:defense response; P:immune response; P:cellular process; P:biological process involved in interspecies interaction between organisms; F:metal ion binding; C:membrane; C:cytoplasmic vesicle; C:intracellular organelle
		Angja9g012420	Myelin regulatory factor-like protein	P:regulation of transcription, DNA-templated; P:protein autoprocessing; F:DNA binding; F:DNA-binding transcription factor activity; C:membrane; C:intracellular membrane-bounded organelle
		Angja15g010270	---NA---	---NA---
		Angja11g005290	Folate receptor alpha; Short=FR-alpha; AltName: Full=Folate receptor 1; AltName: Full=Folate-binding protein 1; Flags: Precursor	P:heart looping; P:neural crest cell migration involved in heart formation; P:cardiac neural crest cell migration involved in outflow tract morphogenesis; P:posttranslational protein targeting to endoplasmic reticulum membrane; P:single fertilization; P:folic acid transport; P:regulation of transforming growth factor beta receptor signaling pathway; P:axon regeneration; P:folic acid metabolic pro…
		Angja6g004000	PTB domain-containing engulfment adapter protein 1; AltName: Full=Cell death protein 6 homolog; AltName: Full=PTB domain adapter protein CED-6	P:phagocytosis; P:apoptotic process; C:cytoplasm
		Angja8g015820	Aminopeptidase Ey; AltName: Full=Aminopeptidase N	P:regulation of transcription, DNA-templated; P:proteolysis; P:signal transduction; P:regulation of blood pressure; P:peptide catabolic process; F:DNA-binding transcription factor activity; F:zinc ion binding; F:peptide binding; F:metalloaminopeptidase activity; C:extracellular space; C:cytoplasm; C:plasma membrane; C:membrane-bounded organelle
		Angja18g002540	Transmembrane protein 98	P:negative regulation of protein processing; P:negative regulation of myelination; P:T-helper 1 cell differentiation; P:negative regulation of oligodendrocyte differentiation; P:negative regulation of protein localization to nucleus; C:endoplasmic reticulum membrane; C:plasma membrane; C:extracellular exosome
		Angja9g000610	GTPase IMAP family member GIMD1; AltName: Full=GIMAP family P-loop NTPase domain-containing protein 1	F:GTP binding
		Angja3g004940	Alanine--glyoxylate aminotransferase 2, mitochondrial; Short=AGT 2; AltName: Full=(R)-3-amino-2-methylpropionate--pyruvate transaminase; AltName: Full=Beta-ALAAT II; AltName: Full=Beta-alanine-pyruvate aminotransferase; AltName: Full=D-AIBAT; Flags: Precursor	P:glyoxylate catabolic process; P:glycine biosynthetic process, by transamination of glyoxylate; P:L-alanine catabolic process, by transamination; P:positive regulation of nitric oxide biosynthetic process; F:alanine-glyoxylate transaminase activity; F:pyridoxal phosphate binding; C:mitochondrion
		Angja16g009670	D-amino-acid oxidase; Short=DAAO; Short=DAMOX; Short=DAO	P:D-amino acid metabolic process; P:oxidation-reduction process; F:D-amino-acid oxidase activity; F:FAD binding
		Angja2g007200	Sodium/nucleoside cotransporter 1; AltName: Full=Concentrative nucleoside transporter 1; Short=CNT 1; AltName: Full=Na(+)/nucleoside cotransporter 1; AltName: Full=Sodium-coupled nucleoside transporter 1; AltName: Full=Solute carrier family 28 member 1	P:pyrimidine nucleobase transport; P:cytidine transport; P:uridine transport; P:azole transmembrane transport; P:pyrimidine-containing compound transmembrane transport; P:nucleoside transmembrane transport; F:cytidine transmembrane transporter activity; F:uridine transmembrane transporter activity; F:pyrimidine- and adenine-specific:sodium symporter activity; F:azole transmembrane transporter act…
		Angja18g008330	Serine hydroxymethyltransferase, cytosolic; Short=SHMT; AltName: Full=Glycine hydroxymethyltransferase; AltName: Full=Serine methylase	P:glycine biosynthetic process from serine; P:cellular nitrogen compound metabolic process; P:tetrahydrofolate interconversion; P:protein homotetramerization; F:nucleic acid binding; F:glycine hydroxymethyltransferase activity; F:pyridoxal phosphate binding; F:identical protein binding; C:cytosol
		Angja20s000040	Deleted in malignant brain tumors 1 protein; AltName: Full=Ebnerin; AltName: Full=Hensin; AltName: Full=Pancrin; Flags: Precursor	P:multicellular organism development; P:response to wounding; P:cell differentiation; P:tissue regeneration; P:defense response to bacterium; P:response to estrogen; F:carbohydrate derivative binding; C:cytoplasmic vesicle membrane; C:collagen-containing extracellular matrix; C:bounding membrane of organelle
		Angja8g005520	Na(+)/H(+) exchange regulatory cofactor NHE-RF3; Short=NHERF-3; AltName: Full=Na(+)/H(+) exchanger regulatory factor 3; AltName: Full=PDZ domain-containing protein 1; AltName: Full=Sodium-hydrogen exchanger regulatory factor 3	P:regulation of anion transport; F:protein binding; C:plasma membrane
		Angja18g002170	Acidic mammalian chitinase; Short=AMCase; Flags: Precursor	P:carbohydrate metabolic process; P:chitin catabolic process; P:response to stimulus; F:chitinase activity; F:chitin binding; C:extracellular region
		Angja2g004950	Chymotrypsin B; Contains: Chymotrypsin B chain A; Contains: Chymotrypsin B chain B; Flags: Precursor	P:proteolysis; P:digestion; F:serine-type endopeptidase activity; C:extracellular space
		Angja138s000110	Protein HEG; AltName: Full=Heart of glass; Flags: Precursor	P:cell-cell junction assembly; P:heart development
		Angja4g005860	Transcription factor GATA-6; AltName: Full=GATA-binding factor 6	P:negative regulation of transcription by RNA polymerase II; P:liver development; P:outflow tract septum morphogenesis; P:type B pancreatic cell differentiation; P:pancreatic A cell differentiation; P:phospholipid metabolic process; P:endodermal cell fate determination; P:male gonad development; P:cardiac muscle hypertrophy in response to stress; P:negative regulation of transforming growth facto…
		Angja5g010290	---NA---	---NA---
		Angja1g003630	Heat-stable enterotoxin receptor; Short=STA receptor; AltName: Full=Guanylyl cyclase C; Short=GC-C; AltName: Full=Intestinal guanylate cyclase; Flags: Precursor	P:protein phosphorylation; P:cyclic nucleotide biosynthetic process; P:intracellular signal transduction; F:peptide receptor activity; F:protein kinase activity; F:ATP binding; F:phosphorus-oxygen lyase activity; C:membrane
		Angja12g004380	Serine incorporator 3	P:phosphatidylserine metabolic process; P:sphingolipid metabolic process; P:detection of virus; P:innate immune response; P:defense response to virus; C:Golgi apparatus; C:membrane
		Angja8g014340	Butyrophilin subfamily 1 member A1; Short=BT; Flags: Precursor	P:regulation of biological process; F:protein binding; C:plasma membrane; C:integral component of membrane
		Angja109s000210	Boophilin-H2; Flags: Precursor	F:serine-type endopeptidase inhibitor activity
		Angja5g015570	Sodium-dependent phosphate transport protein 2B; Short=Sodium-phosphate transport protein 2B; AltName: Full=Na(+)-dependent phosphate cotransporter 2B; AltName: Full=Sodium/phosphate cotransporter 2B; Short=Na(+)/Pi cotransporter 2B; Short=NaPi-2b; AltName: Full=Solute carrier family 34 member 2; Short=rNaPi IIb	P:in utero embryonic development; P:aging; P:response to fructose; P:cellular phosphate ion homeostasis; P:response to estradiol; P:sodium ion transmembrane transport; P:response to estrogen; P:sodium-dependent phosphate transport; F:sodium:phosphate symporter activity; F:protein domain specific binding; F:sodium ion binding; F:phosphate ion binding; C:integral component of membrane; C:apical pla…
		Angja10g005620	Fucose mutarotase	P:fucose metabolic process; P:fucosylation; F:L-fucose mutarotase activity; F:fucose binding
		Angja5g003590	Unconventional myosin-VIIa	P:phagolysosome assembly; P:intracellular protein transport; P:actin filament organization; P:visual perception; P:sensory perception of sound; P:vesicle transport along actin filament; P:post-embryonic animal organ morphogenesis; P:equilibrioception; P:pigment granule transport; P:auditory receptor cell stereocilium organization; F:microfilament motor activity; F:calmodulin binding; F:ATP bindin…
		Angja18g003530	Transmembrane protein 238	P:biological_process; F:molecular_function; C:cellular_component; C:membrane; C:integral component of membrane
		Angja7g018550	Cathepsin L2; AltName: Full=Cathepsin U; AltName: Full=Cathepsin V; Flags: Precursor	P:developmental process involved in reproduction; P:proteolysis; P:response to organic substance; P:antigen processing and presentation of exogenous peptide antigen via MHC class II; P:extracellular matrix disassembly; P:regulation of keratinocyte differentiation; F:cysteine-type endopeptidase activity; F:protein binding; C:extracellular region; C:lysosomal lumen
		Angja18g003670	Sodium/myo-inositol cotransporter 2; Short=Na(+)/myo-inositol cotransporter 2; AltName: Full=Sodium-dependent glucose cotransporter; AltName: Full=Sodium/glucose cotransporter KST1; Short=rKST1; AltName: Full=Sodium/myo-inositol transporter 2; Short=SMIT2; AltName: Full=Solute carrier family 5 member 11	P:transmembrane transport; F:transmembrane transporter activity; C:membrane
		Angja8g011010	Ileal sodium/bile acid cotransporter; AltName: Full=Apical sodium-dependent bile acid transporter; Short=ASBT; AltName: Full=Ileal Na(+)/bile acid cotransporter; AltName: Full=Ileal sodium-dependent bile acid transporter; Short=IBAT; Short=ISBT; AltName: Full=Na(+)-dependent ileal bile acid transporter; AltName: Full=Sodium/taurocholate cotransporting polypeptide, ileal; AltName: Full=Solute carr…	P:sodium ion transport; P:response to bacterium; P:bile acid and bile salt transport; P:transmembrane transport; F:bile acid:sodium symporter activity; C:proteasome complex; C:nucleus; C:microvillus; C:integral component of membrane; C:apical plasma membrane
		Angja10g003970	Neutral and basic amino acid transport protein rBAT; AltName: Full=Solute carrier family 3 member 1; AltName: Full=b(0,+)-type amino acid transport protein; Short=NBAT	F:protein binding; C:brush border membrane
		Angja22s000050	Protocadherin Fat 4; Short=hFat4; AltName: Full=Cadherin family member 14; AltName: Full=FAT tumor suppressor homolog 4; AltName: Full=Fat-like cadherin protein FAT-J; Flags: Precursor	P:homophilic cell adhesion via plasma membrane adhesion molecules; F:calcium ion binding; C:membrane
		Angja9g001780	Phospholipid-transporting ATPase ABCA1; AltName: Full=ATP-binding cassette sub-family A member 1; AltName: Full=ATP-binding cassette transporter 1; Short=ABC-1; Short=ATP-binding cassette 1	P:peptide secretion; P:protein lipidation; P:phagocytosis, engulfment; P:lysosome organization; P:adenylate cyclase-activating G protein-coupled receptor signaling pathway; P:cholesterol metabolic process; P:positive regulation of cholesterol efflux; P:endosomal transport; P:signal release; P:response to nutrient levels; P:intracellular cholesterol transport; P:regulation of Cdc42 protein signal …
		Angja138s000120	Low-density lipoprotein receptor-related protein 2; Short=LRP-2; AltName: Full=Glycoprotein 330; Short=gp330; AltName: Full=Megalin; Flags: Precursor	P:heart morphogenesis; P:cardiac chamber development; P:aging; P:response to X-ray; P:endosomal transport; P:endocytic hemoglobin import into cell; P:animal organ regeneration; P:response to retinoic acid; P:response to vitamin D; P:tube morphogenesis; P:response to drug; P:response to leptin; P:transcytosis; P:positive regulation of endocytosis; P:hormone secretion; P:negative regulation of cell…
		Angja1g009090	Transmembrane channel-like protein 5	C:integral component of plasma membrane
		Angja1g007110	Na(+)/H(+) exchange regulatory cofactor NHE-RF1; Short=NHERF-1; AltName: Full=Ezrin-radixin-moesin-binding phosphoprotein 50; Short=EBP50; AltName: Full=Regulatory cofactor of Na(+)/H(+) exchanger; AltName: Full=Sodium-hydrogen exchanger regulatory factor 1; AltName: Full=Solute carrier family 9 isoform A3 regulatory factor 1	P:anatomical structure morphogenesis; P:organic anion transport; P:regulation of transport; P:cellular localization; P:regulation of biological quality; P:regulation of molecular function; P:renal absorption; P:plasma membrane bounded cell projection organization; P:negative regulation of intracellular signal transduction; P:negative regulation of cell motility; F:G protein-coupled receptor bindi…
		Angja49s000050	Serine/threonine-protein kinase Sgk3; AltName: Full=Cytokine-independent survival kinase; AltName: Full=Serum/glucocorticoid-regulated kinase 3; AltName: Full=Serum/glucocorticoid-regulated kinase-like	P:peptidyl-serine phosphorylation; P:intracellular signal transduction; P:negative regulation of extrinsic apoptotic signaling pathway in absence of ligand; F:ATP binding; F:potassium channel regulator activity; F:phosphatidylinositol binding; F:protein serine kinase activity; F:protein threonine kinase activity; C:nucleoplasm; C:early endosome; C:recycling endosome
		Angja212s000060	Gastrotropin; Short=GT; AltName: Full=14 kDa bile acid-binding protein; AltName: Full=Fatty acid-binding protein 6; AltName: Full=I-BABP; AltName: Full=Ileal lipid-binding protein; Short=ILBP; AltName: Full=Intestinal 15 kDa protein; Short=I-15P	P:steroid metabolic process; F:fatty acid binding; C:cytosol
		Angja5g007200	Occludin	P:bicellular tight junction assembly; F:protein binding; C:bicellular tight junction; C:integral component of membrane
		Angja13g008220	Cadherin-related family member 5; AltName: Full=Mu-protocadherin; AltName: Full=Mucin and cadherin-like protein; AltName: Full=Mucin-like protocadherin; Short=MLPCDH; Flags: Precursor	P:homophilic cell adhesion via plasma membrane adhesion molecules; P:cellular component organization; F:calcium ion binding; F:protein binding; C:integral component of plasma membrane; C:cell projection membrane
		Angja189s000330	Maltase-glucoamylase, intestinal; Includes: Maltase; AltName: Full=Alpha-glucosidase; Includes: Glucoamylase; AltName: Full=Glucan 1,4-alpha-glucosidase	P:starch catabolic process; P:neutrophil degranulation; P:polysaccharide digestion; F:protein binding; F:carbohydrate binding; F:alpha-glucosidase activity; C:plasma membrane; C:tertiary granule membrane; C:ficolin-1-rich granule membrane
		Angja9g001770	Phospholipid-transporting ATPase ABCA1; AltName: Full=ATP-binding cassette sub-family A member 1; AltName: Full=ATP-binding cassette transporter 1; Short=ABC-1; Short=ATP-binding cassette 1; AltName: Full=Cholesterol efflux regulatory protein	P:lysosome organization; P:adenylate cyclase-activating G protein-coupled receptor signaling pathway; P:cholesterol metabolic process; P:negative regulation of macrophage derived foam cell differentiation; P:positive regulation of cholesterol efflux; P:negative regulation of cholesterol storage; P:endosomal transport; P:regulation of lipid metabolic process; P:signal release; P:response to nutrie…
		Angja1g013410	Long-chain-fatty-acid--CoA ligase 5; AltName: Full=Arachidonate--CoA ligase; AltName: Full=Long-chain acyl-CoA synthetase 5; Short=LACS 5	P:long-chain fatty acid metabolic process; P:response to nutrient; P:response to sucrose; P:response to glucose; P:positive regulation of long-chain fatty acid import across plasma membrane; P:positive regulation of triglyceride biosynthetic process; P:cellular response to insulin stimulus; P:long-chain fatty-acyl-CoA biosynthetic process; P:response to cholesterol; P:regulation of extrinsic apop…
		Angja19g010680	LRR receptor-like serine/threonine-protein kinase RCH1; AltName: Full=Protein ROOT CLAVATA-HOMOLOG1 1; Flags: Precursor	F:protein binding; F:transferase activity
		Angja10g003930	---NA---	---NA---
		Angja1g006980	Unconventional myosin-XV; AltName: Full=Unconventional myosin-15	P:sensory perception of sound; F:motor activity; F:actin binding; F:ATP binding; C:myosin complex; C:stereocilium bundle; C:actin-based cell projection
		Angja5g011340	Hepatocyte nuclear factor 4-gamma; Short=HNF-4-gamma; AltName: Full=Nuclear receptor subfamily 2 group A member 2	P:transcription initiation from RNA polymerase II promoter; P:cell differentiation; P:intracellular receptor signaling pathway; P:positive regulation of transcription by RNA polymerase II; P:anatomical structure development; F:RNA polymerase II cis-regulatory region sequence-specific DNA binding; F:DNA-binding transcription activator activity, RNA polymerase II-specific; F:steroid hormone recepto…
		Angja2g009290	b(0,+)-type amino acid transporter 1; Short=b(0,+)AT; AltName: Full=4F2-LC6; AltName: Full=Glycoprotein-associated amino acid transporter b0,+AT1; AltName: Full=Solute carrier family 7 member 9	P:L-cystine transport; P:transmembrane transport; F:neutral amino acid transmembrane transporter activity; F:L-cystine transmembrane transporter activity; F:peptide antigen binding; C:integral component of membrane; C:apical plasma membrane; C:brush border membrane
		Angja5g004350	---NA---	---NA---
		Angja5g010320	MAM and LDL-receptor class A domain-containing protein 1; AltName: Full=Skeletal organic matrix MAM and LDL-receptor 1; Short=SOM MAM and LDL-receptor 1	F:protein binding; C:membrane
		Angja138s000130	Low-density lipoprotein receptor-related protein 2; Short=LRP-2; AltName: Full=Glycoprotein 330; Short=gp330; AltName: Full=Megalin; Flags: Precursor	P:kidney development; P:neural tube closure; P:secondary heart field specification; P:outflow tract septum morphogenesis; P:ventricular compact myocardium morphogenesis; P:ventricular septum development; P:vitamin metabolic process; P:receptor-mediated endocytosis; P:immune response; P:sensory perception of sound; P:male gonad development; P:protein transport; P:metal ion transport; P:negative re…
		Angja5g008870	Transmembrane protein 125	P:biological_process; F:molecular_function; C:cellular_component; C:membrane; C:integral component of membrane
		Angja7g005050	Methylmalonate-semialdehyde dehydrogenase [acylating], mitochondrial; Short=MMSDH; Short=Malonate-semialdehyde dehydrogenase [acylating]; AltName: Full=Aldehyde dehydrogenase family 6 member A1; Flags: Precursor	P:oxidation-reduction process; F:methylmalonate-semialdehyde dehydrogenase (acylating) activity; F:malonate-semialdehyde dehydrogenase (acetylating) activity; C:mitochondrion
		Angja13g008070	Choline kinase alpha; Short=CK; AltName: Full=CHETK-alpha; AltName: Full=Ethanolamine kinase; Short=EK	P:ethanolamine metabolic process; P:response to toxic substance; P:choline metabolic process; P:glycerophospholipid biosynthetic process; P:response to 3-methylcholanthrene; F:choline kinase activity; F:ethanolamine kinase activity; F:ATP binding; F:choline binding
		Angja3g003060	Placenta-specific gene 8 protein; AltName: Full=Onzin; AltName: Full=Protein C15	P:positive regulation of cell population proliferation; P:response to cold; P:negative regulation of multicellular organism growth; P:defense response to bacterium; P:negative regulation of apoptotic process; P:positive regulation of transcription by RNA polymerase II; P:brown fat cell differentiation; P:positive regulation of cold-induced thermogenesis; F:chromatin binding; F:protein binding; C:…
		Angja19g005450	Sodium/bile acid cotransporter; AltName: Full=Cell growth-inhibiting gene 29 protein; AltName: Full=Na(+)/bile acid cotransporter; AltName: Full=Na(+)/taurocholate transport protein; AltName: Full=Sodium/taurocholate cotransporting polypeptide; AltName: Full=Solute carrier family 10 member 1	P:response to organic cyclic compound; P:bile acid and bile salt transport; P:viral process; P:regulation of biological process; P:cellular response to stimulus; P:response to oxygen-containing compound; F:protein binding; F:bile acid:sodium symporter activity; C:integral component of plasma membrane; C:basolateral plasma membrane
		Angja2g001300	Glutamyl aminopeptidase; Short=EAP; AltName: Full=Aminopeptidase A; Short=AP-A; AltName: CD_antigen=CD249	P:regulation of systemic arterial blood pressure by renin-angiotensin; P:proteolysis; P:signal transduction; P:cell population proliferation; P:cell migration; P:peptide catabolic process; F:zinc ion binding; F:peptide binding; F:metalloaminopeptidase activity; C:cytoplasm; C:plasma membrane
		Angja1g013150	Angiotensin-converting enzyme; Short=ACE; AltName: Full=Dipeptidyl carboxypeptidase I; AltName: Full=Kininase II; AltName: CD_antigen=CD143; Contains: Angiotensin-converting enzyme, soluble form; Flags: Precursor	P:kidney development; P:blood vessel remodeling; P:angiotensin maturation; P:regulation of renal output by angiotensin; P:neutrophil mediated immunity; P:antigen processing and presentation of peptide antigen via MHC class I; P:positive regulation of systemic arterial blood pressure; P:spermatogenesis; P:posttranscriptional regulation of gene expression; P:negative regulation of gene expression; …
		Angja73s000190	E3 ubiquitin-protein ligase TRIM39; AltName: Full=RING finger protein 23; AltName: Full=RING-type E3 ubiquitin transferase TRIM39; AltName: Full=Tripartite motif-containing protein 39	P:response to stress; P:regulation of signal transduction; P:regulation of cell cycle phase transition; P:negative regulation of ubiquitin-dependent protein catabolic process; F:protein binding; F:transferase activity; C:cytoplasm; C:intracellular membrane-bounded organelle
		Angja1g014940	Xaa-Pro aminopeptidase 1; AltName: Full=Aminoacylproline aminopeptidase; AltName: Full=Cytosolic aminopeptidase P; AltName: Full=Soluble aminopeptidase P; Short=sAmp; AltName: Full=X-Pro aminopeptidase 1; AltName: Full=X-prolyl aminopeptidase 1, soluble	P:proteolysis; P:bradykinin catabolic process; F:manganese ion binding; F:protein homodimerization activity; F:metalloaminopeptidase activity; C:cytosol
		Angja1g013140	---NA---	---NA---
		Angja8g013060	---NA---	---NA---
		Angja12g010070	Specifically androgen-regulated gene protein	C:cytoplasm
		Angja6g004120	Rac GTPase-activating protein 1; AltName: Full=Male germ cell RacGap; Short=MgcRacGAP; AltName: Full=Protein CYK4 homolog; Short=CYK4; Short=HsCYK-4	P:mitotic cytokinesis; P:actomyosin contractile ring assembly; P:retrograde vesicle-mediated transport, Golgi to endoplasmic reticulum; P:microtubule-based movement; P:spermatogenesis; P:neuroblast proliferation; P:sulfate transport; P:antigen processing and presentation of exogenous peptide antigen via MHC class II; P:positive regulation of cytokinesis; P:positive regulation of GTPase activity; …
		Angja97s000090	Retinal dehydrogenase 1; Short=RALDH 1; Short=RalDH1; AltName: Full=Aldehyde dehydrogenase, cytosolic	P:retinol metabolic process; P:oxidation-reduction process; F:retinal dehydrogenase activity; F:benzaldehyde dehydrogenase (NAD+) activity; C:cytosol
		Angja9g003660	RNA-binding protein 47; AltName: Full=RNA-binding motif protein 47	P:hematopoietic progenitor cell differentiation; P:cytidine to uridine editing; F:mRNA binding; C:nucleus
		Angja3g001230	Apical endosomal glycoprotein; AltName: Full=MAM domain-containing protein 4; Flags: Precursor	C:membrane
		Angja19g013150	Bestrophin-4; AltName: Full=Vitelliform macular dystrophy 2-like protein 2	P:chloride transmembrane transport; F:chloride channel activity; C:plasma membrane; C:chloride channel complex
		Angja200s000020	Phospholipase B1, membrane-associated; Short=Phospholipase B; AltName: Full=Phospholipase B/lipase; Short=PLB/LIP; Includes: Phospholipase A2; Includes: Lysophospholipase; Flags: Precursor	P:cellular lipid metabolic process; F:phospholipase activity; F:carboxylic ester hydrolase activity; C:plasma membrane region
		Angja18g000290	Complement C1q-like protein 2; AltName: Full=C1q and tumor necrosis factor-related protein 10; Short=C1q/TNF-related protein 10; Flags: Precursor	F:protein binding
		Angja3g006730	Glutathione hydrolase 1 proenzyme; AltName: Full=Gamma-glutamyltransferase 1; AltName: Full=Gamma-glutamyltranspeptidase 1; Short=GGT 1; AltName: Full=Leukotriene-C4 hydrolase; AltName: CD_antigen=CD224; Contains: Glutathione hydrolase 1 heavy chain; Contains: Glutathione hydrolase 1 light chain; Flags: Precursor	P:regulation of immune system process; P:glutamate metabolic process; P:fatty acid metabolic process; P:glutathione biosynthetic process; P:glutathione catabolic process; P:spermatogenesis; P:aging; P:cysteine biosynthetic process; P:peptide modification; P:zymogen activation; P:response to estradiol; P:response to lipopolysaccharide; P:cellular response to oxidative stress; P:response to tumor n…
		Angja6g005130	Somatomedin-B and thrombospondin type-1 domain-containing protein; AltName: Full=RPE-spondin; Flags: Precursor	C:extracellular region
		Angja19g004920	Phospholipase B1, membrane-associated; Short=Phospholipase B; AltName: Full=Phospholipase B/lipase; Short=PLB/LIP; Includes: Phospholipase A2; Includes: Lysophospholipase; Flags: Precursor	P:lipid metabolic process; F:phospholipase activity; F:carboxylic ester hydrolase activity; C:plasma membrane
		Angja7g006530	Sushi domain-containing protein 4; Flags: Precursor	P:chordate embryonic development; P:negative regulation of complement activation, alternative pathway; P:negative regulation of complement activation, classical pathway; C:membrane
		Angja8g010420	Glucosamine-6-phosphate isomerase 1; AltName: Full=Glucosamine-6-phosphate deaminase 1; Short=GNPDA 1; Short=GlcN6P deaminase 1; AltName: Full=Oscillin	P:carbohydrate metabolic process; P:glucosamine catabolic process; P:N-acetylglucosamine catabolic process; P:UDP-N-acetylglucosamine biosynthetic process; P:generation of precursor metabolites and energy; P:N-acetylneuraminate catabolic process; F:glucosamine-6-phosphate deaminase activity; F:identical protein binding; C:cytoplasm
		Angja7g013200	Protein lifeguard 1; AltName: Full=Glutamate [NMDA] receptor-associated protein 1; AltName: Full=NMDA receptor glutamate-binding subunit	P:endoplasmic reticulum calcium ion homeostasis; P:negative regulation of endoplasmic reticulum stress-induced intrinsic apoptotic signaling pathway; F:ion channel binding; C:endoplasmic reticulum; C:Golgi apparatus; C:membrane; C:integral component of membrane
		Angja16g009240	Selenoprotein M; Short=SelM; Flags: Precursor	C:endoplasmic reticulum
		Angja12g002250	[Pyruvate dehydrogenase [acetyl-transferring]]-phosphatase 1, mitochondrial; Short=PDP 1; AltName: Full=Protein phosphatase 2C; AltName: Full=Pyruvate dehydrogenase phosphatase catalytic subunit 1; Short=PDPC 1; Flags: Precursor	P:protein dephosphorylation; F:protein serine/threonine phosphatase activity; F:cation binding; C:mitochondrion
		Angja2g003690	Protocadherin-23; AltName: Full=Cadherin-27; AltName: Full=Cadherin-like protein CDHJ; AltName: Full=Cadherin-like protein VR8; AltName: Full=Protein dachsous homolog 2; AltName: Full=Protocadherin PCDHJ	P:homophilic cell adhesion via plasma membrane adhesion molecules; F:calcium ion binding; C:membrane
		Angja201s000020	Chromogranin-A; Short=CgA; Contains: Pancreastatin; Contains: Parastatin; Contains: WE-14; Contains: Catestatin; Contains: GE-25; Contains: Serpinin-RRG; Contains: Serpinin; Contains: p-Glu serpinin precursor; Flags: Precursor	P:mast cell chemotaxis; P:mast cell cytokine production; P:negative regulation of catecholamine secretion; P:mast cell degranulation; P:negative regulation of insulin secretion; P:defense response to Gram-negative bacterium; P:defense response to Gram-positive bacterium; P:adenylate cyclase-activating adrenergic receptor signaling pathway involved in cardiac muscle relaxation; P:positive regulati…
		Angja12g000330	Sodium- and chloride-dependent taurine transporter; AltName: Full=Solute carrier family 6 member 6	P:neurotransmitter transport; P:taurine transport; P:sodium ion transmembrane transport; F:taurine:sodium symporter activity; C:integral component of plasma membrane
		Angja123s000200	---NA---	---NA---
		Angja15g012240	55 kDa erythrocyte membrane protein; Short=p55; AltName: Full=Membrane protein, palmitoylated 1	F:protein binding; C:membrane
		Angja17g001400	Platelet glycoprotein 4; AltName: Full=Glycoprotein IIIb; Short=GPIIIB; AltName: Full=PAS IV; AltName: Full=PAS-4; AltName: Full=Platelet glycoprotein IV; Short=GPIV; AltName: CD_antigen=CD36	P:system process; P:lipid transport; P:immune response; P:cell surface receptor signaling pathway; P:response to lipid; P:macromolecule metabolic process; C:plasma membrane
		Angja196s000340	Laminin subunit alpha-3; AltName: Full=Epiligrin 170 kDa subunit; Short=E170; AltName: Full=Epiligrin subunit alpha; AltName: Full=Kalinin subunit alpha; AltName: Full=Laminin-5 subunit alpha; AltName: Full=Laminin-6 subunit alpha; AltName: Full=Laminin-7 subunit alpha; AltName: Full=Nicein subunit alpha; Flags: Precursor	P:multicellular organism development; P:anatomical structure morphogenesis; P:tissue development; P:cellular component organization; P:cell differentiation; P:regulation of biological process; C:membrane-bounded organelle; C:collagen-containing extracellular matrix
		Angja16g003980	Taperin	F:phosphatase binding
		Angja11g000540	AP-1 complex subunit sigma-3; AltName: Full=Adaptor protein complex AP-1 subunit sigma-1C; AltName: Full=Adaptor-related protein complex 1 subunit sigma-1C; AltName: Full=Clathrin assembly protein complex 1 sigma-1C small chain; AltName: Full=Golgi adaptor HA1/AP1 adaptin sigma-1C subunit; AltName: Full=Sigma 1C subunit of AP-1 clathrin; AltName: Full=Sigma-adaptin 1C; AltName: Full=Sigma1C-adapt…	P:protein targeting; P:vesicle-mediated transport; C:Golgi apparatus; C:clathrin-coated pit; C:membrane coat; C:cytoplasmic vesicle membrane
		Angja19g003570	Tyrosine-protein kinase FRK; AltName: Full=Beta-cell Src-homology tyrosine kinase; Short=BSK; AltName: Full=FYN-related kinase; AltName: Full=Intestine tyrosine kinase	P:negative regulation of transcription by RNA polymerase II; P:transmembrane receptor protein tyrosine kinase signaling pathway; P:cell differentiation; P:peptidyl-tyrosine autophosphorylation; P:regulation of cell population proliferation; P:innate immune response; F:non-membrane spanning protein tyrosine kinase activity; F:signaling receptor binding; F:ATP binding; C:nucleoplasm; C:cytosol; C:e…
		Angja15g005690	Multidrug and toxin extrusion protein 1; Short=MATE-1; AltName: Full=Solute carrier family 47 member 1	P:transmembrane transport; F:antiporter activity; F:xenobiotic transmembrane transporter activity; C:membrane
		Angja8g008780	Dipeptidyl peptidase 4; AltName: Full=Dipeptidyl peptidase IV; Short=DPP IV; AltName: Full=T-cell activation antigen CD26; AltName: CD_antigen=CD26; Contains: Dipeptidyl peptidase 4 membrane form; AltName: Full=Dipeptidyl peptidase IV membrane form; Contains: Dipeptidyl peptidase 4 soluble form; AltName: Full=Dipeptidyl peptidase IV soluble form	P:proteolysis; P:regulation of cellular process; F:protein binding; F:serine-type peptidase activity; C:plasma membrane region; C:plasma membrane bounded cell projection
		Angja9g000870	Sodium/hydrogen exchanger 9B2; AltName: Full=Na(+)/H(+) exchanger NHA2; AltName: Full=Na(+)/H(+) exchanger-like domain-containing protein 2; Short=NHE domain-containing protein 2; AltName: Full=Sodium/hydrogen exchanger-like domain-containing protein 2; AltName: Full=Solute carrier family 9 subfamily B member 2	P:sodium ion transport; P:flagellated sperm motility; P:regulation of cellular process; P:inorganic cation transmembrane transport; F:lithium:proton antiporter activity; F:sodium:proton antiporter activity; F:identical protein binding; C:mitochondrial inner membrane; C:endosome; C:integral component of membrane; C:synapse; C:sperm principal piece; C:bounding membrane of organelle; C:plasma membra…
		Angja19g009740	Retinoic acid receptor RXR-gamma-A; AltName: Full=Nuclear receptor subfamily 2 group B member 3-A; AltName: Full=Retinoic acid receptor RXR-alpha; AltName: Full=Retinoid X receptor alpha; AltName: Full=Retinoid X receptor gamma-A	P:cell differentiation; P:response to retinoic acid; P:steroid hormone mediated signaling pathway; P:positive regulation of transcription by RNA polymerase II; P:retinoic acid receptor signaling pathway; P:anatomical structure development; F:steroid hormone receptor activity; F:nuclear receptor activity; F:zinc ion binding; F:retinoic acid-responsive element binding; C:RNA polymerase II transcrip…
		Angja2g005100	Epidermal growth factor receptor kinase substrate 8-like protein 2; Short=EPS8-like protein 2; AltName: Full=Epidermal growth factor receptor pathway substrate 8-related protein 2; Short=EPS8-related protein 2	P:sensory perception of sound; P:regulation of cellular process; F:protein binding; C:stereocilium tip
		Angja18g002510	All-trans-retinol 13,14-reductase; AltName: Full=All-trans-13,14-dihydroretinol saturase A; Short=RetSat A; AltName: Full=All-trans-retinol 7,8-reductase; Flags: Precursor	P:retinol metabolic process; P:oxidation-reduction process; F:all-trans-retinol 13,14-reductase activity; C:endoplasmic reticulum membrane
		Angja118s000040	Transmembrane emp24 domain-containing protein 11; AltName: Full=Glycoprotein 25L; Short=GP25L; AltName: Full=p24 family protein alpha-1; Short=p24alpha1; Flags: Precursor	P:intracellular protein transport; P:endoplasmic reticulum to Golgi vesicle-mediated transport; P:Golgi organization; C:endoplasmic reticulum; C:endoplasmic reticulum-Golgi intermediate compartment; C:Golgi apparatus; C:integral component of membrane; C:COPII-coated ER to Golgi transport vesicle
		Angja9g001790	Retinal-specific phospholipid-transporting ATPase ABCA4; AltName: Full=ATP-binding cassette sub-family A member 4; AltName: Full=RIM ABC transporter; Short=RIM protein; Short=RmP; AltName: Full=Retinal-specific ATP-binding cassette transporter; AltName: Full=Stargardt disease protein	P:retinoid metabolic process; P:phospholipid transfer to membrane; P:visual perception; P:phototransduction, visible light; P:phospholipid translocation; P:photoreceptor cell maintenance; P:transmembrane transport; F:ATP binding; F:ATPase activity; F:ATPase-coupled transmembrane transporter activity; F:phosphatidylethanolamine flippase activity; F:N-retinylidene-phosphatidylethanolamine flippase …
		Angja178s000110	Solute carrier family 26 member 6; AltName: Full=Anion exchange transporter; AltName: Full=Chloride-formate exchanger; AltName: Full=Pendrin-L1; AltName: Full=Pendrin-like protein 1; AltName: Full=Putative anion transporter-1; Short=Pat-1	P:sulfate transport; P:bicarbonate transport; P:formate transport; P:mannitol transport; P:transepithelial chloride transport; P:angiotensin-activated signaling pathway; P:epithelial fluid transport; P:oxalic acid secretion; P:sperm capacitation; P:intestinal absorption; P:intracellular pH elevation; P:protein kinase C signaling; P:cellular response to cAMP; P:cellular response to fructose stimul…
		Angja2g009270	Multidrug resistance-associated protein 9; AltName: Full=ATP-binding cassette sub-family C member 12	P:transmembrane transport; F:ATP binding; F:ATPase-coupled transmembrane transporter activity; C:integral component of membrane
		Angja14g006930	Cell cycle control protein 50C; AltName: Full=Transmembrane protein 30C	P:phospholipid translocation; C:endoplasmic reticulum; C:Golgi apparatus; C:plasma membrane
		Angja18g007800	Nuclear receptor subfamily 5 group A member 2; AltName: Full=Alpha-1-fetoprotein transcription factor; AltName: Full=B1-binding factor; Short=hB1F; AltName: Full=CYP7A promoter-binding factor; AltName: Full=Hepatocytic transcription factor; AltName: Full=Liver receptor homolog 1; Short=LRH-1	P:transcription initiation from RNA polymerase II promoter; P:signal transduction; P:embryo development ending in birth or egg hatching; P:tissue development; P:homeostatic process; P:positive regulation of viral genome replication; P:positive regulation of transcription by RNA polymerase II; P:cellular response to organic substance; F:transcription regulatory region sequence-specific DNA binding…
		Angja7g017950	Carcinoembryonic antigen-related cell adhesion molecule 5; AltName: Full=Carcinoembryonic antigen; Short=CEA; AltName: Full=Meconium antigen 100; AltName: CD_antigen=CD66e; Flags: Precursor	P:negative regulation of cellular process; P:cell-cell adhesion; F:protein binding; C:plasma membrane; C:intrinsic component of membrane
		Angja200s000010	---NA---	---NA---
	2	Angja217s000190	Eukaryotic translation initiation factor 4E-1A; Short=eIF4E-1A; AltName: Full=mRNA cap-binding protein	P:translational initiation; P:regulation of translation; F:RNA 7-methylguanosine cap binding; F:translation initiation factor activity; F:protein binding; C:nucleus; C:mRNA cap binding complex; C:eukaryotic translation initiation factor 4F complex	〇	0.000307926
		Angja19g004440	Discoidin domain-containing receptor 2; Short=Discoidin domain receptor 2; AltName: Full=CD167 antigen-like family member B; AltName: Full=Neurotrophic tyrosine kinase, receptor-related 3; AltName: Full=Receptor protein-tyrosine kinase TKT; AltName: Full=Tyrosine-protein kinase TYRO10; AltName: CD_antigen=CD167b; Flags: Precursor	P:endochondral bone growth; P:positive regulation of fibroblast migration; P:peptidyl-tyrosine phosphorylation; P:collagen fibril organization; P:regulation of bone mineralization; P:regulation of tissue remodeling; P:chondrocyte proliferation; P:collagen-activated tyrosine kinase receptor signaling pathway; P:positive regulation of osteoblast differentiation; P:positive regulation of protein kin…	〇	0.000300512
		Angja1g009760	Eukaryotic translation initiation factor 3 subunit B; Short=eIF3b; AltName: Full=Eukaryotic translation initiation factor 3 subunit 9; AltName: Full=Prt1 homolog; Short=hPrt1; AltName: Full=eIF-3-eta; AltName: Full=eIF3 p110; AltName: Full=eIF3 p116	P:formation of cytoplasmic translation initiation complex; P:regulation of translational initiation; P:IRES-dependent viral translational initiation; P:viral translational termination-reinitiation; F:translation initiation factor activity; F:translation initiation factor binding; F:molecular adaptor activity; C:cytosol; C:eukaryotic 43S preinitiation complex; C:eukaryotic 48S preinitiation comple…	〇	0.000300271
		Angja15g000770	---NA---	---NA---	〇	0.000299228
		Angja4g004690	Rho GTPase-activating protein 18; AltName: Full=MacGAP; AltName: Full=Rho-type GTPase-activating protein 18	P:regulation of cell shape; P:regulation of actin filament polymerization; P:regulation of small GTPase mediated signal transduction; P:regulation of cell motility; F:GTPase activator activity; C:ruffle; C:cytosol; C:cytoplasmic microtubule; C:plasma membrane; C:nuclear speck	〇	0.000295994
		Angja2g010740	L-lactate dehydrogenase A chain; Short=LDH-A; AltName: Full=LDH-M	P:carbohydrate metabolic process; P:carboxylic acid metabolic process; P:oxidation-reduction process; F:L-lactate dehydrogenase activity; C:cytoplasm	〇	0.00029259
		Angja6g001200	C-	P:cytidine to uridine editing; P:mRNA modification; P:DNA demethylation; F:RNA binding; F:cytidine deaminase activity; F:identical protein binding; C:nucleus; C:cytoplasm	〇	0.000289898
		Angja85s000070	Glutathione S-transferase Mu 3; AltName: Full=GST class-mu 3; AltName: Full=GSTM3-3	P:glutathione metabolic process; F:glutathione transferase activity; F:protein binding; C:cytoplasm	〇	0.000287321
		Angja5g010880	Eyes absent homolog 1	P:metanephros development; P:branching involved in ureteric bud morphogenesis; P:outflow tract morphogenesis; P:double-strand break repair; P:pattern specification process; P:mesodermal cell fate specification; P:sensory perception of sound; P:response to ionizing radiation; P:striated muscle tissue development; P:histone dephosphorylation; P:protein sumoylation; P:peptidyl-tyrosine dephosphoryla…	〇	0.000276107
		Angja16g002460	Transitional endoplasmic reticulum ATPase; Short=TER ATPase; AltName: Full=Protein CDC48; AltName: Full=Valosin-containing protein; Short=VCP	P:double-strand break repair; P:locomotory behavior; P:regulation of autophagy; P:protein ubiquitination; P:translesion synthesis; P:ubiquitin-dependent ERAD pathway; P:retrograde protein transport, ER to cytosol; P:regulation of proteasomal ubiquitin-dependent protein catabolic process; P:endosome to lysosome transport via multivesicular body sorting pathway; P:interstrand cross-link repair; P:c…	〇	0.000273131
		Angja18g002910	Actin-related protein 2/3 complex subunit 1A; AltName: Full=SOP2-like protein	P:Arp2/3 complex-mediated actin nucleation; P:Fc-gamma receptor signaling pathway involved in phagocytosis; P:ephrin receptor signaling pathway; P:membrane organization; F:actin filament binding; C:nucleus; C:cytosol; C:Arp2/3 protein complex; C:site of double-strand break; C:muscle cell projection membrane
		Angja156s000180	26S proteasome non-ATPase regulatory subunit 8; AltName: Full=26S proteasome regulatory subunit RPN12; AltName: Full=26S proteasome regulatory subunit S14	P:proteasome-mediated ubiquitin-dependent protein catabolic process; F:protein binding; C:cytosol; C:proteasome regulatory particle, lid subcomplex
		Angja7256s000070	SRSF protein kinase 3; AltName: Full=Muscle-specific serine kinase 1; Short=MSSK-1; AltName: Full=Serine/arginine-rich protein-specific kinase 3; Short=SR-protein-specific kinase 3; AltName: Full=Serine/threonine-protein kinase 23	P:MAPK cascade; P:spliceosomal complex assembly; P:protein phosphorylation; P:skeletal muscle tissue development; P:regulation of gene expression; P:cell differentiation; P:regulation of mRNA processing; F:MAP kinase activity; F:ATP binding; F:protein serine kinase activity; F:protein threonine kinase activity; C:nucleus; C:cytoplasm
		Angja178s000010	ADP-ribose glycohydrolase OARD1; AltName: Full=O-acetyl-ADP-ribose deacetylase 1; AltName: Full=Terminal ADP-ribose protein glycohydrolase 1; AltName: Full=[Protein ADP-ribosylglutamate] hydrolase OARD1	P:cellular response to DNA damage stimulus; P:purine nucleoside metabolic process; P:peptidyl-glutamate ADP-deribosylation; F:purine nucleoside binding; F:protein binding; F:O-acetyl-ADP-ribose deacetylase activity; F:ADP-ribosylglutamate hydrolase activity; C:nucleoplasm; C:nucleolus; C:site of DNA damage
		Angja128s000080	Golgi-associated plant pathogenesis-related protein 1; Short=GAPR-1; Short=Golgi-associated PR-1 protein; AltName: Full=Glioma pathogenesis-related protein 2; Short=GliPR 2	P:positive regulation of epithelial cell migration; P:positive regulation of epithelial to mesenchymal transition; P:positive regulation of ERK1 and ERK2 cascade; F:protein homodimerization activity; C:Golgi membrane; C:extracellular space
		Angja184s000340	Striatin-3; AltName: Full=Cell cycle autoantigen SG2NA; AltName: Full=S/G2 antigen	P:negative regulation of transcription by RNA polymerase II; P:response to estradiol; P:negative regulation of intracellular estrogen receptor signaling pathway; P:positive regulation of transcription by RNA polymerase II; F:calmodulin binding; F:protein-containing complex binding; F:protein phosphatase 2A binding; F:armadillo repeat domain binding; C:nucleoplasm; C:Golgi apparatus; C:plasma memb…
		Angja12g007010	26S proteasome non-ATPase regulatory subunit 6; AltName: Full=26S proteasome regulatory subunit RPN7; AltName: Full=26S proteasome regulatory subunit S10; AltName: Full=p42A	P:proteasome-mediated ubiquitin-dependent protein catabolic process; P:regulation of catalytic activity; F:protein binding; F:enzyme regulator activity; C:proteasome regulatory particle
		Angja18g004670	Thyroid hormone receptor alpha; AltName: Full=Nuclear receptor subfamily 1 group A member 1	P:regulation of transcription, DNA-templated; P:intracellular receptor signaling pathway; F:DNA binding; F:nuclear receptor activity; F:metal ion binding; F:thyroid hormone binding; C:nucleus
		Angja4g007520	Angiopoietin-2; Short=ANG-2; Flags: Precursor	P:multicellular organism development; P:cellular process; F:signaling receptor binding; C:extracellular region
		Angja3g000510	A disintegrin and metalloproteinase with thrombospondin motifs 19; Short=ADAM-TS 19; Short=ADAM-TS19; Short=ADAMTS-19; Flags: Precursor	P:proteolysis; P:extracellular matrix organization; F:metalloendopeptidase activity; C:extracellular matrix
		Angja215s000040	Calponin-2; AltName: Full=Calponin H2, smooth muscle; AltName: Full=Neutral calponin	P:cytoskeleton organization; P:regulation of actin filament-based process; P:cellular response to mechanical stimulus; F:actin binding; C:stress fiber; C:secretory granule; C:organelle lumen; C:anchoring junction
		Angja5g000600	Leucine-rich repeat-containing protein 15; Flags: Precursor	F:protein binding; C:extracellular region
		Angja1g002100	26S proteasome non-ATPase regulatory subunit 12; AltName: Full=26S proteasome regulatory subunit RPN5	P:proteasome-mediated ubiquitin-dependent protein catabolic process; C:cytoplasm; C:proteasome regulatory particle, lid subcomplex; C:nuclear proteasome complex
		Angja18g000080	DDB1- and CUL4-associated factor 7; AltName: Full=WD repeat-containing protein 68; AltName: Full=WD repeat-containing protein An11 homolog	P:multicellular organism development; P:protein ubiquitination; P:post-translational protein modification; F:protein binding; C:cytosol; C:nuclear matrix; C:nuclear body; C:Cul4-RING E3 ubiquitin ligase complex
		Angja8g010590	Kinesin-like protein KIF3A; AltName: Full=Microtubule plus end-directed kinesin motor 3A	P:microtubule-based movement; P:centriole-centriole cohesion; P:microtubule anchoring at centrosome; P:cilium assembly; F:ATP binding; F:microtubule binding; F:ATP-dependent microtubule motor activity; C:cytoplasm; C:centriole; C:microtubule; C:cilium
		Angja2g011140	A disintegrin and metalloproteinase with thrombospondin motifs 18; Short=ADAM-TS 18; Short=ADAM-TS18; Short=ADAMTS-18; Flags: Precursor	P:eye development; P:proteolysis; P:extracellular matrix organization; P:negative regulation of platelet aggregation; F:metalloendopeptidase activity; C:extracellular matrix
		Angja4g002870	Zinc finger homeobox protein 4; AltName: Full=Zinc finger homeodomain protein 4; Short=ZFH-4	P:regulation of transcription, DNA-templated; F:DNA binding; C:nucleus
		Angja6g005800	Transcription factor MafB; Short=Maf-B; AltName: Full=Transcription factor Val; AltName: Full=Valentino	P:lymphangiogenesis; P:regulation of transcription, DNA-templated; P:embryonic pattern specification; P:anterior/posterior pattern specification; P:rhombomere 5 development; P:rhombomere 6 development; P:rhombomere boundary formation; P:abducens nucleus development; P:pronephric glomerulus development; F:RNA polymerase II cis-regulatory region sequence-specific DNA binding; F:DNA-binding transcri…
		Angja19g004740	Transcription factor Sox-11	P:negative regulation of transcription by RNA polymerase II; P:anatomical structure morphogenesis; P:neuron differentiation; P:positive regulation of transcription by RNA polymerase II; F:RNA polymerase II cis-regulatory region sequence-specific DNA binding; F:DNA-binding transcription activator activity, RNA polymerase II-specific; C:organelle; C:intracellular organelle
		Angja79494s000210	Phosphatidylinositol 3,4,5-trisphosphate 3-phosphatase TPTE2; AltName: Full=Lipid phosphatase TPIP; AltName: Full=TPTE and PTEN homologous inositol lipid phosphatase	P:protein dephosphorylation; P:phosphatidylinositol biosynthetic process; P:ion transport; P:negative regulation of cell population proliferation; P:phosphatidylinositol 3-kinase signaling; P:phosphatidylinositol dephosphorylation; P:cell motility; P:regulation of protein kinase B signaling; P:transmembrane transport; F:protein tyrosine phosphatase activity; F:ion channel activity; F:phosphatidyl…
		Angja7g011470	WD repeat-containing protein 18	P:rRNA processing; P:determination of left/right symmetry; P:regulation of DNA-dependent DNA replication initiation; P:Kupffer's vesicle development; F:protein binding; C:nuclear pre-replicative complex; C:nucleolus; C:Rix1 complex
		Angja2g003380	Ubiquitin-conjugating enzyme E2 D2; AltName: Full=(E3-independent) E2 ubiquitin-conjugating enzyme D2; AltName: Full=E2 ubiquitin-conjugating enzyme D2; AltName: Full=Ubiquitin carrier protein D2; AltName: Full=Ubiquitin-conjugating enzyme E2(17)KB 2; AltName: Full=Ubiquitin-conjugating enzyme E2-17 kDa 2; AltName: Full=Ubiquitin-protein ligase D2	P:ubiquitin-dependent protein catabolic process; P:protein targeting to peroxisome; P:TRIF-dependent toll-like receptor signaling pathway; P:protein autoubiquitination; P:protein K48-linked ubiquitination; P:protein K11-linked ubiquitination; F:protein binding; F:ATP binding; F:ubiquitin protein ligase activity; F:ubiquitin conjugating enzyme activity; C:ubiquitin ligase complex; C:nucleoplasm; C…
		Angja9g008950	Semaphorin-3E; AltName: Full=Collapsin-5; Short=COLL-5; Flags: Precursor	P:angiogenesis; P:neural crest cell migration; P:positive regulation of cell migration; P:negative regulation of axon extension involved in axon guidance; P:negative chemotaxis; P:semaphorin-plexin signaling pathway; F:semaphorin receptor binding; F:neuropilin binding; F:chemorepellent activity; C:extracellular space; C:integral component of plasma membrane
		Angja7g017600	Ubiquitin carboxyl-terminal hydrolase 5; AltName: Full=Deubiquitinating enzyme 5; AltName: Full=Isopeptidase T; AltName: Full=Ubiquitin thioesterase 5; AltName: Full=Ubiquitin-specific-processing protease 5	P:positive regulation of proteasomal ubiquitin-dependent protein catabolic process; P:protein K48-linked deubiquitination; F:cysteine-type endopeptidase activity; F:thiol-dependent ubiquitin-specific protease activity; F:zinc ion binding; F:ubiquitin binding; C:nucleus; C:cytosol
		Angja15g000570	Septin-4; AltName: Full=Brain protein H5; AltName: Full=Peanut-like protein 2	P:spermatid development; P:regulation of exocytosis; P:positive regulation of intrinsic apoptotic signaling pathway; F:GTPase activity; F:protein binding; F:GTP binding; C:synaptic vesicle; C:microtubule cytoskeleton; C:cell projection
		Angja4g005150	Histone-lysine N-methyltransferase EZH2; AltName: Full=Enhancer of zeste homolog 2	P:tissue homeostasis; P:heart development; P:fin regeneration; P:negative regulation of gene expression, epigenetic; P:rhythmic process; P:digestive tract development; P:histone H3-K27 methylation; F:protein binding; F:histone-lysine N-methyltransferase activity; F:promoter-specific chromatin binding; C:ESC/E(Z) complex
		Angja20s000030	Serine protease HTRA1B; AltName: Full=High-temperature requirement A serine peptidase 1B; Flags: Precursor	P:proteolysis; F:serine-type endopeptidase activity; F:insulin-like growth factor binding; C:extracellular region; C:cytosol
		Angja1g015580	DnaJ homolog subfamily C member 9	C:intracellular anatomical structure
		Angja212s000010	Heterogeneous nuclear ribonucleoprotein A/B; Short=hnRNP A/B; AltName: Full=APOBEC1-binding protein 1; Short=ABBP-1	P:positive regulation of transcription, DNA-templated; F:mRNA binding; F:protein binding; F:sequence-specific double-stranded DNA binding; C:nucleoplasm; C:cytoplasm; C:RNA polymerase II transcription regulator complex; C:ribonucleoprotein complex
		Angja16g005450	DNA polymerase beta	P:DNA replication; P:base-excision repair; P:double-strand break repair via nonhomologous end joining; P:DNA biosynthetic process; F:DNA binding; F:DNA-directed DNA polymerase activity; F:lyase activity; F:metal ion binding; C:nucleus; C:cytoplasm
		Angja2g009840	Dickkopf-related protein 3; Short=Dickkopf-3; Short=Dkk-3; AltName: Full=Lens fiber protein CLFEST4; Flags: Precursor	P:multicellular organism development; P:negative regulation of Wnt signaling pathway; C:extracellular region
		Angja8g009760	SEC14 domain and spectrin repeat-containing protein 1; AltName: Full=Protein Solo	P:blood vessel morphogenesis
		Angja5g010780	Extracellular sulfatase Sulf-1; Short=qSulf1; Flags: Precursor	P:cartilage condensation; P:kidney development; P:negative regulation of endothelial cell proliferation; P:chondrocyte development; P:cell adhesion; P:esophagus smooth muscle contraction; P:negative regulation of angiogenesis; P:heparan sulfate proteoglycan metabolic process; P:negative regulation of cell migration; P:positive regulation of BMP signaling pathway; P:glial cell-derived neurotrophic…
		Angja19g009660	Palmdelphin	P:regulation of cell shape; C:membrane; C:dendrite; C:synapse
		Angja2g008470	LRP chaperone MESD; AltName: Full=LDLR chaperone MESD; AltName: Full=Mesoderm development candidate 2; AltName: Full=Mesoderm development protein; Flags: Precursor	P:protein folding; P:Wnt signaling pathway; P:positive regulation of skeletal muscle acetylcholine-gated channel clustering; C:endoplasmic reticulum
		Angja3g001120	Collagen alpha-1(II) chain; AltName: Full=Alpha-1 type II collagen; Flags: Precursor	F:extracellular matrix structural constituent
		Angja7g002920	26S proteasome regulatory subunit 10B; AltName: Full=26S proteasome AAA-ATPase subunit RPT4; AltName: Full=Proteasome 26S subunit ATPase 6; AltName: Full=Proteasome subunit p42	P:ubiquitin-dependent ERAD pathway; P:T cell receptor signaling pathway; P:transmembrane transport; P:positive regulation of inclusion body assembly; P:positive regulation of canonical Wnt signaling pathway; P:regulation of mitotic cell cycle phase transition; F:ATP binding; F:proteasome-activating ATPase activity; F:identical protein binding; C:nucleus; C:proteasome regulatory particle, base sub…
		Angja16g005810	DNA polymerase epsilon subunit 3; AltName: Full=DNA polymerase II subunit 3	P:G1/S transition of mitotic cell cycle; P:DNA replication initiation; P:leading strand elongation; P:cellular response to DNA damage stimulus; P:heterochromatin assembly; P:telomere maintenance via semi-conservative replication; P:nucleosome mobilization; P:histone H3 acetylation; P:DNA biosynthetic process; F:DNA-directed DNA polymerase activity; F:chromatin DNA binding; F:protein heterodimeriz…
		Angja14g007330	Frizzled-7; Short=Frz7; Short=Fz-7; Flags: Precursor	P:mesoderm formation; P:G protein-coupled receptor signaling pathway; P:protein localization; P:dorsal/ventral axis specification; P:convergent extension involved in gastrulation; P:canonical Wnt signaling pathway; F:G protein-coupled receptor activity; F:Wnt-protein binding; F:Wnt-activated receptor activity; F:syndecan binding; C:plasma membrane; C:endosome membrane; C:integral component of mem…
		Angja3g003590	Nuclear receptor subfamily 2 group F member 1-A; AltName: Full=COUP transcription factor 1-A; Short=COUP-TFalpha-A; Short=zCOUP-TFI; AltName: Full=Seven-up related 44; Short=Svp[44]; Short=zSvp[44]; AltName: Full=Steroid receptor homolog SVP 44	P:negative regulation of transcription by RNA polymerase II; P:endothelial cell proliferation; P:vasculature development; P:cardiac atrium morphogenesis; P:intracellular receptor signaling pathway; P:positive regulation of transcription by RNA polymerase II; P:atrial cardiac muscle cell differentiation; F:RNA polymerase II cis-regulatory region sequence-specific DNA binding; F:nuclear receptor ac…
		Angja3g006200	Tubulin beta-1 chain; AltName: Full=Beta-1-tubulin	P:cytoskeleton organization; P:microtubule-based process; F:GTPase activity; F:structural constituent of cytoskeleton; F:GTP binding; C:cytoplasm; C:microtubule
		Angja8g003420	Neuronal migration protein doublecortin; AltName: Full=Doublin; AltName: Full=Lissencephalin-X; Short=Lis-X	P:neuron migration; P:central nervous system development; P:axoneme assembly; P:intracellular signal transduction; P:photoreceptor cell development; P:retina development in camera-type eye; F:microtubule binding; F:protein kinase binding; C:cytosol; C:microtubule; C:microtubule associated complex; C:axoneme; C:neuron projection
		Angja19g015000	Small glutamine-rich tetratricopeptide repeat-containing protein alpha; AltName: Full=Alpha-SGT	P:posttranslational protein targeting to endoplasmic reticulum membrane; P:tail-anchored membrane protein insertion into ER membrane; P:negative regulation of ER-associated ubiquitin-dependent protein catabolic process; P:positive regulation of ER-associated ubiquitin-dependent protein catabolic process; P:positive regulation of chaperone-mediated protein folding; F:identical protein binding; F:p…
		Angja7g016020	26S proteasome non-ATPase regulatory subunit 4; AltName: Full=26S proteasome regulatory subunit RPN10	P:proteasome-mediated ubiquitin-dependent protein catabolic process; P:proteasome assembly; F:polyubiquitin modification-dependent protein binding; C:nucleus; C:cytosol; C:proteasome regulatory particle, base subcomplex
		Angja77s000070	Collagen alpha-1(XXVI) chain; AltName: Full=Alpha-1 type XXVI collagen; AltName: Full=EMI domain-containing protein 2; AltName: Full=Emilin and multimerin domain-containing protein 2; Short=Emu2; Flags: Precursor	P:positive regulation of cell-substrate adhesion; F:protein binding; C:endoplasmic reticulum; C:Golgi apparatus; C:extracellular matrix
		Angja12g002690	Cyclin-dependent kinase 4; AltName: Full=Cell division protein kinase 4	P:protein phosphorylation; P:cell division; P:regulation of cell cycle; F:cyclin-dependent protein serine/threonine kinase activity; F:protein binding; F:ATP binding; C:nucleus; C:cytoplasm
		Angja6g004610	Cell surface glycoprotein 1; AltName: Full=Outer layer protein B; AltName: Full=S-layer protein 1; Flags: Precursor	P:polysaccharide catabolic process; F:carbohydrate binding; C:extracellular region; C:cell wall; C:S-layer
		Angja77s000080	26S proteasome regulatory subunit 6A; AltName: Full=26S proteasome AAA-ATPase subunit RPT5; AltName: Full=Proteasome 26S subunit ATPase 3; AltName: Full=Proteasome subunit P50; AltName: Full=Tat-binding protein 1; Short=TBP-1	P:MAPK cascade; P:protein polyubiquitination; P:blastocyst development; P:stimulatory C-type lectin receptor signaling pathway; P:antigen processing and presentation of exogenous peptide antigen via MHC class I, TAP-dependent; P:regulation of cellular amino acid metabolic process; P:negative regulation of G2/M transition of mitotic cell cycle; P:protein deubiquitination; P:anaphase-promoting comp…
		Angja5g000640	Profilin-2; AltName: Full=Profilin II	P:negative regulation of epithelial cell migration; P:negative regulation of actin filament polymerization; P:positive regulation of actin filament polymerization; P:positive regulation of ATPase activity; P:positive regulation of peptidyl-serine phosphorylation; P:protein stabilization; P:positive regulation of stress fiber assembly; P:modification of postsynaptic actin cytoskeleton; P:negative …
		Angja11g008120	Protein Wnt-11; Flags: Precursor	P:osteoblast differentiation; P:epithelial to mesenchymal transition; P:primary heart field specification; P:secondary heart field specification; P:outflow tract morphogenesis; P:atrial septum development; P:planar cell polarity pathway involved in axis elongation; P:neuron differentiation; P:bone mineralization; P:negative regulation of cell growth; P:adrenal gland development; P:positive regula…
		Angja118s000090	Cartilage-associated protein; Flags: Precursor	P:spermatogenesis; P:peptidyl-proline hydroxylation to 3-hydroxy-L-proline; P:collagen fibril organization; P:protein stabilization; P:chaperone-mediated protein folding; P:negative regulation of post-translational protein modification; F:protein binding; F:collagen binding; C:extracellular space; C:endoplasmic reticulum lumen; C:protein-containing complex
		Angja13g008160	26S proteasome non-ATPase regulatory subunit 13; AltName: Full=26S proteasome regulatory subunit RPN9; AltName: Full=26S proteasome regulatory subunit S11; AltName: Full=26S proteasome regulatory subunit p40.5	P:ubiquitin-dependent protein catabolic process; P:meiosis I; P:proteasome assembly; F:structural molecule activity; C:nucleus; C:cytosol; C:proteasome regulatory particle, lid subcomplex
		Angja15g003310	Rabankyrin-5; Short=Rank-5; AltName: Full=Ankyrin repeat and FYVE domain-containing protein 1; AltName: Full=Ankyrin repeats hooked to a zinc finger motif	P:endosomal vesicle fusion; P:retrograde transport, endosome to Golgi; P:positive regulation of pinocytosis; P:Golgi to lysosome transport; F:protein binding; F:metal ion binding; F:phosphatidylinositol phosphate binding; C:early endosome; C:cytosol; C:endosome membrane; C:retromer complex; C:intracellular membrane-bounded organelle; C:macropinosome
		Angja15g004420	Heterogeneous nuclear ribonucleoprotein A/B; Short=hnRNP A/B; AltName: Full=CArG-binding factor-A; Short=CBF-A	P:negative regulation of transcription by RNA polymerase II; P:epithelial to mesenchymal transition; P:positive regulation of transcription, DNA-templated; F:RNA binding; F:protein binding; F:sequence-specific double-stranded DNA binding; C:nucleoplasm; C:RNA polymerase II transcription regulator complex; C:presynaptic cytosol; C:ribonucleoprotein complex
		Angja19g012660	Poly [ADP-ribose] polymerase 1; Short=PARP-1; AltName: Full=ADP-ribosyltransferase diphtheria toxin-like 1; Short=ARTD1; AltName: Full=DNA ADP-ribosyltransferase PARP1; AltName: Full=NAD(+) ADP-ribosyltransferase 1; Short=ADPRT 1; AltName: Full=Poly[ADP-ribose] synthase 1; AltName: Full=Protein poly-ADP-ribosyltransferase PARP1	P:peptidyl-serine ADP-ribosylation; P:peptidyl-glutamic acid poly-ADP-ribosylation; P:DNA ADP-ribosylation; P:protein poly-ADP-ribosylation; P:protein auto-ADP-ribosylation; P:positive regulation of double-strand break repair via homologous recombination; P:ATP generation from poly-ADP-D-ribose; F:DNA binding; F:NAD+ ADP-ribosyltransferase activity; F:zinc ion binding; F:NAD binding; F:protein AD…
		Angja4g001800	Protein CDV3 homolog	C:cytoplasm
		Angja8g016700	Cytochrome c oxidase copper chaperone	P:mitochondrial cytochrome c oxidase assembly; P:positive regulation of cellular process; F:copper chaperone activity; C:mitochondrial intermembrane space
		Angja176s000170	Protein arginine N-methyltransferase 1; AltName: Full=Heterogeneous nuclear ribonucleoprotein methyltransferase-like protein 2; AltName: Full=Histone-arginine N-methyltransferase PRMT1	P:metamorphosis; P:positive regulation of cell population proliferation; P:peptidyl-arginine methylation, to asymmetrical-dimethyl arginine; P:neurogenesis; P:regulation of histone modification; P:histone H4-R3 methylation; P:negative regulation of megakaryocyte differentiation; P:positive regulation of transcription, DNA-templated; P:protein homooligomerization; F:transcription coactivator activ…
		Angja7g002810	Thrombospondin-3a; Short=Thbs3a; Flags: Precursor	P:cell adhesion; P:mesenchymal to epithelial transition; P:somite development; F:calcium ion binding; F:heparin binding; C:collagen-containing extracellular matrix
		Angja4g004620	Kelch-like protein 40a; AltName: Full=Kelch repeat and BTB domain-containing protein 5a	P:negative regulation of protein ubiquitination; P:positive regulation of protein ubiquitination; P:positive regulation of proteasomal ubiquitin-dependent protein catabolic process; P:swimming; P:skeletal muscle fiber development; P:skeletal muscle fiber differentiation; F:protein binding; C:Cul3-RING ubiquitin ligase complex; C:A band; C:I band
		Angja111s000080	Tenascin; Short=TN; AltName: Full=Cytotactin; AltName: Full=GMEM; AltName: Full=GP 150-225; AltName: Full=Glioma-associated-extracellular matrix antigen; AltName: Full=Hexabrachion; AltName: Full=JI; AltName: Full=Myotendinous antigen; AltName: Full=Neuronectin; AltName: Full=Tenascin-C; Short=TN-C; Flags: Precursor	F:protein binding; C:extracellular region
		Angja138s000150	26S proteasome regulatory subunit 8; AltName: Full=26S proteasome AAA-ATPase subunit RPT6; AltName: Full=Proteasome 26S subunit ATPase 5; AltName: Full=Proteasome subunit p45; AltName: Full=Thyroid hormone receptor-interacting protein 1; Short=TRIP1; AltName: Full=p45/SUG	P:MAPK cascade; P:protein polyubiquitination; P:stimulatory C-type lectin receptor signaling pathway; P:antigen processing and presentation of exogenous peptide antigen via MHC class I, TAP-dependent; P:regulation of cellular amino acid metabolic process; P:negative regulation of G2/M transition of mitotic cell cycle; P:protein deubiquitination; P:anaphase-promoting complex-dependent catabolic pr…
		Angja10g007800	Galactosylgalactosylxylosylprotein 3-beta-glucuronosyltransferase 3; AltName: Full=Beta-1,3-glucuronyltransferase 3; AltName: Full=Glucuronosyltransferase I; Short=GlcAT-I; AltName: Full=UDP-GlcUA:Gal beta-1,3-Gal-R glucuronyltransferase; Short=GlcUAT-I	P:carbohydrate metabolic process; P:glycosaminoglycan biosynthetic process; P:heparan sulfate proteoglycan biosynthetic process; P:positive regulation of catalytic activity; P:chondroitin sulfate proteoglycan biosynthetic process; P:dermatan sulfate proteoglycan biosynthetic process; P:positive regulation of intracellular protein transport; F:galactosylgalactosylxylosylprotein 3-beta-glucuronosyl…
		Angja2g010340	Vitamin D 25-hydroxylase; AltName: Full=Cytochrome P450 2R1; Flags: Precursor	P:organic acid metabolic process; P:xenobiotic metabolic process; P:response to metal ion; P:calcitriol biosynthetic process from calciol; P:exogenous drug catabolic process; P:oxidation-reduction process; F:iron ion binding; F:steroid hydroxylase activity; F:oxidoreductase activity, acting on paired donors, with incorporation or reduction of molecular oxygen, reduced flavin or flavoprotein as on…
		Angja6g003740	Transcription factor 15; Short=TCF-15; AltName: Full=Paraxis; AltName: Full=Protein bHLH-EC2	P:regulation of transcription by RNA polymerase II; P:multicellular organism development; F:RNA polymerase II transcription regulatory region sequence-specific DNA binding; F:DNA-binding transcription factor activity, RNA polymerase II-specific; F:protein dimerization activity; C:nucleus
		Angja15g005900	Stromal cell-derived factor 2; Short=SDF-2; Flags: Precursor	P:protein O-linked mannosylation; F:dolichyl-phosphate-mannose-protein mannosyltransferase activity; C:extracellular space; C:endoplasmic reticulum membrane
		Angja4g011170	26S proteasome non-ATPase regulatory subunit 4; AltName: Full=26S proteasome regulatory subunit RPN10	P:proteasome-mediated ubiquitin-dependent protein catabolic process; P:proteasome assembly; F:polyubiquitin modification-dependent protein binding; C:nucleus; C:cytosol; C:proteasome regulatory particle, base subcomplex
		Angja8g007390	Xin actin-binding repeat-containing protein 2; AltName: Full=Beta-xin; AltName: Full=Cardiomyopathy-associated protein 3; AltName: Full=Xeplin	P:heart development; P:actin cytoskeleton organization; F:actin filament binding; C:stress fiber; C:focal adhesion
		Angja17g004180	Stabilin-2; AltName: Full=Fasciclin, EGF-like, laminin-type EGF-like and link domain-containing scavenger receptor 2; Short=FEEL-2; Contains: Short form stabilin-2; Flags: Precursor	P:cellular process; P:defense response to bacterium; F:binding; F:cargo receptor activity; C:cytoplasm; C:plasma membrane; C:integral component of membrane
		Angja5g000950	Actin-like protein 6A; AltName: Full=53 kDa BRG1-associated factor A; AltName: Full=Actin-related protein Baf53a; AltName: Full=ArpNbeta; AltName: Full=BRG1-associated factor 53A; Short=BAF53A; AltName: Full=INO80 complex subunit K	P:neural retina development; P:DNA repair; P:DNA recombination; P:regulation of transcription by RNA polymerase II; P:signal transduction; P:protein deubiquitination; P:spinal cord development; P:regulation of growth; P:ATP-dependent chromatin remodeling; P:histone H4 acetylation; P:histone H2A acetylation; P:positive regulation of nucleic acid-templated transcription; F:chromatin binding; F:tran…
		Angja15g012630	Probable ubiquitin carboxyl-terminal hydrolase FAF-X; AltName: Full=Deubiquitinating enzyme FAF-X; AltName: Full=Fat facets in mammals; Short=hFAM; AltName: Full=Fat facets protein-related, X-linked; AltName: Full=Ubiquitin thioesterase FAF-X; AltName: Full=Ubiquitin-specific protease 9, X chromosome; AltName: Full=Ubiquitin-specific-processing protease FAF-X	P:negative regulation of transcription by RNA polymerase II; P:neuron migration; P:protein targeting to peroxisome; P:cell cycle; P:chromosome segregation; P:transforming growth factor beta receptor signaling pathway; P:female gamete generation; P:protein ubiquitination; P:BMP signaling pathway; P:regulation of circadian rhythm; P:axon extension; P:protein stabilization; P:cell division; P:protei…
		Angja5g011450	Protein disulfide-isomerase A4; AltName: Full=Endoplasmic reticulum resident protein 70; Short=ER protein 70; Short=ERp70; AltName: Full=Endoplasmic reticulum resident protein 72; Short=ER protein 72; Short=ERp-72; Short=ERp72; Flags: Precursor	P:protein secretion; P:response to endoplasmic reticulum stress; P:oxidation-reduction process; P:chaperone-mediated protein folding; F:protein disulfide isomerase activity; F:protein binding; F:peptide disulfide oxidoreductase activity; C:extracellular space; C:endoplasmic reticulum lumen; C:cell surface; C:melanosome
		Angja18g004290	Myosin-10; AltName: Full=Cellular myosin heavy chain, type B; AltName: Full=Myosin heavy chain 10; AltName: Full=Myosin heavy chain, non-muscle IIb; AltName: Full=Non-muscle myosin heavy chain B; Short=NMMHC-B; AltName: Full=Non-muscle myosin heavy chain IIb; Short=NMMHC II-b; Short=NMMHC-IIB	P:mitotic cytokinesis; P:in utero embryonic development; P:neuron migration; P:plasma membrane repair; P:cardiac septum development; P:exocytosis; P:substrate-dependent cell migration, cell extension; P:nuclear migration; P:cell adhesion; P:axon guidance; P:adult heart development; P:cell population proliferation; P:regulation of cell shape; P:fourth ventricle development; P:lateral ventricle dev…
		Angja7g005220	Transmembrane emp24 domain-containing protein 10; AltName: Full=S31III125; AltName: Full=Transmembrane protein Tmp21; AltName: Full=p24 family protein delta-1; Short=p24delta1; Flags: Precursor	P:protein transport; P:vesicle-mediated transport; C:endoplasmic reticulum membrane; C:Golgi apparatus; C:integral component of membrane; C:transport vesicle membrane; C:endoplasmic reticulum-Golgi intermediate compartment membrane
		Angja16g008800	Ran-specific GTPase-activating protein; AltName: Full=Ran-binding protein 1; Short=RanBP1	P:signal transduction; P:viral process; P:positive regulation of GTPase activity; P:positive regulation of mitotic centrosome separation; P:intracellular transport; F:GDP-dissociation inhibitor activity; F:GTPase activator activity; F:protein binding; C:nuclear pore; C:centrosome; C:cytosol
		Angja2g003000	Integrator complex subunit 12; Short=Int12; AltName: Full=PHD finger protein 22	P:snRNA processing; C:nucleus
		Angja12g002330	Matrilin-4; Short=MAT-4; Flags: Precursor	P:response to axon injury; F:extracellular matrix structural constituent; C:collagen-containing extracellular matrix
		Angja108s000220	Glycosyltransferase 8 domain-containing protein 2	F:transferase activity, transferring glycosyl groups; C:Golgi apparatus; C:integral component of membrane
		Angja9g005030	WD repeat-containing protein 36; AltName: Full=T-cell activation WD repeat-containing protein; Short=TA-WDRP	P:retina homeostasis; P:rRNA processing; P:visual perception; P:regulation of axon extension; P:response to stimulus; F:protein binding; C:nucleoplasm; C:small-subunit processome; C:Pwp2p-containing subcomplex of 90S preribosome
		Angja178s000140	Protein CWC15 homolog A	P:mRNA splicing, via spliceosome; F:RNA binding; C:U2-type catalytic step 2 spliceosome
		Angja5g013320	Aldo-keto reductase family 1 member A1-B; AltName: Full=Alcohol dehydrogenase [NADP(+)] B; AltName: Full=Aldehyde reductase-B	P:oxidation-reduction process; P:cellular detoxification of aldehyde; F:alditol:NADP+ 1-oxidoreductase activity; F:retinol dehydrogenase activity; F:D-threo-aldose 1-dehydrogenase activity; C:cytosol; C:apical plasma membrane
		Angja7g008480	Transcription factor SOX-11; Short=cSox11	P:negative regulation of transcription by RNA polymerase II; P:anatomical structure morphogenesis; P:neuron differentiation; P:positive regulation of transcription by RNA polymerase II; P:positive regulation of canonical Wnt signaling pathway; F:RNA polymerase II cis-regulatory region sequence-specific DNA binding; F:DNA-binding transcription activator activity, RNA polymerase II-specific; C:nucl…
		Angja21527s000100	Calponin-3; AltName: Full=Calponin, acidic isoform; AltName: Full=Calponin, non-muscle isoform	P:epithelial cell differentiation; P:actomyosin structure organization; P:negative regulation of ATPase activity; F:actin binding; F:calmodulin binding; F:microtubule binding; F:protein-macromolecule adaptor activity; C:cytosol; C:microtubule; C:actin filament; C:postsynaptic density; C:neuronal cell body; C:dendritic spine
		Angja11g006300	AP-2 complex subunit mu; AltName: Full=AP-2 mu chain; AltName: Full=Clathrin assembly protein complex 2 mu medium chain; AltName: Full=Clathrin coat assembly protein AP50; AltName: Full=Clathrin coat-associated protein AP50; AltName: Full=HA2 50 kDa subunit; AltName: Full=Mu2-adaptin; AltName: Full=Plasma membrane adaptor AP-2 50 kDa protein	P:intracellular protein transport; P:clathrin-dependent endocytosis; F:lipid binding; F:clathrin adaptor activity; C:AP-2 adaptor complex; C:intracellular membrane-bounded organelle
		Angja2g006160	Thrombospondin type-1 domain-containing protein 4; AltName: Full=A disintegrin and metalloproteinase with thrombospondin motifs-like protein 6; Short=ADAMTS-like protein 6; Short=ADAMTSL-6; AltName: Full=ADAMTS-like protein 4; Short=ADAMTSL-4; Flags: Precursor	P:proteolysis; P:elastic fiber assembly; F:metalloendopeptidase activity; F:protein binding; C:microfibril
		Angja9g002080	DnaJ homolog subfamily B member 9; AltName: Full=Endoplasmic reticulum DNA J domain-containing protein 4; Short=ER-resident protein ERdj4; Short=ERdj4; Flags: Precursor	P:immunoglobulin production; P:B cell differentiation; P:ubiquitin-dependent ERAD pathway; P:negative regulation of IRE1-mediated unfolded protein response; F:Hsp70 protein binding; F:chaperone binding; F:misfolded protein binding; C:endoplasmic reticulum lumen
		Angja186s000030	Twinfilin-2	P:regulation of lamellipodium assembly; P:positive regulation of neuron projection development; P:sequestering of actin monomers; P:barbed-end actin filament capping; F:actin monomer binding; F:actin filament binding; C:actin filament; C:myofibril; C:perinuclear region of cytoplasm
		Angja15g005210	High mobility group protein B3	P:DNA recombination; P:chromatin remodeling; P:DNA geometric change; P:positive regulation of innate immune response; P:positive regulation of transcription by RNA polymerase II; F:four-way junction DNA binding; F:chromatin binding; F:double-stranded DNA binding; F:transcription factor binding; F:DNA binding, bending; C:nucleus; C:chromosome; C:cytoplasm
		Angja19g001100	Dynein light chain Tctex-type 1; AltName: Full=Activator of G-protein signaling 2; Short=AGS2; AltName: Full=T-complex testis-specific protein 1 homolog	P:establishment of mitotic spindle orientation; P:intracellular protein transport; P:regulation of G protein-coupled receptor signaling pathway; P:positive regulation of neuron projection development; P:dendrite development; P:intracellular transport of viral protein in host cell; P:positive regulation of Rac protein signal transduction; P:negative regulation of mitochondrial membrane permeabilit…
		Angja7g018690	Ornithine decarboxylase 1; Short=ODC 1; Short=xODC1	P:putrescine biosynthetic process from ornithine; F:ornithine decarboxylase activity; C:cytoplasm
		Angja82537s000010	Protein Wnt-10b; Flags: Precursor	P:neuron differentiation; P:midbrain-hindbrain boundary development; P:cell fate commitment; P:canonical Wnt signaling pathway; F:frizzled binding; F:cytokine activity; C:extracellular space
		Angja5g006340	Thioredoxin domain-containing protein 5; AltName: Full=Endoplasmic reticulum resident protein 46; Short=ER protein 46; Short=ERp46; AltName: Full=Plasma cell-specific thioredoxin-related protein; Short=PC-TRP; AltName: Full=Thioredoxin-like protein p46; Flags: Precursor	P:apoptotic cell clearance; F:protein disulfide isomerase activity; C:endoplasmic reticulum lumen
		Angja18g004660	---NA---	---NA---
		Angja16g002030	Protein FAM189A2; AltName: Full=Protein X123; Flags: Precursor	F:protein binding; C:integral component of membrane
		Angja7g003620	26S proteasome regulatory subunit 4; Short=P26s4; AltName: Full=26S proteasome AAA-ATPase subunit RPT2; AltName: Full=Proteasome 26S subunit ATPase 1	P:protein polyubiquitination; P:protein folding; P:regulation of cellular amino acid metabolic process; P:negative regulation of G2/M transition of mitotic cell cycle; P:protein deubiquitination; P:proteasome-mediated ubiquitin-dependent protein catabolic process; P:regulation of mRNA stability; P:post-translational protein modification; P:T cell receptor signaling pathway; P:transmembrane transp…
		Angja16g005590	MAP kinase-activated protein kinase 5; Short=MAPK-activated protein kinase 5; Short=MAPKAP kinase 5; Short=MAPKAP-K5; Short=MAPKAPK-5; Short=MK-5; Short=MK5; AltName: Full=p38-regulated/activated protein kinase; Short=PRAK	P:activation of MAPK activity; P:regulation of translation; P:Ras protein signal transduction; P:peptidyl-serine phosphorylation; P:negative regulation of TOR signaling; P:positive regulation of telomere maintenance via telomerase; P:protein autophosphorylation; P:positive regulation of telomerase activity; P:stress-induced premature senescence; P:regulation of signal transduction by p53 class me…
		Angja15g005600	Coronin-6; AltName: Full=Coronin-like protein E; Short=Clipin-E	P:actin filament organization; P:cell migration; F:actin filament binding
		Angja2g007140	Ras-related protein Rab-8B; Flags: Precursor	P:vesicle docking involved in exocytosis; P:protein secretion; P:regulation of exocytosis; P:antigen processing and presentation; P:positive regulation of cell projection organization; P:cellular response to insulin stimulus; P:protein import into peroxisome membrane; P:Golgi vesicle fusion to target membrane; P:positive regulation of corticotropin secretion; P:cilium assembly; P:protein localiza…
		Angja1g003020	Transcription activator BRG1; AltName: Full=ATP-dependent helicase SMARCA4; AltName: Full=BRG1-associated factor 190A; Short=BAF190A; AltName: Full=Protein brahma homolog 1; AltName: Full=SNF2-beta; AltName: Full=SWI/SNF-related matrix-associated actin-dependent regulator of chromatin subfamily A member 4	P:nervous system development; P:ATP-dependent chromatin remodeling; P:positive regulation of transcription by RNA polymerase II; F:DNA binding; F:chromatin binding; F:RNA binding; F:helicase activity; F:ATP binding; F:DNA-dependent ATPase activity; F:transcription factor binding; F:histone binding; C:SWI/SNF complex; C:npBAF complex; C:nBAF complex
		Angja5g013430	Glutathione peroxidase 7; Short=GPx-7; Short=GSHPx-7; Flags: Precursor	P:response to oxidative stress; P:oxidation-reduction process; P:cellular oxidant detoxification; F:catalase activity; F:glutathione peroxidase activity; C:extracellular region; C:endoplasmic reticulum
		Angja4g008970	Tubulin beta-4 chain; AltName: Full=Beta-4-tubulin	P:microtubule cytoskeleton organization; P:mitotic cell cycle; F:GTPase activity; F:structural constituent of cytoskeleton; F:GTP binding; C:axonemal microtubule
		Angja7g011630	Thimet oligopeptidase	P:proteolysis; P:peptide metabolic process; P:intracellular signal transduction; F:metalloendopeptidase activity; F:peptide binding; F:metal ion binding; C:mitochondrial intermembrane space
		Angja17g000180	Ubiquitin-conjugating enzyme E2 N; AltName: Full=Bendless-like ubiquitin-conjugating enzyme; AltName: Full=E2 ubiquitin-conjugating enzyme N; AltName: Full=Ubiquitin carrier protein N; AltName: Full=Ubiquitin-protein ligase N	P:double-strand break repair via homologous recombination; P:DNA double-strand break processing; P:postreplication repair; P:ubiquitin-dependent protein catabolic process; P:positive regulation of histone modification; P:regulation of histone ubiquitination; P:positive regulation of I-kappaB kinase/NF-kappaB signaling; P:positive regulation of DNA repair; P:T cell receptor signaling pathway; P:po…
		Angja7g017710	Tubulin beta-4B chain; AltName: Full=Tubulin beta-2C chain	P:microtubule cytoskeleton organization; P:regulation of G2/M transition of mitotic cell cycle; P:natural killer cell mediated cytotoxicity; P:neutrophil degranulation; P:ciliary basal body-plasma membrane docking; F:double-stranded RNA binding; F:GTPase activity; F:structural constituent of cytoskeleton; F:GTP binding; F:MHC class I protein binding; F:unfolded protein binding; C:extracellular re…
		Angja139s000090	Eukaryotic translation initiation factor 3 subunit J-A; Short=eIF3j-A; AltName: Full=Eukaryotic translation initiation factor 3 subunit 1-A; AltName: Full=eIF-3-alpha-A; AltName: Full=eIF3 p35-A	P:formation of cytoplasmic translation initiation complex; F:translation initiation factor activity; C:eukaryotic translation initiation factor 3 complex; C:eukaryotic 43S preinitiation complex; C:eukaryotic 48S preinitiation complex
		Angja12g008570	Mediator of RNA polymerase II transcription subunit 20; AltName: Full=Mediator complex subunit 20; AltName: Full=TRF-proximal protein homolog	P:regulation of transcription by RNA polymerase II; P:positive regulation of nucleic acid-templated transcription; F:transcription coactivator activity; C:mediator complex
		Angja1g011330	2',3'-cyclic-nucleotide 3'-phosphodiesterase; Short=CNP; Short=CNPase; Flags: Precursor	P:cyclic nucleotide catabolic process; F:2',3'-cyclic-nucleotide 3'-phosphodiesterase activity; C:membrane
		Angja1g002260	Jupiter microtubule associated homolog 1; AltName: Full=Androgen-regulated protein 2; AltName: Full=Hematological and neurological expressed 1 protein; Contains: Jupiter microtubule associated homolog 1, N-terminally processed	F:protein binding; C:nucleoplasm; C:nucleolus; C:nuclear membrane
		Angja19g015810	Splicing factor 3A subunit 2; AltName: Full=SF3a66; AltName: Full=Spliceosome-associated protein 62; Short=SAP 62	P:mRNA 3'-splice site recognition; P:positive regulation of neuron projection development; P:U2-type prespliceosome assembly; F:nucleic acid binding; F:protein binding; F:zinc ion binding; C:U2 snRNP; C:nuclear speck; C:U2-type prespliceosome; C:U2-type precatalytic spliceosome; C:catalytic step 2 spliceosome
		Angja176s000020	Beta-catenin-like protein 1; AltName: Full=Nuclear-associated protein; Short=NAP	P:mRNA processing; P:RNA splicing; P:somatic diversification of immunoglobulins; P:positive regulation of apoptotic process; F:enzyme binding; C:Prp19 complex; C:nucleoplasm; C:spliceosomal complex; C:centrosome; C:cytosol
		Angja94s000230	BTB/POZ domain-containing protein KCTD9	P:protein ubiquitination; P:intracellular signal transduction; P:protein homooligomerization; F:identical protein binding; F:protein self-association; F:cullin family protein binding
		Angja13g002020	Carbohydrate sulfotransferase 5; AltName: Full=Galactose/N-acetylglucosamine/N-acetylglucosamine 6-O-sulfotransferase 4-alpha; Short=GST4-alpha; AltName: Full=Intestinal N-acetylglucosamine-6-O-sulfotransferase; Short=I-GlcNAc6ST; Short=Intestinal GlcNAc-6-sulfotransferase; Short=hIGn6ST; AltName: Full=N-acetylglucosamine 6-O-sulfotransferase 3; Short=GlcNAc6ST-3; Short=Gn6st-3	P:N-acetylglucosamine metabolic process; P:protein sulfation; P:keratan sulfate biosynthetic process; F:N-acetylglucosamine 6-O-sulfotransferase activity; C:trans-Golgi network; C:integral component of membrane; C:intrinsic component of Golgi membrane
		Angja19g009330	Zinc finger protein ZIC 1; Short=XZic1; Short=XlZic1; AltName: Full=ODD-paired-like; Short=Xopl; AltName: Full=ZIC-related protein 1; Short=ZIC-r1; AltName: Full=Zinc finger protein of the cerebellum 1	P:neural plate development; P:neural crest cell fate commitment; P:dorsal/ventral neural tube patterning; P:neurogenesis; P:positive regulation of Wnt signaling pathway; P:positive regulation of protein import into nucleus; P:positive regulation of transcription by RNA polymerase II; F:DNA binding; F:DNA-binding transcription factor activity; F:metal ion binding; C:nucleus; C:cytoplasm
		Angja11g004560	Coatomer subunit beta'; AltName: Full=Beta'-coat protein; Short=Beta'-COP; AltName: Full=p102	P:intracellular protein transport; P:endoplasmic reticulum to Golgi vesicle-mediated transport; P:retrograde vesicle-mediated transport, Golgi to endoplasmic reticulum; P:intra-Golgi vesicle-mediated transport; P:toxin transport; F:protein kinase C binding; F:structural molecule activity; C:Golgi membrane; C:cytosol; C:COPI vesicle coat
		Angja5g016110	Multifunctional protein ADE2; Includes: Phosphoribosylaminoimidazole-succinocarboxamide synthase; AltName: Full=SAICAR synthetase; Includes: Phosphoribosylaminoimidazole carboxylase; AltName: Full=AIR carboxylase; Short=AIRC	P:'de novo' IMP biosynthetic process; F:phosphoribosylaminoimidazole carboxylase activity; F:phosphoribosylaminoimidazolesuccinocarboxamide synthase activity; F:ATP binding; F:5-amino-4-imidazole carboxylate lyase activity; C:cytosol
		Angja6g008130	---NA---	---NA---
		Angja2g007940	Tumor necrosis factor alpha-induced protein 8-like protein 3; Short=TNF alpha-induced protein 8-like protein 3; Short=TNFAIP8-like protein 3	P:lipid transport; P:regulation of apoptotic process; C:cytoplasm; C:plasma membrane
		Angja8g012610	Ras GTPase-activating protein-binding protein 1; Short=G3BP-1; AltName: Full=ATP-dependent DNA/RNA helicase G3BP	P:DNA duplex unwinding; P:type I interferon production; P:innate immune response; P:defense response to virus; P:positive regulation of stress granule assembly; P:negative regulation of canonical Wnt signaling pathway; P:nucleic acid phosphodiester bond hydrolysis; F:DNA binding; F:DNA helicase activity; F:RNA helicase activity; F:mRNA binding; F:endonuclease activity; F:ATP binding; C:nucleus; C…
		Angja129s000050	UDP-GlcNAc:betaGal beta-1,3-N-acetylglucosaminyltransferase 9; Short=BGnT-9; Short=Beta-1,3-Gn-T9; Short=Beta-1,3-N-acetylglucosaminyltransferase 9; Short=Beta3Gn-T9	P:protein glycosylation; F:acetylglucosaminyltransferase activity; C:Golgi apparatus; C:membrane
		Angja7g011960	Prolyl endopeptidase; Short=PE; AltName: Full=Post-proline cleaving enzyme	P:proteolysis; F:serine-type endopeptidase activity; F:peptide binding; F:oligopeptidase activity; C:nucleus; C:cytosol
		Angja10g005580	Disintegrin and metalloproteinase domain-containing protein 8; Short=ADAM 8; AltName: Full=Cell surface antigen MS2; AltName: Full=Macrophage cysteine-rich glycoprotein; AltName: CD_antigen=CD156a; Flags: Precursor	P:cell morphogenesis; P:angiogenesis; P:leukocyte migration involved in inflammatory response; P:positive regulation of acute inflammatory response; P:positive regulation of cellular extravasation; P:cell-matrix adhesion; P:positive regulation of T cell differentiation in thymus; P:positive regulation of MAP kinase activity; P:negative regulation of neuron apoptotic process; P:positive regulation…
		Angja12g009110	Striatin-interacting protein 1 homolog	P:regulation of cell morphogenesis; P:cortical actin cytoskeleton organization; P:heart contraction; C:cytosol
		Angja12g000350	Protein SEC13 homolog; AltName: Full=GATOR complex protein SEC13; AltName: Full=SEC13-like protein 1	P:protein exit from endoplasmic reticulum; P:mRNA transport; P:protein localization to plasma membrane; P:COPII-coated vesicle cargo loading; P:positive regulation of TORC1 signaling; F:structural molecule activity; F:identical protein binding; C:Golgi membrane; C:kinetochore; C:lysosomal membrane; C:endoplasmic reticulum membrane; C:cytosol; C:COPII vesicle coat; C:nuclear pore outer ring; C:GAT…
		Angja19g005410	Thrombospondin-1; AltName: Full=Glycoprotein G; Flags: Precursor	P:inflammatory response; P:response to unfolded protein; P:cell adhesion; P:negative regulation of angiogenesis; F:calcium ion binding; F:protein binding; F:heparin binding; F:extracellular matrix binding; C:extracellular space; C:cell surface; C:sarcoplasmic reticulum; C:extracellular matrix
		Angja1g007940	ER lumen protein-retaining receptor 2; AltName: Full=KDEL endoplasmic reticulum protein retention receptor 2; Short=KDEL receptor 2	P:protein retention in ER lumen; P:endoplasmic reticulum to Golgi vesicle-mediated transport; P:retrograde vesicle-mediated transport, Golgi to endoplasmic reticulum; P:protein transport; F:KDEL sequence binding; C:Golgi membrane; C:endoplasmic reticulum membrane; C:cis-Golgi network; C:integral component of membrane; C:COPI-coated vesicle membrane
		Angja1g011530	C-type mannose receptor 2; AltName: Full=Lectin lambda; AltName: Full=Macrophage mannose receptor 2; AltName: CD_antigen=CD280; Flags: Precursor	F:binding; C:plasma membrane
		Angja18g004210	Transcription activator BRG1; AltName: Full=ATP-dependent helicase SMARCA4; AltName: Full=BRG1-associated factor 190A; Short=BAF190A; AltName: Full=Protein brahma homolog 1; AltName: Full=SNF2-beta; AltName: Full=SWI/SNF-related matrix-associated actin-dependent regulator of chromatin subfamily A member 4	P:nervous system development; P:ATP-dependent chromatin remodeling; P:positive regulation of transcription by RNA polymerase II; F:DNA binding; F:chromatin binding; F:RNA binding; F:helicase activity; F:ATP binding; F:DNA-dependent ATPase activity; F:transcription factor binding; F:histone binding; F:nucleosome-dependent ATPase activity; C:SWI/SNF complex; C:npBAF complex; C:nBAF complex
		Angja19g008220	Septin-2; AltName: Full=Vascular endothelial cell specific protein 11	P:regulation of L-glutamate import across plasma membrane; P:smoothened signaling pathway; P:spermatogenesis; P:regulation of exocytosis; P:neuron projection development; P:regulation of protein localization; P:cellular protein localization; P:regulation of catalytic activity; P:cilium assembly; P:cytoskeleton-dependent cytokinesis; F:GTPase activity; F:GTP binding; F:enzyme regulator activity; F…
		Angja12g003650	Proliferation-associated protein 2G4	P:rRNA processing; P:regulation of translation; P:negative regulation of apoptotic process; P:positive regulation of cell differentiation; P:negative regulation of transcription, DNA-templated; F:DNA binding; F:DNA-binding transcription factor activity; F:RNA binding; F:ubiquitin protein ligase binding; C:nucleolus; C:cytoplasm
		Angja14g000980	Collagen alpha-1(XXVIII) chain; Flags: Precursor	F:serine-type endopeptidase inhibitor activity; C:extracellular matrix
		Angja5g004010	Lectin; Flags: Precursor	F:carbohydrate binding
		Angja2g006330	Thyroid hormone receptor alpha; AltName: Full=Nuclear receptor subfamily 1 group A member 1	P:regulation of transcription, DNA-templated; P:intracellular receptor signaling pathway; F:nuclear receptor activity; F:zinc ion binding; F:sequence-specific DNA binding; F:thyroid hormone binding; C:nucleus
		Angja5g013920	Proteasome subunit alpha type-7; AltName: Full=Proteasome subunit alpha 4	P:ubiquitin-dependent protein catabolic process; C:nucleus; C:cytoplasm; C:proteasome core complex, alpha-subunit complex
		Angja12g008230	Dolichyl-diphosphooligosaccharide--protein glycosyltransferase 48 kDa subunit; Short=DDOST 48 kDa subunit; Short=Oligosaccharyl transferase 48 kDa subunit; Flags: Precursor	P:protein N-linked glycosylation via asparagine; C:oligosaccharyltransferase complex; C:integral component of membrane
		Angja3g002130	Soluble lamin-associated protein of 75 kDa; Short=SLAP75; AltName: Full=Protein FAM169A	F:protein binding; C:nuclear inner membrane
		Angja18g009830	Jupiter microtubule associated homolog 1; AltName: Full=Androgen-regulated protein 2; AltName: Full=Hematological and neurological expressed 1 protein; Contains: Jupiter microtubule associated homolog 1, N-terminally processed	C:nucleus
		Angja6g007810	Protein RCC2 homolog	P:neural crest cell migration; P:cell cycle; P:cell division; C:chromosome, centromeric region; C:nucleolus; C:cytoplasm; C:spindle; C:plasma membrane; C:midbody
		Angja15g011560	Heat shock 70 kDa protein 4	F:ATP binding; F:ATPase activity; C:cytoplasm
		Angja58319s000230	Arylsulfatase I; Short=ASI; Flags: Precursor	F:sulfuric ester hydrolase activity; F:metal ion binding; C:extracellular region; C:endoplasmic reticulum
		Angja2g008550	A disintegrin and metalloproteinase with thrombospondin motifs 17; Short=ADAM-TS 17; Short=ADAM-TS17; Short=ADAMTS-17; Flags: Precursor	P:proteolysis; P:extracellular matrix organization; F:metalloendopeptidase activity; F:metal ion binding; C:extracellular matrix
		Angja15g000240	4F2 cell-surface antigen heavy chain; Short=4F2hc; AltName: Full=Solute carrier family 3 member 2; AltName: CD_antigen=CD98	P:carbohydrate metabolic process; P:tryptophan transport; F:catalytic activity; F:protein binding; C:membrane
		Angja18g001770	Phosphatidylinositol transfer protein beta isoform; Short=PI-TP-beta; Short=PtdIns transfer protein beta; Short=PtdInsTP beta	P:retrograde vesicle-mediated transport, Golgi to endoplasmic reticulum; P:phospholipid transport; F:phosphatidylinositol transfer activity; F:sphingomyelin transfer activity; C:Golgi membrane; C:endoplasmic reticulum membrane
		Angja5g005020	Glycine--tRNA ligase; AltName: Full=Diadenosine tetraphosphate synthetase; Short=Ap4A synthetase; AltName: Full=Glycyl-tRNA synthetase; Short=GlyRS; AltName: Full=Glycyl-tRNA synthetase 1	P:glycyl-tRNA aminoacylation; P:diadenosine tetraphosphate biosynthetic process; F:bis(5'-nucleosyl)-tetraphosphatase (asymmetrical) activity; F:glycine-tRNA ligase activity; F:ATP binding; F:transferase activity; F:protein dimerization activity; C:mitochondrion; C:axon; C:extracellular exosome
		Angja15g010170	Beta-1,4-galactosyltransferase 4; Short=Beta-1,4-GalTase 4; Short=Beta4Gal-T4; Short=b4Gal-T4; AltName: Full=Beta-N-acetylglucosaminyl-glycolipid beta-1,4-galactosyltransferase; AltName: Full=Lactotriaosylceramide beta-1,4-galactosyltransferase; AltName: Full=N-acetyllactosamine synthase; AltName: Full=Nal synthase; AltName: Full=UDP-Gal:beta-GlcNAc beta-1,4-galactosyltransferase 4; AltName: Full…	P:carbohydrate metabolic process; P:protein glycosylation; P:membrane lipid metabolic process; P:keratan sulfate biosynthetic process; F:N-acetyllactosamine synthase activity; F:metal ion binding; C:integral component of membrane; C:Golgi cisterna membrane
		Angja14g007920	Ubiquitin carboxyl-terminal hydrolase isozyme L3; Short=UCH-L3; AltName: Full=Ubiquitin thioesterase L3	P:ubiquitin-dependent protein catabolic process; P:adult walking behavior; P:protein deubiquitination; P:cellular response to insulin stimulus; P:eating behavior; P:positive regulation of fat cell differentiation; P:retina development in camera-type eye; F:thiol-dependent ubiquitin-specific protease activity; F:cysteine-type peptidase activity; F:ubiquitin binding; C:nucleoplasm; C:cytosol
		Angja5g010870	Eyes absent homolog 1	P:metanephros development; P:branching involved in ureteric bud morphogenesis; P:outflow tract morphogenesis; P:double-strand break repair; P:pattern specification process; P:mesodermal cell fate specification; P:sensory perception of sound; P:response to ionizing radiation; P:striated muscle tissue development; P:histone dephosphorylation; P:protein sumoylation; P:peptidyl-tyrosine dephosphoryla…
		Angja3g001770	Transitional endoplasmic reticulum ATPase; Short=TER ATPase; AltName: Full=Protein CDC48; AltName: Full=Valosin-containing protein; Short=VCP	P:double-strand break repair; P:locomotory behavior; P:regulation of autophagy; P:protein ubiquitination; P:translesion synthesis; P:ubiquitin-dependent ERAD pathway; P:retrograde protein transport, ER to cytosol; P:regulation of proteasomal ubiquitin-dependent protein catabolic process; P:endosome to lysosome transport via multivesicular body sorting pathway; P:interstrand cross-link repair; P:c…
		Angja1g007220	Leucine-rich repeat-containing protein 59; AltName: Full=Ribosome-binding protein p34; Short=p34; Contains: Leucine-rich repeat-containing protein 59, N-terminally processed	P:positive regulation of Ras protein signal transduction; F:protein binding; C:nucleus; C:endoplasmic reticulum; C:organelle membrane; C:mitochondrial nucleoid
		Angja25176s000010	Roundabout homolog 1; AltName: Full=Deleted in U twenty twenty; AltName: Full=H-Robo-1; Flags: Precursor	P:cell migration involved in sprouting angiogenesis; P:heart morphogenesis; P:activation of cysteine-type endopeptidase activity involved in apoptotic process; P:homophilic cell adhesion via plasma membrane adhesion molecules; P:axon midline choice point recognition; P:chemorepulsion involved in postnatal olfactory bulb interneuron migration; P:negative regulation of cell migration; P:negative re…
		Angja150s000020	NAD(P) transhydrogenase, mitochondrial; AltName: Full=Nicotinamide nucleotide transhydrogenase; AltName: Full=Pyridine nucleotide transhydrogenase; Flags: Precursor	P:oxidation-reduction process; P:reactive oxygen species metabolic process; C:mitochondrion; C:integral component of membrane
		Angja12g004320	Serine/threonine-protein kinase 35; AltName: Full=CLP-36-interacting kinase 1; Short=CLIK-1; AltName: Full=PDLIM1-interacting kinase 1; AltName: Full=Serine/threonine-protein kinase 35 L1	P:protein phosphorylation; P:meiotic cell cycle; F:protein binding; F:ATP binding; F:protein serine kinase activity; F:protein threonine kinase activity; C:nucleolus; C:cytoplasm; C:nuclear body
		Angja7g005300	Transforming growth factor beta-3 proprotein; Contains: Latency-associated peptide; Short=LAP; Contains: Transforming growth factor beta-3; Short=TGF-beta-3; Flags: Precursor	P:activation of MAPK activity; P:in utero embryonic development; P:platelet degranulation; P:salivary gland morphogenesis; P:female pregnancy; P:aging; P:positive regulation of cell population proliferation; P:positive regulation of epithelial to mesenchymal transition; P:positive regulation of pathway-restricted SMAD protein phosphorylation; P:negative regulation of macrophage cytokine productio…
		Angja10g004350	Thrombospondin-2; Flags: Precursor	P:cell adhesion; P:negative regulation of angiogenesis; F:calcium ion binding; F:protein binding; F:heparin binding; C:collagen-containing extracellular matrix
		Angja3g008400	WD repeat-containing protein 5	P:histone H4-K5 acetylation; P:histone H4-K8 acetylation; P:histone H4-K16 acetylation; P:histone H3-K4 methylation; F:histone binding; F:histone acetyltransferase activity (H4-K5 specific); F:histone acetyltransferase activity (H4-K8 specific); F:histone acetyltransferase activity (H4-K16 specific); C:histone acetyltransferase complex; C:Set1C/COMPASS complex; C:MLL1 complex
		Angja13g003780	Integrin alpha-11; Flags: Precursor	P:substrate-dependent cell migration; P:cell-matrix adhesion; P:integrin-mediated signaling pathway; P:muscle organ development; P:extracellular matrix organization; P:cell adhesion mediated by integrin; P:collagen-activated signaling pathway; F:collagen receptor activity; F:collagen binding involved in cell-matrix adhesion; C:focal adhesion; C:integrin alpha11-beta1 complex
		Angja16g004440	Endoplasmic reticulum chaperone BiP; AltName: Full=78 kDa glucose-regulated protein; Short=GRP-78; AltName: Full=Binding-immunoglobulin protein; Short=BiP; AltName: Full=Heat shock protein 70 family protein 5; Short=HSP70 family protein 5; AltName: Full=Heat shock protein family A member 5; AltName: Full=Immunoglobulin heavy chain-binding protein; Flags: Precursor	P:ubiquitin-dependent ERAD pathway; P:negative regulation of protein-containing complex assembly; P:protein refolding; P:chaperone cofactor-dependent protein refolding; P:negative regulation of IRE1-mediated unfolded protein response; F:ATP binding; F:ATPase activity; F:heat shock protein binding; F:protein folding chaperone; F:unfolded protein binding; F:misfolded protein binding; C:nucleus; C:e…
		Angja1g009070	Nodal modulator 1; AltName: Full=pM5 protein; Flags: Precursor	F:carbohydrate binding; C:endoplasmic reticulum membrane; C:integral component of membrane
		Angja211s000350	Probable ATP-dependent RNA helicase ddx6; AltName: Full=DEAD box protein 6	P:multicellular organism development; P:P-body assembly; P:stress granule assembly; P:positive regulation of miRNA mediated inhibition of translation; F:RNA helicase activity; F:mRNA binding; F:ATP binding; C:P-body; C:nucleus; C:cytoplasmic stress granule
		Angja73s000660	14-3-3 protein epsilon; Short=14-3-3E	P:MAPK cascade; P:neuron migration; P:regulation of heart rate by hormone; P:protein targeting; P:regulation of G2/M transition of mitotic cell cycle; P:viral process; P:hippocampus development; P:cerebral cortex development; P:protein localization to nucleus; P:hippo signaling; P:negative regulation of cysteine-type endopeptidase activity involved in apoptotic process; P:positive regulation of p…
		Angja3g005020	Protein ERGIC-53; AltName: Full=ER-Golgi intermediate compartment 53 kDa protein; AltName: Full=Lectin mannose-binding 1; AltName: Full=p58; Flags: Precursor	P:endoplasmic reticulum to Golgi vesicle-mediated transport; P:endoplasmic reticulum organization; P:Golgi organization; P:positive regulation of organelle organization; P:protein transport; F:mannose binding; F:identical protein binding; F:metal ion binding; C:Golgi membrane; C:endoplasmic reticulum membrane; C:integral component of membrane; C:sarcomere; C:COPII-coated ER to Golgi transport ves…
		Angja5g006040	Protein APCDD1; AltName: Full=Adenomatosis polyposis coli down-regulated 1 protein homolog; Short=PsAPCDD1; Flags: Precursor	P:negative regulation of Wnt signaling pathway; F:Wnt-protein binding; C:extracellular space; C:integral component of plasma membrane
		Angja8g015280	Regulator of nonsense transcripts 3B; AltName: Full=Nonsense mRNA reducing factor 3B; AltName: Full=Up-frameshift suppressor 3 homolog B; Short=hUpf3B; AltName: Full=Up-frameshift suppressor 3 homolog on chromosome X; Short=hUpf3p-X	P:nuclear-transcribed mRNA catabolic process, nonsense-mediated decay; P:mRNA 3'-end processing; F:nucleic acid binding; F:structural constituent of nuclear pore; C:nucleoplasm; C:exon-exon junction complex
		Angja2g004660	Splicing factor 3B subunit 3	P:mRNA splicing, via spliceosome; F:nucleic acid binding; F:protein binding; C:U2-type precatalytic spliceosome
		Angja5g002700	Far upstream element-binding protein 1; Short=FBP; Short=FUSE-binding protein 1; AltName: Full=DNA helicase V; Short=hDH V	P:positive regulation of gene expression; F:single-stranded DNA binding; F:mRNA binding; F:protein binding; C:nucleoplasm; C:cytoplasm
		Angja11g009580	Tubulin beta-4 chain	P:cytoskeleton organization; P:microtubule-based process; F:GTPase activity; F:structural constituent of cytoskeleton; F:GTP binding; C:cytoplasm; C:microtubule
		Angja37s000410	DNA topoisomerase 1; AltName: Full=DNA topoisomerase I	P:DNA replication; P:DNA topological change; P:chromatin remodeling; P:chromosome segregation; P:programmed cell death; P:viral process; P:peptidyl-serine phosphorylation; P:circadian regulation of gene expression; P:embryonic cleavage; P:response to drug; F:RNA polymerase II cis-regulatory region sequence-specific DNA binding; F:chromatin binding; F:single-stranded DNA binding; F:DNA topoisomera…
		Angja10g005060	Eukaryotic translation initiation factor 4E; Short=eIF-4E; Short=eIF4E; Short=mRNA cap-binding protein; AltName: Full=eIF-4F 25 kDa subunit	P:G1/S transition of mitotic cell cycle; P:behavioral fear response; P:translational initiation; P:negative regulation of autophagy; P:negative regulation of translation; P:stem cell population maintenance; P:lung development; P:negative regulation of neuron differentiation; P:positive regulation of mitotic cell cycle; P:cellular response to dexamethasone stimulus; P:regulation of translation at …
		Angja3g000890	Tubulin polyglutamylase complex subunit 2; Short=PGs2	P:protein polyglutamylation; C:cytoskeleton
		Angja4g010840	Ribosome biogenesis protein bop1; AltName: Full=Block of proliferation 1 protein	P:maturation of LSU-rRNA from tricistronic rRNA transcript (SSU-rRNA, 5.8S rRNA, LSU-rRNA); P:maturation of 5.8S rRNA from tricistronic rRNA transcript (SSU-rRNA, 5.8S rRNA, LSU-rRNA); P:regulation of cell cycle; F:protein binding; F:ribonucleoprotein complex binding; C:nucleoplasm; C:preribosome, large subunit precursor; C:PeBoW complex
		Angja17s000040	Prolyl-tRNA synthetase associated domain-containing protein 1; AltName: Full=PrdX deacylase domain-containing protein 1	P:aminoacyl-tRNA metabolism involved in translational fidelity; F:aminoacyl-tRNA editing activity
		Angja208s000330	Sacsin; AltName: Full=DnaJ homolog subfamily C member 29; Short=DNAJC29	F:Hsp70 protein binding; F:low-density lipoprotein particle receptor binding; F:chaperone binding; C:cytoplasm
		Angja3g004930	DnaJ homolog subfamily C member 21; AltName: Full=DnaJ homolog subfamily A member 5	F:nucleic acid binding; F:zinc ion binding
		Angja155s000170	Mitochondrial genome maintenance exonuclease 1; Flags: Precursor	P:mitochondrial genome maintenance; P:cellular response to DNA damage stimulus; P:cellular macromolecule metabolic process; P:nucleic acid metabolic process; F:nuclease activity
		Angja11s000490	Protein arginine N-methyltransferase 1; AltName: Full=Heterogeneous nuclear ribonucleoprotein methyltransferase-like protein 2; AltName: Full=Histone-arginine N-methyltransferase PRMT1	P:metamorphosis; P:positive regulation of cell population proliferation; P:peptidyl-arginine methylation, to asymmetrical-dimethyl arginine; P:neurogenesis; P:regulation of histone modification; P:histone H4-R3 methylation; P:negative regulation of megakaryocyte differentiation; P:positive regulation of transcription, DNA-templated; P:protein homooligomerization; F:transcription coactivator activ…
		Angja2g002980	Inorganic pyrophosphatase 2, mitochondrial; AltName: Full=Pyrophosphatase SID6-306; AltName: Full=Pyrophosphate phospho-hydrolase 2; Short=PPase 2; Flags: Precursor	P:tRNA aminoacylation for protein translation; P:phosphate-containing compound metabolic process; P:regulation of mitochondrial membrane potential; P:diphosphate metabolic process; F:magnesium ion binding; F:inorganic diphosphatase activity; F:protein binding; C:mitochondrial matrix; C:cytosol
		Angja186s000040	WD repeat-containing protein 82; AltName: Full=Protein word of mouth	P:histone H3-K4 trimethylation; F:chromatin binding; F:protein binding; F:histone methyltransferase activity (H3-K4 specific); C:Set1C/COMPASS complex
		Angja5g015250	Neuropilin-1a; Short=znrp1; Flags: Precursor	P:vasculogenesis; P:response to hypoxia; P:neural crest cell migration; P:cell activation; P:axonal fasciculation; P:larval heart development; P:motor neuron axon guidance; P:animal organ morphogenesis; P:regulation of vascular endothelial growth factor receptor signaling pathway; P:endothelial cell chemotaxis; P:vascular endothelial growth factor signaling pathway; P:regulation of angiogenesis; …
		Angja231s000010	Coatomer subunit gamma-2; AltName: Full=Gamma-2-coat protein; Short=Gamma-2-COP	P:intracellular protein transport; P:vesicle-mediated transport; F:structural molecule activity; C:Golgi membrane; C:COPI vesicle coat
		Angja3g003040	A disintegrin and metalloproteinase with thrombospondin motifs 6; Short=ADAM-TS 6; Short=ADAM-TS6; Short=ADAMTS-6; Flags: Precursor	P:blood vessel development; P:heart development; P:extracellular matrix organization; F:metalloendopeptidase activity; C:extracellular matrix
		Angja5g013560	Beta-enolase; AltName: Full=2-phospho-D-glycerate hydro-lyase; AltName: Full=Enolase 3; AltName: Full=Muscle-specific enolase; Short=MSE; AltName: Full=Skeletal muscle enolase; AltName: Allergen=Sal s 2.0101	P:glycolytic process; F:magnesium ion binding; F:phosphopyruvate hydratase activity; C:phosphopyruvate hydratase complex
		Angja7g015820	Interleukin enhancer-binding factor 2 homolog	P:positive regulation of transcription, DNA-templated; F:DNA binding; F:double-stranded RNA binding; C:nucleolus
		Angja14g002870	UDP-glucose:glycoprotein glucosyltransferase 2; Short=UGT2; Short=hUGT2; AltName: Full=UDP--Glc:glycoprotein glucosyltransferase 2; AltName: Full=UDP-glucose ceramide glucosyltransferase-like 1; Flags: Precursor	P:protein N-linked glycosylation via asparagine; P:ER-associated misfolded protein catabolic process; P:endoplasmic reticulum mannose trimming; F:UDP-glucose:glycoprotein glucosyltransferase activity; F:unfolded protein binding; C:endoplasmic reticulum lumen; C:protein-containing complex
		Angja8g014510	Eukaryotic initiation factor 4A-I; Short=eIF-4A-I; Short=eIF4A-I; AltName: Full=ATP-dependent RNA helicase eIF4A-1	P:cytoplasmic translational initiation; P:viral process; F:RNA helicase activity; F:double-stranded RNA binding; F:mRNA binding; F:translation initiation factor activity; F:protein binding; F:ATP binding; C:nucleus; C:cytosol; C:eukaryotic translation initiation factor 4F complex
		Angja8g008570	Uncharacterized protein C7orf57 homolog	---NA---
		Angja12g001220	Mitochondrial import receptor subunit TOM34; AltName: Full=Translocase of outer membrane 34 kDa subunit	F:protein binding; C:cytoplasm
		Angja15g008170	Neural cell adhesion molecule 1; Short=N-CAM-1; Short=NCAM-1; AltName: CD_antigen=CD56; Flags: Precursor	P:regulation of exocyst assembly; P:axonal fasciculation; P:aging; P:learning or memory; P:response to lead ion; P:peripheral nervous system axon regeneration; P:response to activity; P:calcium-independent cell-cell adhesion via plasma membrane cell-adhesion molecules; P:thalamus development; P:animal organ regeneration; P:multicellular organismal response to stress; P:homotypic cell-cell adhesio…
		Angja10g001130	Isthmin-1; Flags: Precursor	P:negative regulation of angiogenesis; P:erythrocyte differentiation; P:embryonic hemopoiesis; P:hematopoietic stem cell proliferation; C:extracellular region
		Angja19g008230	Vigilin; AltName: Full=High density lipoprotein-binding protein; Short=HDL-binding protein	P:lipid transport; P:high-density lipoprotein particle clearance; F:RNA binding; C:nucleus; C:cytosol
		Angja19g009700	ADAMTS-like protein 2; Short=ADAMTSL-2; Flags: Precursor	P:negative regulation of transforming growth factor beta receptor signaling pathway; F:protein binding
		Angja3g002220	Forkhead box protein D1; Short=FoxD1; AltName: Full=Brain factor 2; Short=BF-2	P:negative regulation of transcription by RNA polymerase II; P:neural crest cell migration; P:ectoderm development; P:mesoderm development; P:anatomical structure morphogenesis; P:negative regulation of cell migration; P:forebrain development; F:DNA-binding transcription factor activity, RNA polymerase II-specific; F:sequence-specific DNA binding; C:nucleus
		Angja185s000020	Heterogeneous nuclear ribonucleoprotein A1; Short=hnRNP A1; AltName: Full=Helix-destabilizing protein; AltName: Full=Single-strand-binding protein; AltName: Full=hnRNP core protein A1; Contains: Heterogeneous nuclear ribonucleoprotein A1, N-terminally processed	P:alternative mRNA splicing, via spliceosome; P:mRNA transport; P:nuclear export; P:import into nucleus; P:cellular response to sodium arsenite; F:single-stranded DNA binding; F:miRNA binding; C:nucleoplasm; C:spliceosomal complex; C:cytoplasm
		Angja14g000290	Integrin alpha-4; AltName: Full=CD49 antigen-like family member D; AltName: Full=Integrin alpha-IV; AltName: Full=VLA-4 subunit alpha; AltName: CD_antigen=CD49d; Flags: Precursor	P:cell-matrix adhesion; P:B cell differentiation; P:extracellular matrix organization; P:cell-cell adhesion mediated by integrin; P:heterotypic cell-cell adhesion; P:substrate adhesion-dependent cell spreading; P:endodermal cell differentiation; P:receptor clustering; P:leukocyte tethering or rolling; P:negative regulation of protein homodimerization activity; P:cell-cell adhesion in response to …
		Angja9g000990	High mobility group protein B2; AltName: Full=High mobility group protein 2; Short=HMG-2	P:inflammatory response to antigenic stimulus; P:DNA recombination; P:chromatin remodeling; P:DNA geometric change; P:response to lipopolysaccharide; P:positive regulation of innate immune response; P:positive regulation of transcription by RNA polymerase II; P:defense response to Gram-negative bacterium; P:defense response to Gram-positive bacterium; F:four-way junction DNA binding; F:chromatin …
		Angja105s000010	Cullin-associated NEDD8-dissociated protein 1; AltName: Full=Cullin-associated and neddylation-dissociated protein 1; AltName: Full=p120 CAND1	P:SCF complex assembly; P:protein ubiquitination; C:nucleus; C:cytoplasm; C:cullin-RING ubiquitin ligase complex
		Angja7g012580	Glycerol-3-phosphate dehydrogenase 1-like protein	P:carbohydrate metabolic process; P:NADH oxidation; P:glycerol-3-phosphate catabolic process; P:oxidation-reduction process; F:glycerol-3-phosphate dehydrogenase [NAD+] activity; F:protein homodimerization activity; F:NAD binding; C:cytosol; C:glycerol-3-phosphate dehydrogenase complex
		Angja7g018640	Solute carrier family 66 member 3; AltName: Full=PQ-loop repeat-containing protein 3; Flags: Precursor	F:molecular_function; C:membrane; C:integral component of membrane
		Angja118s000080	Peptidyl-prolyl cis-trans isomerase FKBP9; Short=PPIase FKBP9; AltName: Full=FK506-binding protein 9; Short=FKBP-9; AltName: Full=Rotamase; Flags: Precursor	P:protein peptidyl-prolyl isomerization; F:peptidyl-prolyl cis-trans isomerase activity; F:calcium ion binding; C:endoplasmic reticulum
		Angja12g001830	Eukaryotic translation initiation factor 2 subunit 2; AltName: Full=Eukaryotic translation initiation factor 2 subunit beta; Short=eIF-2-beta	P:in utero embryonic development; P:male germ cell proliferation; P:translational initiation; P:male gonad development; F:translation initiation factor activity; F:metal ion binding; C:eukaryotic translation initiation factor 2 complex
		Angja15g009540	Moesin; AltName: Full=Membrane-organizing extension spike protein	P:immunological synapse formation; P:regulation of cell shape; P:regulation of cell size; P:positive regulation of gene expression; P:gland morphogenesis; P:membrane to membrane docking; P:T cell proliferation; P:establishment of epithelial cell apical/basal polarity; P:establishment of endothelial barrier; P:T cell aggregation; P:cellular response to testosterone stimulus; P:positive regulation …
		Angja7g018660	Protein disulfide-isomerase A6; AltName: Full=Calcium-binding protein 1; Short=CaBP1; AltName: Full=Protein disulfide isomerase P5; AltName: Full=Thioredoxin domain-containing protein 7; Flags: Precursor	P:protein folding; P:negative regulation of catalytic activity; P:oxidation-reduction process; P:platelet aggregation; P:negative regulation of IRE1-mediated unfolded protein response; F:protein disulfide isomerase activity; F:enzyme inhibitor activity; F:calcium ion binding; F:protein binding; F:peptide disulfide oxidoreductase activity; C:extracellular space; C:endoplasmic reticulum lumen; C:sm…
		Angja1g006050	Retinol dehydrogenase 8; AltName: Full=Photoreceptor outer segment all-trans retinol dehydrogenase	P:estrogen biosynthetic process; P:oxidation-reduction process; F:estradiol 17-beta-dehydrogenase activity; F:NADP-retinol dehydrogenase activity; C:photoreceptor outer segment; C:cytoplasm; C:membrane
		Angja4g008850	Chromodomain-helicase-DNA-binding protein 4; Short=CHD-4; AltName: Full=ATP-dependent helicase CHD4; AltName: Full=Mi-2 autoantigen 218 kDa protein; AltName: Full=Mi2-beta	P:chromatin organization; P:regulation of transcription by RNA polymerase II; P:DNA duplex unwinding; P:regulation of signal transduction by p53 class mediator; F:RNA polymerase II repressing transcription factor binding; F:DNA binding; F:DNA helicase activity; F:ATP binding; F:zinc ion binding; F:histone deacetylase binding; F:nucleosome-dependent ATPase activity; C:cytoplasm; C:centrosome; C:Nu…
		Angja9g006500	Transcription factor Sox-11-B; AltName: Full=Transcription factor Sox-13; Short=xSox-13; AltName: Full=XLS13B	P:nervous system development; F:DNA-binding transcription factor activity, RNA polymerase II-specific; F:protein binding; F:sequence-specific DNA binding
		Angja16g008530	Queuine tRNA-ribosyltransferase catalytic subunit 1; AltName: Full=Guanine insertion enzyme; AltName: Full=tRNA-guanine transglycosylase	P:tRNA-guanine transglycosylation; F:queuine tRNA-ribosyltransferase activity; F:protein homodimerization activity; F:metal ion binding; F:protein heterodimerization activity; C:mitochondrial outer membrane
		Angja12g009150	Proteasome subunit alpha type-5; AltName: Full=Macropain zeta chain; AltName: Full=Multicatalytic endopeptidase complex zeta chain; AltName: Full=Proteasome zeta chain	P:MAPK cascade; P:protein polyubiquitination; P:proteasomal ubiquitin-independent protein catabolic process; P:protein deubiquitination; P:anaphase-promoting complex-dependent catabolic process; P:NIK/NF-kappaB signaling; P:interleukin-1-mediated signaling pathway; P:negative regulation of canonical Wnt signaling pathway; F:endopeptidase activity; C:nucleoplasm; C:cytosol; C:proteasome core compl…
		Angja78277s000120	---NA---	---NA---
		Angja19g011080	UMP-CMP kinase; AltName: Full=Deoxycytidylate kinase; Short=CK; Short=dCMP kinase; AltName: Full=Nucleoside-diphosphate kinase; AltName: Full=Uridine monophosphate/cytidine monophosphate kinase; Short=UMP/CMP kinase; Short=UMP/CMPK	P:purine nucleotide metabolic process; P:nucleoside diphosphate phosphorylation; P:'de novo' pyrimidine nucleobase biosynthetic process; P:UDP biosynthetic process; P:nucleoside triphosphate biosynthetic process; P:CDP biosynthetic process; P:nucleoside monophosphate phosphorylation; F:cytidylate kinase activity; F:nucleoside diphosphate kinase activity; F:ATP binding; F:UMP kinase activity; C:nu…
		Angja5g015140	Junctional protein associated with coronary artery disease; Short=JCAD	P:positive regulation of cellular process; C:cell-cell junction
		Angja16g010140	B-cell CLL/lymphoma 7 protein family member A	P:negative regulation of transcription, DNA-templated; F:protein binding
		Angja19g004150	Paired box protein Pax-1	P:somitogenesis; P:cell population proliferation; P:CD4-positive, alpha-beta T cell differentiation; P:CD8-positive, alpha-beta T cell differentiation; P:positive regulation of transcription by RNA polymerase II; P:thymus development; P:parathyroid gland development; P:bone morphogenesis; P:sclerotome development; F:RNA polymerase II cis-regulatory region sequence-specific DNA binding; F:DNA-bind…
		Angja5g004020	Lectin; Flags: Precursor	F:carbohydrate binding
		Angja19g015480	Mediator of RNA polymerase II transcription subunit 26; AltName: Full=Cofactor required for Sp1 transcriptional activation subunit 7; Short=CRSP complex subunit 7; AltName: Full=Mediator complex subunit 26	P:regulation of transcription by RNA polymerase II; P:positive regulation of gene expression; F:transcription coregulator activity; C:mediator complex; C:core mediator complex
		Angja5g007960	Calreticulin; AltName: Full=CRP55; AltName: Full=Calregulin; AltName: Full=Endoplasmic reticulum resident protein 60; Short=ERp60; AltName: Full=HACBP; Flags: Precursor	P:protein folding; P:protein stabilization; F:calcium ion binding; F:carbohydrate binding; F:unfolded protein binding; C:sarcoplasmic reticulum lumen
		Angja6g006560	Ninjurin-1; AltName: Full=Nerve injury-induced protein 1	P:cell adhesion; P:nervous system development; P:tissue regeneration; P:hyaloid vascular plexus regression; F:protein binding; C:integral component of membrane
		Angja5g015210	Kinesin-1 heavy chain; AltName: Full=Conventional kinesin heavy chain; AltName: Full=Ubiquitous kinesin heavy chain; Short=UKHC	P:cytoplasm organization; P:axon guidance; P:hippocampus development; P:positive regulation of vesicle fusion; P:positive regulation of synaptic transmission, GABAergic; P:stress granule disassembly; P:positive regulation of insulin secretion involved in cellular response to glucose stimulus; P:regulation of membrane potential; P:positive regulation of potassium ion transport; P:synaptic vesicle …
		Angja8g014710	Schwannomin-interacting protein 1; Short=SCHIP-1	P:luteinization; P:kidney development; P:nitrogen compound metabolic process; P:estrogen metabolic process; P:female gonad development; P:post-embryonic development; P:fibroblast migration; P:positive regulation of hippo signaling; P:platelet-derived growth factor receptor signaling pathway; P:skeletal system morphogenesis; P:smooth muscle tissue development; P:roof of mouth development; P:face m…
		Angja4g000040	Focal adhesion kinase 1; Short=FADK 1; AltName: Full=Focal adhesion kinase-related nonkinase; Short=FRNK; AltName: Full=Protein phosphatase 1 regulatory subunit 71; Short=PPP1R71; AltName: Full=Protein-tyrosine kinase 2; AltName: Full=p125FAK; AltName: Full=pp125FAK	P:MAPK cascade; P:microtubule cytoskeleton organization; P:angiogenesis; P:vasculogenesis; P:neuron migration; P:placenta development; P:heart morphogenesis; P:nuclear migration; P:signal complex assembly; P:epidermal growth factor receptor signaling pathway; P:transforming growth factor beta receptor signaling pathway; P:integrin-mediated signaling pathway; P:axon guidance; P:regulation of cell …
		Angja5g013370	Uridine-cytidine kinase 2-A; Short=UCK 2-A; AltName: Full=Cytidine monophosphokinase 2-A; AltName: Full=Uridine monophosphokinase 2-A	P:phosphorylation; P:UMP salvage; P:CTP salvage; F:uridine kinase activity; F:ATP binding; C:cytosol
		Angja108s000240	Endoplasmin; AltName: Full=94 kDa glucose-regulated protein; Short=GRP-94; AltName: Full=Heat shock protein 90 kDa beta member 1; Flags: Precursor	P:response to hypoxia; P:protein folding; P:ubiquitin-dependent ERAD pathway; P:retrograde protein transport, ER to cytosol; P:actin rod assembly; P:negative regulation of apoptotic process; P:regulation of phosphoprotein phosphatase activity; P:cellular response to ATP; F:RNA binding; F:ATP binding; F:ATPase activity; F:protein phosphatase binding; F:low-density lipoprotein particle receptor bin…
		Angja12g002620	Natural resistance-associated macrophage protein 2; Short=NRAMP 2; AltName: Full=Divalent cation transporter 1; AltName: Full=Divalent metal transporter 1; Short=DMT-1; AltName: Full=Solute carrier family 11 member 2	P:response to hypoxia; P:heme biosynthetic process; P:cobalt ion transport; P:activation of cysteine-type endopeptidase activity involved in apoptotic process; P:learning or memory; P:response to iron ion; P:response to manganese ion; P:vanadium ion transport; P:lead ion transport; P:iron import into cell; P:cellular response to oxidative stress; P:iron ion transmembrane transport; P:nickel catio…
		Angja6g001750	Tubulin alpha chain; AltName: Full=Alpha T6; Contains: Detyrosinated tubulin alpha chain	P:cytoskeleton organization; P:microtubule-based process; F:GTPase activity; F:structural constituent of cytoskeleton; F:GTP binding; C:cytoplasm; C:microtubule
		Angja3g009470	Dihydropyrimidinase-related protein 2; Short=DRP-2; AltName: Full=Collapsin response mediator protein CRMP-62	P:pyrimidine nucleobase catabolic process; P:cytoskeleton organization; P:axon guidance; P:brain development; P:regulation of axon extension; P:regulation of neuron differentiation; F:dihydropyrimidinase activity; F:microtubule binding; C:cytoplasm
		Angja9g006880	Coagulation factor XIII A chain; Short=Coagulation factor XIIIa; AltName: Full=Protein-glutamine gamma-glutamyltransferase A chain; AltName: Full=Transglutaminase A chain; Flags: Precursor	P:peptide cross-linking; P:blood coagulation, fibrin clot formation; F:protein-glutamine gamma-glutamyltransferase activity; C:cellular anatomical entity
		Angja11g006060	26S proteasome non-ATPase regulatory subunit 2; AltName: Full=26S proteasome regulatory subunit RPN1; AltName: Full=26S proteasome regulatory subunit S2; AltName: Full=26S proteasome subunit p97; AltName: Full=Protein 55.11; AltName: Full=Tumor necrosis factor type 1 receptor-associated protein 2	P:MAPK cascade; P:protein polyubiquitination; P:stimulatory C-type lectin receptor signaling pathway; P:antigen processing and presentation of exogenous peptide antigen via MHC class I, TAP-dependent; P:regulation of cellular amino acid metabolic process; P:negative regulation of G2/M transition of mitotic cell cycle; P:protein deubiquitination; P:anaphase-promoting complex-dependent catabolic pr…
		Angja3g003880	Mediator of RNA polymerase II transcription subunit 22; AltName: Full=Mediator complex subunit 22; AltName: Full=Surfeit locus protein 5	P:regulation of transcription by RNA polymerase II; F:transcription coregulator activity; C:mediator complex
		Angja9g001940	---NA---	---NA---
		Angja5g009250	Zinc finger protein ZIC 1; Short=XZic1; Short=XlZic1; AltName: Full=ODD-paired-like; Short=Xopl; AltName: Full=ZIC-related protein 1; Short=ZIC-r1; AltName: Full=Zinc finger protein of the cerebellum 1	P:neural plate development; P:neural crest cell fate commitment; P:dorsal/ventral neural tube patterning; P:neurogenesis; P:positive regulation of Wnt signaling pathway; P:positive regulation of protein import into nucleus; P:positive regulation of transcription by RNA polymerase II; F:DNA binding; F:DNA-binding transcription factor activity; F:metal ion binding; C:nucleus; C:cytoplasm
		Angja82603s000120	Heterogeneous nuclear ribonucleoprotein Q; Short=hnRNP Q; AltName: Full=Glycine- and tyrosine-rich RNA-binding protein; Short=GRY-RBP; AltName: Full=NS1-associated protein 1; AltName: Full=Synaptotagmin-binding, cytoplasmic RNA-interacting protein; AltName: Full=pp68	P:mRNA processing; P:RNA splicing; P:negative regulation of translation; P:CRD-mediated mRNA stabilization; P:cellular response to interferon-gamma; F:poly(A) binding; F:mRNA 5'-UTR binding; C:nucleoplasm; C:endoplasmic reticulum; C:CRD-mediated mRNA stability complex; C:catalytic step 2 spliceosome; C:histone pre-mRNA 3'end processing complex; C:GAIT complex
		Angja6g007110	Peptidyl-prolyl cis-trans isomerase FKBP1A; Short=PPIase FKBP1A; AltName: Full=12 kDa FK506-binding protein; Short=12 kDa FKBP; Short=FKBP-12; AltName: Full=Calstabin-1; AltName: Full=FK506-binding protein 1A; Short=FKBP-1A; AltName: Full=Immunophilin FKBP12; AltName: Full=Rotamase	P:protein peptidyl-prolyl isomerization; P:negative regulation of protein phosphorylation; P:muscle contraction; P:SMAD protein complex assembly; P:cytokine-mediated signaling pathway; P:response to caffeine; P:positive regulation of protein ubiquitination; P:positive regulation of protein binding; P:negative regulation of phosphoprotein phosphatase activity; P:regulation of protein localization;…
		Angja8g010830	Protein O-glucosyltransferase 1; AltName: Full=CAP10-like 46 kDa protein; AltName: Full=KTEL motif-containing protein 1; AltName: Full=O-glucosyltransferase Rumi homolog; Short=Rumi; AltName: Full=Protein O-xylosyltransferase; Flags: Precursor	P:mesoderm development; P:regulation of gastrulation; P:protein O-linked glycosylation via serine; P:positive regulation of Notch signaling pathway; P:muscle tissue development; F:UDP-glucosyltransferase activity; F:UDP-xylosyltransferase activity; C:endoplasmic reticulum lumen
		Angja9g007480	Actin filament-associated protein 1; AltName: Full=110 kDa actin filament-associated protein; Short=AFAP-110; AltName: Full=Neural actin filament protein; AltName: Full=pp110	P:regulation of signal transduction; P:peptidyl-tyrosine phosphorylation; P:peptidyl-arginine phosphorylation; P:regulation of cytoskeleton organization; F:actin binding; F:SH3 domain binding; F:SH2 domain binding; C:cytosol; C:cytoskeleton; C:plasma membrane
		Angja5g011320	Zinc finger homeobox protein 4; AltName: Full=Zinc finger homeodomain protein 4; Short=ZFH-4	P:negative regulation of transcription by RNA polymerase II; P:positive regulation of transcription, DNA-templated; F:RNA polymerase II cis-regulatory region sequence-specific DNA binding; F:DNA-binding transcription factor activity, RNA polymerase II-specific; F:zinc ion binding; C:nucleus
		Angja5g006090	Twisted gastrulation protein homolog 1; Flags: Precursor	P:mesoderm formation; P:negative regulation of cytokine production; P:transforming growth factor beta receptor signaling pathway; P:salivary gland morphogenesis; P:positive regulation of pathway-restricted SMAD protein phosphorylation; P:hemopoiesis; P:positive regulation of BMP signaling pathway; P:negative regulation of BMP signaling pathway; P:forebrain development; P:camera-type eye developme…
		Angja108s000230	G/T mismatch-specific thymine DNA glycosylase; AltName: Full=C-JUN leucine zipper interactive protein JZA-3; AltName: Full=Thymine-DNA glycosylase	P:negative regulation of transcription by RNA polymerase II; P:base-excision repair, AP site formation; P:mismatch repair; P:negative regulation of protein binding; P:negative regulation of chromatin binding; P:regulation of gene expression, epigenetic; P:regulation of embryonic development; P:DNA demethylation; P:regulation of DNA N-glycosylase activity; F:magnesium ion binding; F:transcription …
		Angja16g008070	Set1/Ash2 histone methyltransferase complex subunit ASH2; AltName: Full=ASH2-like protein	P:cellular response to DNA damage stimulus; P:positive regulation of cell population proliferation; P:response to estrogen; P:regulation of megakaryocyte differentiation; P:positive regulation of transcription by RNA polymerase II; P:histone H3-K4 methylation; P:beta-catenin-TCF complex assembly; F:transcription regulatory region sequence-specific DNA binding; F:beta-catenin binding; F:histone me…
		Angja5g000270	26S proteasome non-ATPase regulatory subunit 1; AltName: Full=26S proteasome regulatory subunit RPN2; AltName: Full=26S proteasome regulatory subunit S1	P:regulation of protein catabolic process; P:proteasome-mediated ubiquitin-dependent protein catabolic process; P:regulation of catalytic activity; F:endopeptidase activity; F:enzyme regulator activity; C:nucleus; C:proteasome regulatory particle, base subcomplex; C:proteasome storage granule
		Angja67s000200	Histone H2A.V; AltName: Full=H2A.F/Z	F:DNA binding; F:protein heterodimerization activity; C:nucleosome; C:nucleus
		Angja8g006060	Basic leucine zipper and W2 domain-containing protein 1-A	F:protein binding; C:cytoplasm
		Angja15g001960	26S proteasome non-ATPase regulatory subunit 8; AltName: Full=26S proteasome regulatory subunit RPN12; AltName: Full=26S proteasome regulatory subunit S14	P:proteasome-mediated ubiquitin-dependent protein catabolic process; F:protein binding; C:cytosol; C:proteasome regulatory particle, lid subcomplex
		Angja8g014180	N-alpha-acetyltransferase 38, NatC auxiliary subunit; AltName: Full=LSM domain-containing protein 1	P:negative regulation of apoptotic process; C:nucleus; C:polysome; C:NatC complex
		Angja2g012950	Pre-mRNA-processing factor 19; AltName: Full=Nuclear matrix protein 200; AltName: Full=PRP19/PSO4 homolog; Short=hPso4; AltName: Full=RING-type E3 ubiquitin transferase PRP19; AltName: Full=Senescence evasion factor	P:spliceosomal tri-snRNP complex assembly; P:spliceosomal complex assembly; P:generation of catalytic spliceosome for first transesterification step; P:inner cell mass cell proliferation; P:transcription-coupled nucleotide-excision repair; P:double-strand break repair via nonhomologous end joining; P:lipid biosynthetic process; P:proteasomal protein catabolic process; P:cellular protein localizat…
		Angja5g005650	Ubiquitin carboxyl-terminal hydrolase isozyme L5; Short=UCH-L5; AltName: Full=Ubiquitin thioesterase L5	P:DNA repair; P:DNA recombination; P:ubiquitin-dependent protein catabolic process; P:protein deubiquitination; P:lateral ventricle development; P:midbrain development; P:forebrain morphogenesis; F:thiol-dependent ubiquitin-specific protease activity; F:cysteine-type peptidase activity; F:proteasome binding; C:proteasome complex; C:nucleoplasm; C:mitochondrion; C:cytosol; C:Ino80 complex
		Angja15g002180	Transforming growth factor beta-1 proprotein; Contains: Latency-associated peptide; Short=LAP; Contains: Transforming growth factor beta-1; Short=TGF-beta-1; Flags: Precursor	P:regulation of cellular process; F:growth factor activity; C:extracellular space
		Angja11g000850	Prolyl 4-hydroxylase subunit alpha-3; Short=4-PH alpha-3; AltName: Full=Procollagen-proline,2-oxoglutarate-4-dioxygenase subunit alpha-3; Flags: Precursor	P:peptidyl-proline hydroxylation to 4-hydroxy-L-proline; P:oxidation-reduction process; F:procollagen-proline 4-dioxygenase activity; F:protein binding; F:oxidoreductase activity, acting on single donors with incorporation of molecular oxygen, incorporation of two atoms of oxygen; F:metal ion binding; C:endoplasmic reticulum
		Angja1g009780	Carbohydrate sulfotransferase 12; AltName: Full=Chondroitin 4-O-sulfotransferase 2; AltName: Full=Chondroitin 4-sulfotransferase 2; Short=C4ST-2; Short=C4ST2	P:carbohydrate biosynthetic process; P:chondroitin sulfate biosynthetic process; P:dermatan sulfate biosynthetic process; F:chondroitin 4-sulfotransferase activity; C:Golgi apparatus; C:integral component of membrane
		Angja4g003690	Cysteine-rich secretory protein LCCL domain-containing 1; AltName: Full=CocoaCrisp; Flags: Precursor	P:face morphogenesis; P:hematopoietic stem cell homeostasis; C:extracellular space
		Angja11g010030	HHIP-like protein 1; Flags: Precursor	F:catalytic activity; F:scavenger receptor activity; F:protein binding; C:membrane
		Angja12g002940	Protein canopy homolog 2; AltName: Full=MIR-interacting saposin-like protein; AltName: Full=Putative secreted protein Zsig9; AltName: Full=Transmembrane protein 4; Flags: Precursor	P:negative regulation of gene expression; P:regulation of low-density lipoprotein particle clearance; F:protein binding; C:endoplasmic reticulum
		Angja15g000290	Cofilin-2; AltName: Full=Cofilin, muscle isoform	P:skeletal muscle tissue development; P:actin filament fragmentation; P:positive regulation of actin filament depolymerization; P:sarcomere organization; P:muscle cell cellular homeostasis; P:cell motility; P:actin filament severing; F:actin filament binding; C:nuclear matrix; C:Z disc; C:cortical actin cytoskeleton
		Angja8g007590	Putative ATP-dependent RNA helicase an3	P:negative regulation of extrinsic apoptotic signaling pathway via death domain receptors; F:RNA binding; F:RNA helicase activity; F:ATP binding; C:nucleus; C:plasma membrane; C:cytoplasmic stress granule; C:lamellipodium; C:inflammasome complex
		Angja3g002790	CAAX prenyl protease 1 homolog; AltName: Full=Farnesylated proteins-converting enzyme 1; Short=FACE-1; AltName: Full=Prenyl protein-specific endoprotease 1; AltName: Full=Zinc metalloproteinase Ste24 homolog	P:liver development; P:hair follicle development; P:heart morphogenesis; P:ventricular cardiac muscle tissue development; P:cardiac ventricle development; P:growth plate cartilage development; P:DNA repair; P:inflammatory cell apoptotic process; P:nuclear envelope organization; P:adult walking behavior; P:determination of adult lifespan; P:regulation of cell shape; P:regulation of autophagy; P:re…
		Angja137s000020	Alpha-2-macroglobulin receptor-associated protein; Short=Alpha-2-MRAP; AltName: Full=Low density lipoprotein receptor-related protein-associated protein 1; Short=RAP; Flags: Precursor	P:negative regulation of receptor internalization; P:negative regulation of very-low-density lipoprotein particle clearance; P:negative regulation of protein binding; P:negative regulation of cell death; P:amyloid-beta clearance by transcytosis; P:extracellular negative regulation of signal transduction; P:negative regulation of amyloid-beta clearance; P:positive regulation of amyloid-beta cleara…
		Angja11g004470	Dolichyl-diphosphooligosaccharide--protein glycosyltransferase subunit STT3A; Short=Oligosaccharyl transferase subunit STT3A; Short=STT3-A	P:protein N-linked glycosylation via asparagine; P:post-translational protein modification; F:dolichyl-diphosphooligosaccharide-protein glycotransferase activity; F:metal ion binding; C:integral component of membrane; C:oligosaccharyltransferase III complex
		Angja6g007430	Microtubule-associated protein RP/EB family member 1; AltName: Full=APC-binding protein EB1; AltName: Full=End-binding protein 1; Short=EB1	P:microtubule bundle formation; P:regulation of G2/M transition of mitotic cell cycle; P:positive regulation of cell migration; P:negative regulation of microtubule polymerization; P:positive regulation of microtubule polymerization; P:spindle assembly; P:cell division; P:protein localization to centrosome; P:ciliary basal body-plasma membrane docking; P:positive regulation of microtubule plus-en…
		Angja8g013270	Proteasome subunit beta type-6; Flags: Precursor	P:proteasomal ubiquitin-independent protein catabolic process; P:proteasome-mediated ubiquitin-dependent protein catabolic process; F:threonine-type endopeptidase activity; C:nucleoplasm; C:cytosol; C:proteasome core complex, beta-subunit complex
		Angja5g001740	RNA-binding protein MEX3D; AltName: Full=RING finger and KH domain-containing protein 1; AltName: Full=RING finger protein 193; AltName: Full=TINO	P:mRNA destabilization; F:RNA binding; C:nucleus
		Angja18g004610	Sclerostin domain-containing protein 1; Flags: Precursor	P:multicellular organism development; P:negative regulation of ossification; P:negative regulation of cellular process; C:extracellular space
		Angja9g012170	Cysteine and glycine-rich protein 2; AltName: Full=Cysteine-rich protein 2; Short=CRP2	P:developmental process; F:zinc ion binding
		Angja9g011830	Endoplasmin; AltName: Full=94 kDa glucose-regulated protein; Short=GRP-94; AltName: Full=Heat shock protein 90 kDa beta member 1; Flags: Precursor	P:response to hypoxia; P:protein folding; P:ubiquitin-dependent ERAD pathway; P:retrograde protein transport, ER to cytosol; P:actin rod assembly; P:negative regulation of apoptotic process; P:regulation of phosphoprotein phosphatase activity; P:cellular response to manganese ion; P:cellular response to ATP; F:RNA binding; F:ATP binding; F:ATPase activity; F:protein phosphatase binding; F:low-den…
		Angja15g005570	Bleomycin hydrolase; Short=BH; Short=BLM hydrolase; Short=BMH; AltName: Full=Aminopeptidase H	P:proteolysis; P:response to toxic substance; P:homocysteine catabolic process; F:cysteine-type peptidase activity; C:cytoplasm
		Angja7g011970	Prolyl endopeptidase; Short=PE; AltName: Full=Post-proline cleaving enzyme	P:proteolysis; F:serine-type endopeptidase activity; F:oligopeptidase activity; C:cytosol
		Angja19g003550	Histone deacetylase 2; Short=HD2	P:negative regulation of transcription by RNA polymerase II; P:chromatin remodeling; P:positive regulation of cell population proliferation; P:negative regulation of neuron projection development; P:dendrite development; P:response to caffeine; P:positive regulation of interleukin-1 production; P:positive regulation of tumor necrosis factor production; P:cellular response to heat; P:response to c…
		Angja5g009870	Ubiquitin-like modifier-activating enzyme 5; Short=Ubiquitin-activating enzyme 5	P:locomotory behavior; P:erythrocyte differentiation; P:megakaryocyte differentiation; P:response to endoplasmic reticulum stress; P:locomotion; P:reticulophagy; P:protein ufmylation; F:ATP binding; F:zinc ion binding; F:protein homodimerization activity; F:UFM1 activating enzyme activity; C:nucleus; C:endoplasmic reticulum membrane; C:Golgi apparatus; C:cytosol
		Angja2g010870	26S proteasome non-ATPase regulatory subunit 7; AltName: Full=26S proteasome regulatory subunit RPN8	P:proteasome-mediated ubiquitin-dependent protein catabolic process; F:protein binding; F:metallopeptidase activity; F:isopeptidase activity; C:proteasome regulatory particle
		Angja18g002040	Ribosome biogenesis protein BMS1 homolog; AltName: Full=Ribosome assembly protein BMS1 homolog	P:maturation of SSU-rRNA from tricistronic rRNA transcript (SSU-rRNA, 5.8S rRNA, LSU-rRNA); P:endonucleolytic cleavage of tricistronic rRNA transcript (SSU-rRNA, 5.8S rRNA, LSU-rRNA); F:GTPase activity; F:GTP binding; F:U3 snoRNA binding; C:nucleoplasm; C:nucleolus; C:90S preribosome
		Angja3g007510	RNA-binding protein EWS	P:regulation of transcription, DNA-templated; F:RNA binding; F:protein binding; C:nucleus
		Angja16g007450	Adhesion G protein-coupled receptor A2; AltName: Full=G-protein coupled receptor 124; Flags: Precursor	P:sprouting angiogenesis; P:central nervous system vasculogenesis; P:positive regulation of canonical Wnt signaling pathway; P:dorsal root ganglion development; F:G protein-coupled receptor activity; F:protein binding; C:plasma membrane; C:Wnt signalosome
		Angja15g002440	---NA---	---NA---
		Angja8g012190	FERM, ARHGEF and pleckstrin domain-containing protein 1; AltName: Full=FERM, RhoGEF and pleckstrin domain-containing protein 1	P:negative regulation of phosphatase activity; P:dendrite morphogenesis; P:retrograde trans-synaptic signaling by trans-synaptic protein complex; P:postsynaptic actin cytoskeleton organization; P:regulation of presynapse assembly; F:guanyl-nucleotide exchange factor activity; F:cytoskeletal protein binding; C:cytosol; C:cytoskeleton; C:filopodium; C:extrinsic component of cytoplasmic side of plas…
		Angja126s000050	Hepatic triacylglycerol lipase; Short=HL; Short=Hepatic lipase; AltName: Full=Lipase member C; Flags: Precursor	P:lipid catabolic process; F:lysophospholipase activity; F:triglyceride lipase activity; F:protein binding; F:heparin binding; F:phospholipase A1 activity; F:phosphatidylserine 1-acylhydrolase activity; F:1-acyl-2-lysophosphatidylserine acylhydrolase activity; F:phosphatidyl phospholipase B activity; C:high-density lipoprotein particle
		Angja7g009510	Putative deoxyribonuclease TATDN3	P:nucleic acid phosphodiester bond hydrolysis; F:nuclease activity; F:metal ion binding; C:nucleus
		Angja213s000060	Beta-galactoside-binding lectin; AltName: Full=14 kDa lectin; AltName: Full=Electrolectin	F:carbohydrate binding
		Angja11g002260	AP-2 complex subunit sigma; AltName: Full=Adaptor protein complex AP-2 subunit sigma; AltName: Full=Adaptor-related protein complex 2 subunit sigma; AltName: Full=Clathrin assembly protein 2 sigma small chain; AltName: Full=Clathrin coat assembly protein AP17; AltName: Full=Clathrin coat-associated protein AP17; AltName: Full=Plasma membrane adaptor AP-2 17 kDa protein; AltName: Full=Sigma-adapti…	P:intracellular protein transport; P:antigen processing and presentation of exogenous peptide antigen via MHC class II; P:regulation of endocytosis; P:low-density lipoprotein particle receptor catabolic process; P:low-density lipoprotein particle clearance; P:ephrin receptor signaling pathway; P:clathrin coat assembly; P:regulation of defense response to virus by virus; P:Wnt signaling pathway, p…
		Angja7g019230	26S proteasome regulatory subunit 6B; AltName: Full=26S proteasome AAA-ATPase subunit RPT3; AltName: Full=Proteasome 26S subunit ATPase 4	P:MAPK cascade; P:blastocyst development; P:stimulatory C-type lectin receptor signaling pathway; P:antigen processing and presentation of exogenous peptide antigen via MHC class I, TAP-dependent; P:anaphase-promoting complex-dependent catabolic process; P:SCF-dependent proteasomal ubiquitin-dependent protein catabolic process; P:tumor necrosis factor-mediated signaling pathway; P:regulation of m…
		Angja97s000020	Cell surface hyaluronidase; AltName: Full=Cell migration-inducing hyaluronidase 2; AltName: Full=Protein frozen ventricle; AltName: Full=Protein wickham; AltName: Full=Transmembrane protein 2	P:heart looping; P:atrioventricular valve formation; P:endocardial cushion development; P:cell migration to the midline involved in heart development; P:muscle attachment; P:hyaluronan catabolic process; P:cardiac muscle tissue morphogenesis; P:cell migration involved in heart formation; P:positive regulation of vascular endothelial growth factor signaling pathway; P:positive regulation of extrac…
		Angja149s000100	Fascin; AltName: Full=55 kDa actin-bundling protein; AltName: Full=Singed-like protein; AltName: Full=p55	P:cell-cell junction assembly; P:positive regulation of lamellipodium assembly; P:cell migration; P:cytokine-mediated signaling pathway; P:microspike assembly; P:parallel actin filament bundle assembly; P:regulation of microvillus assembly; P:regulation of actin cytoskeleton organization; P:establishment of apical/basal cell polarity; P:positive regulation of filopodium assembly; P:positive regul…
		Angja49s000030	Dolichyl-diphosphooligosaccharide--protein glycosyltransferase subunit 2; AltName: Full=Dolichyl-diphosphooligosaccharide--protein glycosyltransferase 63 kDa subunit; AltName: Full=Ribophorin II; Short=RPN-II; AltName: Full=Ribophorin-2; Flags: Precursor	P:protein N-linked glycosylation; C:oligosaccharyltransferase complex; C:integral component of membrane
		Angja4g007170	Histone deacetylase 1; Short=HD1	P:negative regulation of transcription by RNA polymerase II; P:DNA methylation-dependent heterochromatin assembly; P:endoderm development; P:positive regulation of cell population proliferation; P:epidermal cell differentiation; P:hippocampus development; P:neuron differentiation; P:circadian regulation of gene expression; P:embryonic digit morphogenesis; P:negative regulation of I-kappaB kinase/…
		Angja9g002470	PiggyBac transposable element-derived protein 4	---NA---
		Angja6g008230	SWI/SNF-related matrix-associated actin-dependent regulator of chromatin subfamily D member 1; AltName: Full=60 kDa BRG-1/Brm-associated factor subunit A; AltName: Full=BRG1-associated factor 60A; Short=BAF60A; AltName: Full=SWI/SNF complex 60 kDa subunit	P:chromatin organization; P:nervous system development; C:SWI/SNF complex; C:npBAF complex; C:nBAF complex
		Angja6g001760	Tubulin alpha-1A chain; AltName: Full=Alpha-tubulin 3; AltName: Full=Tubulin B-alpha-1; AltName: Full=Tubulin alpha-3 chain; Contains: Detyrosinated tubulin alpha-1A chain	P:microtubule cytoskeleton organization; P:mitotic cell cycle; P:regulation of synapse organization; F:GTPase activity; F:structural constituent of cytoskeleton; F:GTP binding; C:microtubule; C:neuromuscular junction; C:cytoplasmic ribonucleoprotein granule; C:myelin sheath
		Angja19g010910	ATP-dependent RNA helicase A protein; AltName: Full=DEAH box protein 9; AltName: Full=Nuclear DNA helicase II; Short=NDH II	P:alternative mRNA splicing, via spliceosome; P:DNA-templated transcription, termination; P:RNA secondary structure unwinding; P:targeting of mRNA for destruction involved in RNA interference; P:DNA duplex unwinding; P:G-quadruplex DNA unwinding; P:positive regulation of DNA repair; P:positive regulation of DNA replication; P:positive regulation of transcription by RNA polymerase II; P:positive r…
		Angja6g005210	Semaphorin-3F; AltName: Full=Semaphorin IV; Short=Sema IV; Flags: Precursor	P:facial nerve structural organization; P:trigeminal nerve structural organization; P:branchiomotor neuron axon guidance; P:positive regulation of cell migration; P:ventral trunk neural crest cell migration; P:negative regulation of axon extension involved in axon guidance; P:negative chemotaxis; P:sympathetic ganglion development; P:sympathetic neuron projection extension; P:sympathetic neuron p…
		Angja4g004940	Protein APCDD1; AltName: Full=Adenomatosis polyposis coli down-regulated 1 protein homolog; Short=cAPCDD1; AltName: Full=Protein primglo1; Flags: Precursor	P:negative regulation of Wnt signaling pathway; P:regulation of odontogenesis of dentin-containing tooth; P:astrocyte cell migration; F:Wnt-protein binding; F:identical protein binding; C:integral component of plasma membrane
		Angja5g007110	Lamin-B2; Flags: Precursor	C:nuclear inner membrane; C:intermediate filament
		Angja7g014270	RNA-binding protein MEX3A; AltName: Full=RING finger and KH domain-containing protein 4	F:RNA binding; C:P-body; C:cytosol
		Angja3g005900	---NA---	---NA---
		Angja4g006970	Adenylate kinase 2, mitochondrial; Short=AK 2; AltName: Full=ATP-AMP transphosphorylase 2; AltName: Full=ATP:AMP phosphotransferase; AltName: Full=Adenylate monophosphate kinase	P:leukocyte differentiation; P:ADP biosynthetic process; P:phosphorylation; P:AMP metabolic process; P:ATP metabolic process; P:nucleoside monophosphate phosphorylation; P:hematopoietic stem cell differentiation; F:adenylate kinase activity; F:ATP binding; C:mitochondrial intermembrane space
		Angja1g002490	ATP-dependent RNA helicase DDX39A; AltName: Full=DEAD box protein 39; AltName: Full=Nuclear RNA helicase, DECD variant of DEAD box family	P:mRNA splicing, via spliceosome; P:mRNA export from nucleus; F:RNA binding; F:RNA helicase activity; F:ATP binding; F:identical protein binding; C:cytoplasm; C:nuclear speck
		Angja1g009750	BRCA1-associated ATM activator 1; AltName: Full=BRCA1-associated protein required for ATM activation protein 1	P:cellular response to DNA damage stimulus; P:cell population proliferation
		Angja8g016050	DnaJ homolog subfamily B member 11; AltName: Full=ER-associated DNAJ; AltName: Full=ER-associated Hsp40 co-chaperone; AltName: Full=Endoplasmic reticulum DNA J domain-containing protein 3; Short=ER-resident protein ERdj3; Short=ERdj3; Short=ERj3p; Flags: Precursor	P:protein folding; P:mRNA modification; P:positive regulation of ATPase activity; P:IRE1-mediated unfolded protein response; P:negative regulation of neurogenesis; P:protein maturation; F:signaling receptor binding; F:unfolded protein binding; C:extracellular space; C:nucleus; C:endoplasmic reticulum lumen
		Angja4g003570	Eyes absent homolog 1	P:metanephros development; P:branching involved in ureteric bud morphogenesis; P:outflow tract morphogenesis; P:double-strand break repair; P:pattern specification process; P:mesodermal cell fate specification; P:sensory perception of sound; P:response to ionizing radiation; P:striated muscle tissue development; P:histone dephosphorylation; P:protein sumoylation; P:peptidyl-tyrosine dephosphoryla…
		Angja3g003840	Paired mesoderm homeobox protein 2; AltName: Full=Paired-related homeobox protein 2; Short=PRX-2	P:regulation of transcription by RNA polymerase II; P:multicellular organism development; F:DNA-binding transcription factor activity, RNA polymerase II-specific; F:sequence-specific double-stranded DNA binding; C:nucleus
		Angja8g009040	Transcriptional regulator ATRX; AltName: Full=ATP-dependent helicase ATRX; AltName: Full=HP1 alpha-interacting protein; AltName: Full=HP1-BP38 protein; AltName: Full=Heterochromatin protein 2; AltName: Full=X-linked nuclear protein	P:meiotic spindle organization; P:DNA replication-independent nucleosome assembly; P:chromatin remodeling; P:spermatogenesis; P:positive regulation of nuclear cell cycle DNA replication; P:DNA damage response, signal transduction by p53 class mediator; P:forebrain development; P:replication fork processing; P:positive regulation of telomere maintenance; P:post-embryonic forelimb morphogenesis; P:…
		Angja200s000230	N-alpha-acetyltransferase 15, NatA auxiliary subunit; AltName: Full=Gastric cancer antigen Ga19; AltName: Full=N-terminal acetyltransferase; AltName: Full=NMDA receptor-regulated protein 1; AltName: Full=Protein tubedown-1; AltName: Full=Tbdn100	P:angiogenesis; P:N-terminal peptidyl-methionine acetylation; P:cell differentiation; P:negative regulation of apoptotic process; P:positive regulation of transcription, DNA-templated; P:protein stabilization; F:peptide alpha-N-acetyltransferase activity; F:protein binding; F:ribosome binding; C:nucleus; C:transcription regulator complex; C:cytosol; C:NatA complex
		Angja9g006060	Homeobox protein Nkx-3.2; AltName: Full=Bagpipe homeobox protein homolog 1; AltName: Full=Homeobox protein NK-3 homolog B	P:negative regulation of transcription by RNA polymerase II; P:determination of left/right symmetry; P:pancreas development; P:negative regulation of chondrocyte differentiation; P:middle ear morphogenesis; P:negative regulation of apoptotic process; P:spleen development; P:animal organ formation; P:skeletal system morphogenesis; P:embryonic skeletal system development; P:intestinal epithelial ce…
		Angja19g015100	Calreticulin; AltName: Full=CRP55; AltName: Full=Calregulin; AltName: Full=Endoplasmic reticulum resident protein 60; Short=ERp60; AltName: Full=HACBP; Flags: Precursor	P:protein folding; P:protein stabilization; F:calcium ion binding; F:carbohydrate binding; F:unfolded protein binding; C:sarcoplasmic reticulum lumen
		Angja1g015210	Disintegrin and metalloproteinase domain-containing protein 12; Short=ADAM 12; AltName: Full=Meltrin-alpha; Flags: Precursor	P:proteolysis; P:cell adhesion; P:myoblast fusion; P:extracellular matrix organization; P:positive regulation of angiogenesis; F:metalloendopeptidase activity; F:SH3 domain binding; F:metal ion binding; C:extracellular region; C:nucleoplasm; C:plasma membrane; C:integral component of membrane
		Angja7g002350	Pecanex-like protein 1; AltName: Full=Pecanex homolog protein 1	C:integral component of membrane
		Angja2g008970	Protein disulfide-isomerase A3; AltName: Full=Endoplasmic reticulum resident protein 57; Short=ER protein 57; Short=ERp57; AltName: Full=Glucose-regulated thiol oxidoreductase 58 kDa protein; Flags: Precursor	P:protein folding; P:response to endoplasmic reticulum stress; P:oxidation-reduction process; P:cellular response to interleukin-7; P:positive regulation of extrinsic apoptotic signaling pathway; F:protein disulfide isomerase activity; F:peptide disulfide oxidoreductase activity; F:identical protein binding; C:extracellular space; C:endoplasmic reticulum lumen; C:cell surface; C:melanosome; C:MHC…
		Angja19g011680	Transcription initiation factor IIB; AltName: Full=General transcription factor TFIIB; AltName: Full=RNA polymerase II alpha initiation factor	P:transcriptional start site selection at RNA polymerase II promoter; P:histone acetylation; P:positive regulation by host of viral transcription; P:RNA polymerase II preinitiation complex assembly; P:positive regulation of transcription initiation from RNA polymerase II promoter; P:positive regulation of core promoter binding; P:RNA polymerase II core complex assembly; F:RNA polymerase II core p…
		Angja8g009030	Magnesium transporter protein 1; Short=MagT1; AltName: Full=Dolichyl-diphosphooligosaccharide--protein glycosyltransferase subunit MAGT1; Short=Oligosaccharyl transferase subunit MAGT1; Flags: Precursor	P:protein N-linked glycosylation via asparagine; P:magnesium ion transmembrane transport; F:magnesium ion transmembrane transporter activity; C:plasma membrane; C:oligosaccharyltransferase complex; C:integral component of membrane
		Angja9g008230	Haloacid dehalogenase-like hydrolase domain-containing 5; AltName: Full=Cat eye syndrome critical region protein 5 homolog; Flags: Precursor	P:glycerophospholipid biosynthetic process; C:mitochondrion
		Angja15g000740	Argininosuccinate lyase; Short=ASAL; AltName: Full=Arginosuccinase	P:urea cycle; P:arginine biosynthetic process via ornithine; F:argininosuccinate lyase activity
		Angja12g001650	Protein-serine O-palmitoleoyltransferase porcupine; AltName: Full=Protein MG61	P:glycoprotein metabolic process; P:protein palmitoylation; P:lipid modification; P:protein palmitoleylation; P:canonical Wnt signaling pathway; P:Wnt protein secretion; F:Wnt-protein binding; F:palmitoleoyltransferase activity; C:integral component of endoplasmic reticulum membrane; C:AMPA glutamate receptor complex
		Angja7g007540	Eukaryotic translation initiation factor 2 subunit 1; AltName: Full=Eukaryotic translation initiation factor 2 subunit alpha; Short=eIF-2-alpha; Short=eIF-2A; Short=eIF-2alpha	P:negative regulation of translational initiation in response to stress; P:stress granule assembly; P:cellular response to amino acid starvation; P:cellular response to oxidative stress; P:cellular response to UV; P:response to endoplasmic reticulum stress; P:protein autophosphorylation; P:positive regulation of neuron death; F:translation initiation factor activity; F:ribosome binding; C:nucleus…
		Angja3g000900	Aquaporin-9; Short=AQP-9; AltName: Full=Aquaglyceroporin-9; AltName: Full=Small solute channel 1	P:water transport; P:purine nucleobase transport; P:glycerol transport; P:amine transport; P:pyrimidine nucleobase transport; P:response to mercury ion; P:carboxylic acid transport; P:cellular response to cAMP; P:urea transmembrane transport; F:purine nucleobase transmembrane transporter activity; F:pyrimidine nucleobase transmembrane transporter activity; F:protein binding; F:water channel activ…
		Angja11g007590	Proteasome subunit beta type-3; AltName: Full=Proteasome chain 13; AltName: Full=Proteasome component C10-II; AltName: Full=Proteasome theta chain	P:proteasome-mediated ubiquitin-dependent protein catabolic process; F:threonine-type endopeptidase activity; C:nucleus; C:cytoplasm; C:proteasome core complex, beta-subunit complex
		Angja16g006970	tRNA pseudouridine synthase A; AltName: Full=tRNA pseudouridine(38-40) synthase; AltName: Full=tRNA pseudouridylate synthase I; AltName: Full=tRNA-uridine isomerase I; Flags: Precursor	P:tRNA pseudouridine synthesis; P:positive regulation of transcription by RNA polymerase II; P:mRNA pseudouridine synthesis; F:tRNA binding; F:steroid receptor RNA activator RNA binding; F:protein binding; F:nuclear receptor coactivator activity; F:tRNA pseudouridine synthase activity; C:nucleoplasm; C:transcription regulator complex; C:nucleolus; C:mitochondrion
		Angja55s000080	Cysteine-rich and transmembrane domain-containing protein 1	C:membrane; C:integral component of membrane
		Angja8g012380	Heterogeneous nuclear ribonucleoprotein A0; Short=hnRNP A0	P:mRNA processing; P:response to lipopolysaccharide; P:3'-UTR-mediated mRNA stabilization; F:protein kinase binding; F:mRNA 3'-UTR AU-rich region binding; C:nucleoplasm
		Angja7g016280	Keratinocyte-associated protein 2; Short=KCP-2; AltName: Full=Dolichyl-diphosphooligosaccharide--protein glycosyltransferase subunit KCP2; Short=Oligosaccharyl transferase subunit KCP2	P:protein N-linked glycosylation via arginine; C:oligosaccharyltransferase complex; C:integral component of membrane
		Angja4g000770	Integrin beta-1; AltName: Full=Fibronectin receptor subunit beta; AltName: Full=Integrin subunit beta-1; AltName: Full=VLA-4 subunit beta; AltName: CD_antigen=CD29; Flags: Precursor	P:cell-matrix adhesion; P:integrin-mediated signaling pathway; P:regulation of collagen catabolic process; P:positive regulation of cell migration; P:receptor internalization; P:cell adhesion mediated by integrin; P:cellular response to low-density lipoprotein particle stimulus; P:positive regulation of protein localization to plasma membrane; F:signaling receptor activity; F:metal ion binding; F…
		Angja167s000020	Protein CDV3 homolog	C:cytoplasm
		Angja19g007630	Profilin-2; AltName: Full=Profilin II	P:negative regulation of epithelial cell migration; P:negative regulation of actin filament polymerization; P:positive regulation of actin filament polymerization; P:positive regulation of ATPase activity; P:positive regulation of peptidyl-serine phosphorylation; P:protein stabilization; P:positive regulation of stress fiber assembly; P:modification of postsynaptic actin cytoskeleton; P:negative …
		Angja11g004370	U1 small nuclear ribonucleoprotein A; Short=U1 snRNP A; Short=U1-A; Short=U1A	P:mRNA processing; P:RNA splicing; F:U1 snRNA binding; C:spliceosomal complex; C:U1 snRNP
		Angja15g001780	Oligoribonuclease, mitochondrial; AltName: Full=RNA exonuclease 2 homolog; AltName: Full=Small fragment nuclease; Flags: Precursor	P:RNA phosphodiester bond hydrolysis, exonucleolytic; F:3'-5'-exoribonuclease activity; F:nucleic acid binding; C:nucleolus; C:mitochondrial intermembrane space; C:mitochondrial matrix; C:focal adhesion
		Angja15g002380	Transducin beta-like protein 2; AltName: Full=WS beta-transducin repeats protein; Short=WS-betaTRP; AltName: Full=Williams-Beuren syndrome chromosomal region 13 protein	P:endoplasmic reticulum unfolded protein response; P:cellular response to glucose starvation; P:cellular response to hypoxia; F:protein kinase binding; F:translation initiation factor binding; F:phosphoprotein binding; C:integral component of endoplasmic reticulum membrane
		Angja8g010540	Zinc finger MYND domain-containing protein 19; AltName: Full=Melanin-concentrating hormone receptor 1-interacting zinc finger protein; Short=MCH-R1-interacting zinc finger protein	F:protein binding; F:metal ion binding; C:cytoplasm; C:plasma membrane; C:synapse
		Angja9g005920	Beta-1,4-galactosyltransferase 1; Short=Beta-1,4-GalTase 1; Short=Beta4Gal-T1; Short=b4Gal-T1; AltName: Full=Beta-N-acetylglucosaminyl-glycolipid beta-1,4-galactosyltransferase; AltName: Full=Beta-N-acetylglucosaminylglycopeptide beta-1,4-galactosyltransferase; AltName: Full=Lactose synthase A protein; AltName: Full=N-acetyllactosamine synthase; AltName: Full=Nal synthase; AltName: Full=Neolactot…	P:epithelial cell development; P:acute inflammatory response; P:lactose biosynthetic process; P:galactose metabolic process; P:protein N-linked glycosylation; P:cell-matrix adhesion; P:binding of sperm to zona pellucida; P:penetration of zona pellucida; P:negative regulation of cell population proliferation; P:extracellular matrix organization; P:development of secondary sexual characteristics; P…
		Angja8g003260	Eukaryotic peptide chain release factor subunit 1; Short=Eukaryotic release factor 1; Short=eRF1	P:nuclear-transcribed mRNA catabolic process, nonsense-mediated decay; P:cytoplasmic translational termination; P:regulation of translational termination; F:translation release factor activity, codon specific; F:sequence-specific mRNA binding; C:cytosol; C:translation release factor complex
		Angja19g004020	Filamin-A-interacting protein 1; Short=FILIP	C:nucleolus; C:cytoplasm; C:plasma membrane; C:actin cytoskeleton
		Angja4g005160	Protein disulfide-isomerase A4; AltName: Full=Endoplasmic reticulum resident protein 70; Short=ER protein 70; Short=ERp70; AltName: Full=Endoplasmic reticulum resident protein 72; Short=ER protein 72; Short=ERp-72; Short=ERp72; Flags: Precursor	P:protein secretion; P:response to endoplasmic reticulum stress; P:oxidation-reduction process; P:chaperone-mediated protein folding; F:protein disulfide isomerase activity; F:protein binding; F:peptide disulfide oxidoreductase activity; C:extracellular space; C:endoplasmic reticulum lumen; C:cell surface; C:melanosome
		Angja1g017620	GTPase HRas; AltName: Full=Transforming protein p21/H-Ras; Flags: Precursor	P:signal transduction; F:GTPase activity; F:GTP binding; C:membrane; C:host cell plasma membrane
		Angja6g004470	Translocon-associated protein subunit delta; Short=TRAP-delta; AltName: Full=Signal sequence receptor subunit delta; Short=SSR-delta; Flags: Precursor	C:Sec61 translocon complex; C:integral component of membrane
		Angja5g000920	Ubiquitin carboxyl-terminal hydrolase 13; AltName: Full=Deubiquitinating enzyme 13; AltName: Full=Ubiquitin thioesterase 13; AltName: Full=Ubiquitin-specific-processing protease 13	P:regulation of transcription, DNA-templated; P:ubiquitin-dependent protein catabolic process; P:cell population proliferation; P:regulation of autophagy; P:protein stabilization; P:protein K63-linked deubiquitination; F:cysteine-type endopeptidase activity; F:thiol-dependent ubiquitin-specific protease activity; F:zinc ion binding; F:ubiquitin binding; C:nucleus; C:cytosol
		Angja6g009470	TAR DNA-binding protein 43; Short=TDP-43	P:mRNA processing; P:RNA splicing; P:regulation of protein stability; P:regulation of circadian rhythm; F:DNA binding; F:RNA binding; C:nucleoplasm
		Angja8g014170	DnaJ homolog subfamily C member 3; AltName: Full=Endoplasmic reticulum DNA J domain-containing protein 6; Short=ER-resident protein ERdj6; Short=ERdj6; AltName: Full=Interferon-induced, double-stranded RNA-activated protein kinase inhibitor; AltName: Full=Protein kinase inhibitor of 58 kDa; Short=Protein kinase inhibitor p58; Flags: Precursor	P:protein folding in endoplasmic reticulum; P:positive regulation of translation initiation in response to endoplasmic reticulum stress; P:IRE1-mediated unfolded protein response; P:negative regulation of apoptotic process; P:neutrophil degranulation; P:post-translational protein modification; P:cellular response to cold; P:negative regulation of endoplasmic reticulum stress-induced eIF2 alpha ph…
		Angja8g007320	Short stature homeobox protein; AltName: Full=Pseudoautosomal homeobox-containing osteogenic protein; AltName: Full=Short stature homeobox-containing protein	P:skeletal system development; P:positive regulation of transcription by RNA polymerase II; F:DNA-binding transcription activator activity, RNA polymerase II-specific; F:protein binding; F:sequence-specific double-stranded DNA binding; C:nucleoplasm
		Angja6g007040	Activity-dependent neuroprotector homeobox protein; AltName: Full=Activity-dependent neuroprotective protein	P:regulation of transcription by RNA polymerase II; P:short-term memory; P:response to carbohydrate; P:response to inorganic substance; P:negative regulation of gene expression; P:regulation of protein ADP-ribosylation; P:positive regulation of neuron projection development; P:cGMP-mediated signaling; P:cellular response to extracellular stimulus; P:negative regulation of protein binding; P:activ…
		Angja11g001770	T-complex protein 1 subunit theta; Short=TCP-1-theta; AltName: Full=CCT-theta	P:protein folding; F:ATP binding; F:ATPase activity; F:unfolded protein binding; C:microtubule organizing center; C:chaperonin-containing T-complex; C:cell projection
		Angja6g009950	Proteasome subunit alpha type-4; AltName: Full=Macropain subunit C9; AltName: Full=Multicatalytic endopeptidase complex subunit C9; AltName: Full=Proteasome component C9; AltName: Full=Proteasome subunit L	P:proteasomal ubiquitin-independent protein catabolic process; P:proteasome-mediated ubiquitin-dependent protein catabolic process; F:threonine-type endopeptidase activity; C:P-body; C:nucleoplasm; C:cytosol; C:proteasome core complex, alpha-subunit complex
		Angja10g006450	Protein FAM98A	P:protein methylation; P:positive regulation of cell population proliferation; P:positive regulation of gene expression; P:lysosome localization; P:positive regulation of ruffle assembly; F:protein binding; F:protein methyltransferase activity; C:tRNA-splicing ligase complex
		Angja3g000540	Nuclear receptor-binding protein	P:transcription initiation from RNA polymerase II promoter; P:protein phosphorylation; P:endoplasmic reticulum to Golgi vesicle-mediated transport; P:intracellular signal transduction; F:protein serine/threonine kinase activity; F:ATP binding; F:protein homodimerization activity; C:nucleoplasm; C:cell cortex; C:endomembrane system; C:membrane; C:lamellipodium; C:perinuclear region of cytoplasm
		Angja19g011860	Nexilin; AltName: Full=F-actin-binding protein; AltName: Full=Nelin	P:cell adhesion; P:axon guidance; P:regulation of cell migration; P:regulation of cytoskeleton organization; F:structural constituent of muscle; F:actin filament binding; C:cytoplasm; C:plasma membrane; C:actin cytoskeleton; C:cell junction
		Angja5g007120	Ankyrin repeat and LEM domain-containing protein 1; AltName: Full=Ankyrin repeat domain-containing protein 41; AltName: Full=LEM-domain containing protein 3	P:protein export from nucleus; P:nucleic acid phosphodiester bond hydrolysis; P:positive regulation of response to DNA damage stimulus; F:endonuclease activity; F:protein binding; C:nucleus; C:cytoplasm
		Angja73s000400	N-alpha-acetyltransferase 40; AltName: Full=N-acetyltransferase 11; AltName: Full=N-alpha-acetyltransferase D; Short=NatD	P:N-terminal protein amino acid acetylation; P:histone H4 acetylation; P:histone H2A acetylation; P:regulation of ribosomal DNA heterochromatin assembly; F:H4 histone acetyltransferase activity; F:H2A histone acetyltransferase activity; F:peptide-serine-N-acetyltransferase activity; C:nucleus; C:cytoplasm
		Angja16g003060	Threonine--tRNA ligase 1, cytoplasmic; AltName: Full=Threonine--tRNA ligase, cytoplasmic; AltName: Full=Threonyl-tRNA synthetase; Short=ThrRS; AltName: Full=Threonyl-tRNA synthetase 1	P:threonyl-tRNA aminoacylation; F:threonine-tRNA ligase activity; F:ATP binding; F:zinc ion binding; F:identical protein binding; C:cytosol; C:actin cytoskeleton
		Angja18g009290	SWI/SNF-related matrix-associated actin-dependent regulator of chromatin subfamily E member 1; AltName: Full=BRG1-associated factor 57; Short=BAF57	P:nucleosome disassembly; P:neurogenesis; P:ATP-dependent chromatin remodeling; P:negative regulation of transcription, DNA-templated; F:DNA binding; F:RNA binding; F:N-acetyltransferase activity; F:nuclear receptor binding; F:protein N-terminus binding; C:nucleoplasm; C:SWI/SNF complex; C:npBAF complex; C:nBAF complex
		Angja4g000820	Proteasome subunit alpha type-1	P:negative regulation of inflammatory response to antigenic stimulus; P:proteasomal ubiquitin-independent protein catabolic process; P:proteasome-mediated ubiquitin-dependent protein catabolic process; F:lipopolysaccharide binding; F:endopeptidase activity; C:nucleus; C:cytoplasm; C:proteasome core complex, alpha-subunit complex
		Angja16g008920	Retinol dehydrogenase 11; AltName: Full=Androgen-regulated short-chain dehydrogenase/reductase 1; AltName: Full=HCV core-binding protein HCBP12; AltName: Full=Prostate short-chain dehydrogenase/reductase 1; AltName: Full=Retinal reductase 1; Short=RalR1; AltName: Full=Short chain dehydrogenase/reductase family 7C member 1	P:retinal metabolic process; P:oxidation-reduction process; P:cellular detoxification of aldehyde; F:protein binding; F:NADP-retinol dehydrogenase activity; C:endoplasmic reticulum membrane
		Angja13g003500	Integrator complex subunit 14; AltName: Full=von Willebrand factor A domain-containing protein 9	P:snRNA 3'-end processing; C:integrator complex
		Angja1g013350	Delta-1-pyrroline-5-carboxylate synthase; Short=P5CS; AltName: Full=Aldehyde dehydrogenase family 18 member A1; Includes: Glutamate 5-kinase; Short=GK; AltName: Full=Gamma-glutamyl kinase; Includes: Gamma-glutamyl phosphate reductase; Short=GPR; AltName: Full=Glutamate-5-semialdehyde dehydrogenase; AltName: Full=Glutamyl-gamma-semialdehyde dehydrogenase	P:glutamate metabolic process; P:phosphorylation; P:citrulline biosynthetic process; P:oxidation-reduction process; P:L-proline biosynthetic process; F:glutamate 5-kinase activity; F:glutamate-5-semialdehyde dehydrogenase activity; F:ATP binding; C:mitochondrial inner membrane
		Angja7g006860	Krueppel-like factor 11; AltName: Full=TGFB-inducible early growth response protein 2b; AltName: Full=Transforming growth factor-beta-inducible early growth response protein 3; Short=TGFB-inducible early growth response protein 3; Short=TIEG-3	P:regulation of transcription involved in G1/S transition of mitotic cell cycle; P:negative regulation of transcription by RNA polymerase II; P:negative regulation of cell population proliferation; P:hemopoiesis; P:positive regulation of apoptotic process; F:RNA polymerase II cis-regulatory region sequence-specific DNA binding; F:DNA-binding transcription factor activity, RNA polymerase II-specif…
		Angja13g004060	Eukaryotic translation initiation factor 4 gamma 2; Short=eIF-4-gamma 2; Short=eIF-4G 2; Short=eIF4G 2; AltName: Full=Death-associated protein 5; Short=DAP-5; AltName: Full=p97	P:regulation of translational initiation; P:cell cycle arrest; P:negative regulation of autophagy; F:translation initiation factor activity; F:protein binding; C:cytosol; C:eukaryotic translation initiation factor 4F complex
		Angja8g000740	Rho GTPase-activating protein 24; AltName: Full=Filamin-A-associated RhoGAP; Short=FilGAP; AltName: Full=RAC1- and CDC42-specific GTPase-activating protein of 72 kDa; Short=RC-GAP72; AltName: Full=Rho-type GTPase-activating protein 24; AltName: Full=RhoGAP of 73 kDa; AltName: Full=Sarcoma antigen NY-SAR-88; AltName: Full=p73RhoGAP	P:multicellular organism development; P:negative regulation of Rac protein signal transduction; P:wound healing, spreading of epidermal cells; P:activation of GTPase activity; P:negative regulation of ruffle assembly; F:GTPase activator activity; F:protein binding; C:cytosol; C:focal adhesion
		Angja4g006560	U5 small nuclear ribonucleoprotein 40 kDa protein; Short=U5 snRNP 40 kDa protein; Short=U5-40K; AltName: Full=38 kDa-splicing factor; AltName: Full=Prp8-binding protein; Short=hPRP8BP; AltName: Full=U5 snRNP-specific 40 kDa protein; AltName: Full=WD repeat-containing protein 57	P:mRNA splicing, via spliceosome; F:protein binding; C:U5 snRNP; C:sno(s)RNA-containing ribonucleoprotein complex; C:cytosol; C:nuclear speck; C:U2-type catalytic step 2 spliceosome
		Angja1g015420	Mitotic checkpoint protein BUB3; Short=xbub3; AltName: Full=WD repeat protein Bub3	P:chromosome segregation; P:cell division; P:meiotic cell cycle; F:protein binding; C:condensed chromosome kinetochore; C:nucleus
		Angja4g007080	Heterogeneous nuclear ribonucleoprotein R; Short=hnRNP R	P:mRNA splicing, via spliceosome; P:circadian rhythm; P:negative regulation of catalytic activity; P:mRNA destabilization; F:mRNA 3'-UTR binding; F:protein binding; C:nucleoplasm; C:nucleolus; C:endoplasmic reticulum; C:dendrite; C:growth cone; C:axon terminus; C:catalytic step 2 spliceosome
		Angja7g018220	Histone-binding protein RBBP4; AltName: Full=Retinoblastoma-binding protein 4; Short=RBBP-4	P:chromatin remodeling; P:fin regeneration; P:chromatin assembly; F:protein binding; F:DNA-dependent ATPase activity; C:CAF-1 complex; C:ESC/E(Z) complex
		Angja15g000060	Chromatin complexes subunit BAP18; AltName: Full=BPTF-associated protein of 18 kDa	C:NURF complex; C:MLL1 complex
		Angja15g006560	Hypoxia up-regulated protein 1; Flags: Precursor	P:negative regulation of hypoxia-induced intrinsic apoptotic signaling pathway; F:ATP binding; F:ATPase activity; C:endoplasmic reticulum lumen; C:endoplasmic reticulum chaperone complex
		Angja18g000330	116 kDa U5 small nuclear ribonucleoprotein component; AltName: Full=Elongation factor Tu GTP-binding domain-containing protein 2; AltName: Full=U5 snRNP-specific protein, 116 kDa; Short=U5-116 kDa	P:mRNA splicing, via spliceosome; F:GTPase activity; F:protein binding; F:GTP binding; F:U5 snRNA binding; C:cytosol; C:Cajal body; C:nuclear speck; C:U4/U6 x U5 tri-snRNP complex; C:U2-type precatalytic spliceosome; C:U2-type catalytic step 2 spliceosome
		Angja5g011830	RNA 3'-terminal phosphate cyclase; Short=RNA cyclase; Short=RNA-3'-phosphate cyclase; AltName: Full=RNA terminal phosphate cyclase domain-containing protein 1	P:RNA processing; F:nucleotide binding; F:RNA-3'-phosphate cyclase activity; C:nucleus
		Angja7g001020	Thyroid hormone receptor-associated protein 3; AltName: Full=Thyroid hormone receptor-associated protein complex 150 kDa component; Short=Trap150	P:regulation of alternative mRNA splicing, via spliceosome; P:nuclear-transcribed mRNA catabolic process; P:positive regulation of circadian rhythm; P:positive regulation of transcription by RNA polymerase II; P:positive regulation of mRNA splicing, via spliceosome; P:mRNA stabilization; F:nucleotide binding; F:RNA polymerase II cis-regulatory region sequence-specific DNA binding; F:transcription…
		Angja17g002610	tRNA-splicing ligase RtcB homolog	P:tRNA exon ligation utilizing 2',3' cyclic phosphate of 5'-exon as source of linkage phosphate; F:RNA ligase (ATP) activity; F:GTP binding; F:metal ion binding; C:nucleus; C:cytoplasm; C:tRNA-splicing ligase complex
		Angja11g003070	SUMO-activating enzyme subunit 1; AltName: Full=Ubiquitin-like 1-activating enzyme E1A	P:protein sumoylation; P:definitive hemopoiesis; P:hematopoietic stem cell homeostasis; F:protein C-terminus binding; F:SUMO activating enzyme activity; C:cytoplasm; C:SUMO activating enzyme complex
		Angja10g004860	Cdc42 effector protein 3; AltName: Full=Binder of Rho GTPases 2; AltName: Full=MSE55-related Cdc42-binding protein	P:signal transduction; F:protein binding; C:cytoplasm; C:plasma membrane; C:actin cytoskeleton
		Angja10g004150	Multiple coagulation factor deficiency protein 2 homolog; Flags: Precursor	P:protein N-linked glycosylation via asparagine; P:COPII vesicle coating; F:calcium ion binding; F:protein binding; C:endoplasmic reticulum membrane; C:Golgi apparatus; C:ER to Golgi transport vesicle membrane; C:endoplasmic reticulum-Golgi intermediate compartment membrane
		Angja1g002060	Importin subunit alpha-1; AltName: Full=Importin alpha P1; AltName: Full=Karyopherin subunit alpha-2; AltName: Full=Pendulin; AltName: Full=Pore targeting complex 58 kDa subunit; Short=PTAC58; AltName: Full=RAG cohort protein 1; AltName: Full=SRP1-alpha	P:NLS-bearing protein import into nucleus; P:entry of viral genome into host nucleus through nuclear pore complex via importin; P:positive regulation of viral life cycle; F:nuclear localization sequence binding; F:histone deacetylase binding; F:nuclear import signal receptor activity; F:repressing transcription factor binding; C:nucleoplasm; C:cytosol; C:cytoplasmic stress granule; C:host cell; C…
		Angja9g007020	Probable signal peptidase complex subunit 2; AltName: Full=Microsomal signal peptidase 25 kDa subunit; Short=SPase 25 kDa subunit	P:signal peptide processing; P:protein targeting to ER; F:peptidase activity; C:signal peptidase complex; C:integral component of membrane
		Angja5g014510	ATP-binding cassette sub-family F member 1	P:translational initiation; P:ribosome biogenesis; P:positive regulation of translation; F:ATP binding; F:translation activator activity; F:ribosome binding; C:nuclear envelope; C:nucleoplasm; C:cytosol; C:polysomal ribosome
		Angja19g014760	DNA-directed RNA polymerases I, II, and III subunit RPABC1; Short=RNA polymerases I, II, and III subunit ABC1; AltName: Full=DNA-directed RNA polymerase II subunit E; AltName: Full=RPB5 homolog	P:transcription by RNA polymerase II; F:DNA binding; F:DNA-directed 5'-3' RNA polymerase activity; C:RNA polymerase II, core complex; C:RNA polymerase III complex; C:RNA polymerase I complex
		Angja4g013350	RNA-binding protein 8A; AltName: Full=RNA-binding motif protein 8A; AltName: Full=Ribonucleoprotein RBM8A	P:nuclear-transcribed mRNA catabolic process, nonsense-mediated decay; P:regulation of alternative mRNA splicing, via spliceosome; P:regulation of translation; P:mRNA transport; F:mRNA binding; C:cytoplasm; C:nuclear speck; C:U2-type catalytic step 1 spliceosome
		Angja15g004880	Splicing factor 3B subunit 2; AltName: Full=Pre-mRNA-splicing factor SF3b 145 kDa subunit; Short=SF3b145; AltName: Full=Spliceosome-associated protein 145; Short=SAP 145	P:mRNA splicing, via spliceosome; P:viral process; F:protein binding; C:U2 snRNP; C:U12-type spliceosomal complex; C:nuclear speck; C:U2-type precatalytic spliceosome; C:catalytic step 2 spliceosome
		Angja9g011430	ADP-sugar pyrophosphatase; AltName: Full=8-oxo-dGDP phosphatase; AltName: Full=Nuclear ATP-synthesis protein NUDIX5; AltName: Full=Nucleoside diphosphate-linked moiety X motif 5; Short=Nudix motif 5; Short=hNUDT5; AltName: Full=YSA1H	P:chromatin remodeling; P:ribonucleoside diphosphate catabolic process; P:D-ribose catabolic process; P:nucleobase-containing small molecule catabolic process; P:ATP generation from poly-ADP-D-ribose; F:magnesium ion binding; F:nucleotidyltransferase activity; F:nucleoside-diphosphatase activity; F:snoRNA binding; F:protein homodimerization activity; F:ADP-ribose diphosphatase activity; F:m7G(5')…
		Angja8g016800	Phosducin-like protein 3	P:positive regulation of endothelial cell proliferation; P:apoptotic process; P:positive regulation of gene expression; P:viral process; P:actin cytoskeleton organization; P:cellular response to heat; P:positive regulation of angiogenesis; P:regulation of peptidyl-tyrosine phosphorylation; P:protein stabilization; P:negative regulation of chaperone-mediated protein folding; P:negative regulation …
	3	Angja12g003940	Solute carrier family 2, facilitated glucose transporter member 10; AltName: Full=Glucose transporter type 10; Short=GLUT-10	P:transmembrane transport; F:transmembrane transporter activity; C:integral component of membrane	〇	0.000296296
		Angja7g013710	Alpha-1,3-mannosyl-glycoprotein 2-beta-N-acetylglucosaminyltransferase; AltName: Full=N-glycosyl-oligosaccharide-glycoprotein N-acetylglucosaminyltransferase I; Short=GNT-I; Short=GlcNAc-T I	P:protein N-linked glycosylation; F:acetylglucosaminyltransferase activity; F:metal ion binding; C:Golgi apparatus; C:membrane	〇	0.000287945
		Angja211s000040	C1GALT1-specific chaperone 1	P:O-glycan processing, core 1; F:glycoprotein-N-acetylgalactosamine 3-beta-galactosyltransferase activity; C:membrane	〇	0.000282199
		Angja81314s000020	Anoctamin-5; AltName: Full=Gnathodiaphyseal dysplasia 1 protein; AltName: Full=Transmembrane protein 16E	P:chloride transmembrane transport; F:intracellular calcium activated chloride channel activity; F:protein dimerization activity; C:plasma membrane; C:membrane-bounded organelle	〇	0.000277438
		Angja5g015560	PR domain zinc finger protein 5; AltName: Full=PR domain-containing protein 5	P:negative regulation of transcription by RNA polymerase II; P:mitotic cell cycle; P:histone deacetylation; P:histone H3-K9 methylation; F:RNA polymerase II cis-regulatory region sequence-specific DNA binding; F:DNA-binding transcription repressor activity, RNA polymerase II-specific; F:histone methyltransferase activity; F:repressing transcription factor binding; C:nucleolus; C:nuclear body
		Angja9g004920	Disintegrin and metalloproteinase domain-containing protein 19; Short=ADAM 19; AltName: Full=Meltrin-beta; AltName: Full=Metalloprotease and disintegrin dendritic antigen marker; Short=MADDAM; Flags: Precursor	P:placenta development; P:proteolysis; P:positive regulation of gene expression; P:extracellular matrix organization; P:positive regulation of cell-cell adhesion mediated by cadherin; F:metalloendopeptidase activity; F:protein binding; C:nucleus; C:plasma membrane
		Angja16g002310	Serine incorporator 5	P:phosphatidylserine metabolic process; P:sphingolipid metabolic process; P:phospholipid biosynthetic process; P:detection of virus; P:myelination; P:innate immune response; P:defense response to virus; C:plasma membrane; C:integral component of membrane
		Angja7g008680	Peroxidasin; Flags: Precursor	P:response to oxidative stress; P:hydrogen peroxide catabolic process; P:oxidation-reduction process; P:cellular oxidant detoxification; F:peroxidase activity; F:protein binding; F:heme binding; F:metal ion binding; C:extracellular space
		Angja14g002600	Collagen alpha-1(VI) chain; Flags: Precursor	P:male gonad development; P:female gonad development; P:extracellular matrix organization; F:extracellular matrix structural constituent; C:collagen type IX trimer; C:basement membrane; C:extracellular space
		Angja1g015610	Prolyl 4-hydroxylase subunit alpha-1; Short=4-PH alpha-1; AltName: Full=Procollagen-proline,2-oxoglutarate-4-dioxygenase subunit alpha-1	P:peptidyl-proline hydroxylation to 4-hydroxy-L-proline; P:oxidation-reduction process; F:procollagen-proline 4-dioxygenase activity; F:iron ion binding; F:protein binding; F:oxidoreductase activity, acting on single donors with incorporation of molecular oxygen, incorporation of two atoms of oxygen; F:L-ascorbic acid binding; C:endoplasmic reticulum lumen
		Angja3g004090	Collagen alpha-1(XXVII) chain B; Flags: Precursor	P:skeletal system development; P:bone mineralization; P:notochord morphogenesis; F:extracellular matrix structural constituent; C:extracellular region
		Angja8g008430	Peptidyl-prolyl cis-trans isomerase FKBP7; Short=PPIase FKBP7; AltName: Full=23 kDa FK506-binding protein; Short=23 kDa FKBP; Short=FKBP-23; AltName: Full=FK506-binding protein 7; Short=FKBP-7; AltName: Full=Rotamase; Flags: Precursor	F:peptidyl-prolyl cis-trans isomerase activity; F:protein binding; F:metal ion binding; C:endoplasmic reticulum
		Angja7g007300	EMILIN-1; AltName: Full=Elastin microfibril interface-located protein 1; Short=Elastin microfibril interfacer 1; Flags: Precursor	P:aortic valve morphogenesis; P:positive regulation of gene expression; P:positive regulation of cell-substrate adhesion; P:negative regulation of angiogenesis; P:negative regulation of transforming growth factor beta receptor signaling pathway; P:negative regulation of vascular endothelial growth factor receptor signaling pathway; P:negative regulation of collagen biosynthetic process; P:elastic…
		Angja7g017590	Prolyl 3-hydroxylase 3; AltName: Full=Leprecan-like protein 2; AltName: Full=Protein B; Flags: Precursor	P:protein hydroxylation; P:peptidyl-amino acid modification; P:collagen metabolic process; F:protein binding; F:oxidoreductase activity
		Angja60s000020	Selenoprotein N; Short=SePN; Short=SelN	P:calcium-mediated signaling; P:skeletal muscle fiber development; P:oxidation-reduction process; P:regulation of ryanodine-sensitive calcium-release channel activity; F:oxidoreductase activity; C:endoplasmic reticulum membrane; C:integral component of membrane
		Angja1g014790	Anthrax toxin receptor 2; AltName: Full=Capillary morphogenesis gene 2 protein; Short=CMG-2; Flags: Precursor	F:protein binding; F:signaling receptor activity; C:plasma membrane; C:endosome membrane; C:integral component of membrane
		Angja1g011380	Peptidyl-prolyl cis-trans isomerase FKBP10; Short=PPIase FKBP10; AltName: Full=65 kDa FK506-binding protein; Short=65 kDa FKBP; Short=FKBP-65; AltName: Full=FK506-binding protein 10; Short=FKBP-10; AltName: Full=Immunophilin FKBP65; AltName: Full=Rotamase; Flags: Precursor	P:protein peptidyl-prolyl isomerization; P:in utero embryonic development; P:peptidyl-lysine hydroxylation; P:collagen fibril organization; P:aorta morphogenesis; P:wound healing; P:extracellular matrix assembly; F:peptidyl-prolyl cis-trans isomerase activity; F:calcium ion binding; F:protein binding; F:FK506 binding; C:mitochondrial intermembrane space; C:endoplasmic reticulum lumen; C:membrane
		Angja2g003020	Nephronectin; AltName: Full=Preosteoblast EGF-like repeat protein with MAM domain; AltName: Full=Protein EGFL6-like; Flags: Precursor	P:branching involved in ureteric bud morphogenesis; P:cell-matrix adhesion; P:positive regulation of cell-substrate adhesion; P:extracellular matrix organization; P:positive regulation of cellular metabolic process; P:cell-cell adhesion mediated by integrin; P:positive regulation of osteoblast differentiation; P:positive regulation of ERK1 and ERK2 cascade; P:cellular response to tumor necrosis f…
		Angja11g008770	T-box transcription factor TBX2b; Short=T-box protein 2b	P:negative regulation of transcription by RNA polymerase II; P:heart looping; P:cardiac chamber development; P:cell adhesion; P:regulation of heart contraction; P:epithalamus development; P:pineal gland development; P:notochord development; P:atrioventricular canal development; P:cell migration involved in gastrulation; P:retinal cone cell fate determination; P:photoreceptor cell fate specificati…
		Angja18g003980	RNA binding protein fox-1 homolog 1; AltName: Full=Ataxin-2-binding protein 1; AltName: Full=Fox-1 homolog A	P:regulation of alternative mRNA splicing, via spliceosome; P:neuromuscular process controlling balance; P:regulation of skeletal muscle cell differentiation; F:mRNA 3'-UTR binding; C:nucleus; C:cytoplasm
		Angja20s000030	Serine protease HTRA1B; AltName: Full=High-temperature requirement A serine peptidase 1B; Flags: Precursor	P:proteolysis; F:serine-type endopeptidase activity; F:insulin-like growth factor binding; C:extracellular region; C:cytosol
		Angja12g006000	Glycosyltransferase 8 domain-containing protein 1	F:transferase activity, transferring glycosyl groups; C:Golgi apparatus; C:integral component of membrane
		Angja12g005350	Hyaluronidase-2; Short=Hyal-2; AltName: Full=Hyaluronoglucosaminidase-2; AltName: Full=Lung carcinoma protein 2; Short=LuCa-2; Flags: Precursor	P:response to reactive oxygen species; P:kidney development; P:carbohydrate metabolic process; P:response to virus; P:negative regulation of fibroblast migration; P:fusion of virus membrane with host plasma membrane; P:transformation of host cell by virus; P:hyaluronan catabolic process; P:negative regulation of cell growth; P:positive regulation of interleukin-6 production; P:positive regulation…
		Angja9g008640	Insulin-like growth factor I, adult form; Flags: Precursor	P:signal transduction; F:hormone activity; F:growth factor activity; C:extracellular space
		Angja18g000260	Synaptic vesicle membrane protein VAT-1 homolog	P:oxidation-reduction process; F:zinc ion binding; F:oxidoreductase activity
		Angja5g010330	ADP-ribosylation factor-like protein 5B; AltName: Full=ADP-ribosylation factor-like protein 8	P:intracellular protein transport; P:vesicle-mediated transport; P:protein localization to Golgi membrane; F:protein binding; F:GTP binding; C:trans-Golgi network
		Angja23183s000020	Kazal-type serine protease inhibitor domain-containing protein 1; AltName: Full=Bone and odontoblast-expressed protein 1; AltName: Full=Insulin-like growth factor-binding-related protein 10; Short=IGFBP-rP10; Short=IGFBP-related protein 10; AltName: Full=Insulin-like growth factor-binding-related protein 4; Flags: Precursor	P:regulation of cell growth; P:regulation of signal transduction; P:extracellular matrix organization; F:insulin-like growth factor binding; C:interstitial matrix
		Angja8g009760	SEC14 domain and spectrin repeat-containing protein 1; AltName: Full=Protein Solo	P:blood vessel morphogenesis
		Angja2g000050	Protein Noxp20; AltName: Full=Nervous system overexpressed protein 20; AltName: Full=Protein FAM114A1	C:cytoplasm; C:intracellular membrane-bounded organelle
		Angja18g000380	Peptidyl-prolyl cis-trans isomerase FKBP10; Short=PPIase FKBP10; AltName: Full=65 kDa FK506-binding protein; Short=65 kDa FKBP; Short=FKBP-65; AltName: Full=FK506-binding protein 10; Short=FKBP-10; AltName: Full=Immunophilin FKBP65; AltName: Full=Rotamase; Flags: Precursor	P:multicellular organism development; P:peptidyl-proline modification; P:extracellular matrix organization; F:peptidyl-prolyl cis-trans isomerase activity; F:protein binding; F:metal ion binding; C:endoplasmic reticulum; C:organelle lumen; C:intracellular organelle lumen
		Angja6g003590	Teashirt homolog 2; AltName: Full=Ovarian cancer-related protein 10-2; Short=OVC10-2; AltName: Full=Zinc finger protein 218	P:regulation of transcription by RNA polymerase II; F:DNA-binding transcription factor activity, RNA polymerase II-specific; F:DNA binding; F:chromatin binding; F:protein binding; C:nucleus
		Angja1g017230	Leucine-rich repeat transmembrane protein FLRT3; AltName: Full=Fibronectin-like domain-containing leucine-rich transmembrane protein 3; Flags: Precursor	P:proepicardium cell migration involved in pericardium morphogenesis; P:axon guidance; P:fibroblast growth factor receptor signaling pathway; P:response to axon injury; P:negative chemotaxis; P:positive regulation of synapse assembly; P:head development; P:cell-cell adhesion via plasma-membrane adhesion molecules; P:neuron projection extension; F:fibroblast growth factor receptor binding; F:prote…
		Angja14g007330	Frizzled-7; Short=Frz7; Short=Fz-7; Flags: Precursor	P:mesoderm formation; P:G protein-coupled receptor signaling pathway; P:protein localization; P:dorsal/ventral axis specification; P:convergent extension involved in gastrulation; P:canonical Wnt signaling pathway; F:G protein-coupled receptor activity; F:Wnt-protein binding; F:Wnt-activated receptor activity; F:syndecan binding; C:plasma membrane; C:endosome membrane; C:integral component of mem…
		Angja12g007480	Fibulin-2; Short=FIBL-2; Flags: Precursor	P:positive regulation of cell-substrate adhesion; P:extracellular matrix organization; F:extracellular matrix structural constituent; F:calcium ion binding; F:protein binding; C:collagen-containing extracellular matrix
		Angja6g001110	Transmembrane protein 263	C:integral component of membrane
		Angja77s000070	Collagen alpha-1(XXVI) chain; AltName: Full=Alpha-1 type XXVI collagen; AltName: Full=EMI domain-containing protein 2; AltName: Full=Emilin and multimerin domain-containing protein 2; Short=Emu2; Flags: Precursor	P:positive regulation of cell-substrate adhesion; F:protein binding; C:endoplasmic reticulum; C:Golgi apparatus; C:extracellular matrix
		Angja9g010190	Synaptophysin-like protein 1; AltName: Full=Pantophysin	C:synaptic vesicle; C:secretory granule; C:cytoplasmic vesicle membrane
		Angja12g008360	Microfibrillar-associated protein 2; Short=MFAP-2; AltName: Full=Microfibril-associated glycoprotein 1; Short=MAGP; Short=MAGP-1; Flags: Precursor	P:platelet formation; P:positive regulation of cold-induced thermogenesis; F:fibronectin binding; F:fibrinogen binding; C:microfibril
		Angja118s000090	Cartilage-associated protein; Flags: Precursor	P:spermatogenesis; P:peptidyl-proline hydroxylation to 3-hydroxy-L-proline; P:collagen fibril organization; P:protein stabilization; P:chaperone-mediated protein folding; P:negative regulation of post-translational protein modification; F:protein binding; F:collagen binding; C:extracellular space; C:endoplasmic reticulum lumen; C:protein-containing complex
		Angja73s000430	A disintegrin and metalloproteinase with thrombospondin motifs 15; Short=ADAM-TS 15; Short=ADAM-TS15; Short=ADAMTS-15; Flags: Precursor	P:proteolysis; P:extracellular matrix organization; F:metalloendopeptidase activity; F:heparin binding; F:metal ion binding; F:extracellular matrix binding; C:extracellular space; C:cell surface; C:extracellular matrix
		Angja12g007330	E3 ubiquitin-protein ligase PDZRN3-B; AltName: Full=PDZ domain-containing RING finger protein 3-B	P:neuromuscular junction development; P:protein ubiquitination; F:protein binding; F:metal ion binding; F:ubiquitin protein ligase activity; C:cytoplasm; C:synapse
		Angja8g013780	Sodium/calcium exchanger 2; AltName: Full=Na(+)/Ca(2+)-exchange protein 2; AltName: Full=Solute carrier family 8 member 2; Flags: Precursor	P:response to ischemia; P:learning; P:memory; P:regulation of gene expression; P:sodium ion transmembrane transport; P:regulation of short-term neuronal synaptic plasticity; P:synapse organization; P:long-term synaptic potentiation; P:calcium ion transport into cytosol; P:neuron cellular homeostasis; P:positive regulation of protein serine/threonine kinase activity; P:modulation of excitatory pos…
		Angja1g001880	Protein disulfide-isomerase; Short=PDI; AltName: Full=Cellular thyroid hormone-binding protein; AltName: Full=Prolyl 4-hydroxylase subunit beta; AltName: Full=p55; Flags: Precursor	F:protein disulfide isomerase activity; F:protein heterodimerization activity; C:endoplasmic reticulum; C:membrane
		Angja217s000130	Telomere-associated protein RIF1; AltName: Full=Rap1-interacting factor 1 homolog	P:regulation of DNA recombination; P:positive regulation of double-strand break repair via nonhomologous end joining; C:chromosome
		Angja1g014680	Secreted frizzled-related protein 5; Short=sFRP-5; Flags: Precursor	P:negative regulation of cell population proliferation; P:cell differentiation; P:regulation of BMP signaling pathway; P:negative regulation of DNA-binding transcription factor activity; P:negative regulation of protein kinase B signaling; P:negative regulation of canonical Wnt signaling pathway; P:negative regulation of Wnt signaling pathway involved in digestive tract morphogenesis; F:Wnt-prote…
		Angja14g003750	Matrix-remodeling-associated protein 5; AltName: Full=Adhesion protein with leucine-rich repeats and immunoglobulin domains related to perlecan; Short=Adlican; Flags: Precursor	P:response to transforming growth factor beta; F:extracellular matrix structural constituent; F:protein binding; C:extracellular region
		Angja94s000010	Bone morphogenetic protein 1; Short=BMP-1; AltName: Full=Mammalian tolloid protein; Short=mTld; AltName: Full=Procollagen C-proteinase; Short=PCP; Flags: Precursor	P:cartilage condensation; P:ossification; P:proteolysis; P:signal transduction; P:extracellular matrix disassembly; P:cell differentiation; P:high-density lipoprotein particle assembly; P:positive regulation of cartilage development; F:metalloendopeptidase activity; F:cytokine activity; F:calcium ion binding; F:growth factor activity; F:zinc ion binding; F:identical protein binding; C:extracellul…
		Angja3g001940	LHFPL tetraspan subfamily member 2a protein	P:single fertilization; P:development of primary female sexual characteristics; P:development of primary male sexual characteristics; P:positive regulation of fertilization; C:integral component of membrane
		Angja12g006700	Protein transport protein Sec61 subunit alpha-like 1	P:SRP-dependent cotranslational protein targeting to membrane, translocation; P:habenula development; P:posttranslational protein targeting to membrane, translocation; P:pronephric nephron development; F:signal sequence binding; F:protein transmembrane transporter activity; F:ribosome binding; C:Sec61 translocon complex; C:integral component of membrane
		Angja7g010310	Collagen alpha-1(XIV) chain; AltName: Full=Undulin; Flags: Precursor	P:cell adhesion; F:protein binding; C:extracellular region; C:collagen trimer
		Angja3g004510	Probable inactive glycosyltransferase 25 family member 3; AltName: Full=Cerebral endothelial cell adhesion molecule; Flags: Precursor	P:cell adhesion; F:identical protein binding; F:procollagen galactosyltransferase activity; C:endoplasmic reticulum lumen
		Angja16g005900	---NA---	---NA---
		Angja3g002690	Chondroitin sulfate proteoglycan 4; AltName: Full=Chondroitin sulfate proteoglycan NG2; AltName: Full=Melanoma chondroitin sulfate proteoglycan; AltName: Full=Melanoma-associated chondroitin sulfate proteoglycan; Flags: Precursor	P:positive regulation of protein phosphorylation; P:proteoglycan metabolic process; P:sulfur compound metabolic process; P:mucopolysaccharide metabolic process; C:plasma membrane; C:intracellular membrane-bounded organelle; C:organelle lumen; C:intracellular organelle lumen
		Angja13g004380	TBC1 domain family member 2B	---NA---
		Angja13g004660	Cadherin-11; Flags: Precursor	P:homophilic cell adhesion via plasma membrane adhesion molecules; P:collagen fibril organization; F:calcium ion binding; F:beta-catenin binding; F:protein dimerization activity; C:plasma membrane; C:cell-cell junction; C:integral component of membrane
		Angja44s000010	SEC14 domain and spectrin repeat-containing protein 1; AltName: Full=Protein Solo	P:blood vessel morphogenesis
		Angja16g000870	Protein-lysine 6-oxidase; AltName: Full=Lysyl oxidase; AltName: Full=Ras excision protein; Contains: Protein-lysine 6-oxidase, long form; Contains: Protein-lysine 6-oxidase, short form; Flags: Precursor	P:regulation of protein phosphorylation; P:heart development; P:regulation of transforming growth factor beta receptor signaling pathway; P:peptidyl-lysine oxidation; P:collagen fibril organization; P:bone mineralization; P:lung development; P:ascending aorta development; P:descending aorta development; P:wound healing; P:regulation of apoptotic process; P:protein kinase B signaling; P:regulation…
		Angja13g003850	---NA---	---NA---
		Angja40133s000010	Hemicentin-1; AltName: Full=Fibulin-6; Short=FIBL-6; Flags: Precursor	P:homophilic cell adhesion via plasma membrane adhesion molecules; P:heterophilic cell-cell adhesion via plasma membrane cell adhesion molecules; P:response to bacterium; P:cell division; F:extracellular matrix structural constituent; F:calcium ion binding; C:basement membrane; C:adherens junction; C:cell cortex
		Angja62s000060	Zinc finger protein Dzip1; AltName: Full=DAZ-interacting protein 1 homolog; AltName: Full=Iguana protein	P:blood vessel development; P:heart looping; P:NLS-bearing protein import into nucleus; P:regulation of smoothened signaling pathway; P:adenohypophysis development; P:retinal ganglion cell axon guidance; P:axoneme assembly; P:regulation of BMP signaling pathway involved in heart jogging; C:nucleus; C:cytoplasm; C:ciliary basal body; C:non-motile cilium
		Angja96s000280	Tyrosine-protein kinase receptor Tie-2; AltName: Full=Tyrosine kinase with Ig and EGF homology domains-2; Flags: Precursor	P:endothelial cell proliferation; P:protein phosphorylation; P:transmembrane receptor protein tyrosine kinase signaling pathway; P:heart development; P:positive regulation of endothelial cell migration; P:positive regulation of phosphatidylinositol 3-kinase signaling; P:positive regulation of kinase activity; P:positive regulation of MAPK cascade; P:positive regulation of angiogenesis; P:positive…
		Angja19g000590	---NA---	---NA---
		Angja123s000250	Hypermethylated in cancer 2 protein; Short=Hic-2	P:negative regulation of transcription by RNA polymerase II; P:intrinsic apoptotic signaling pathway in response to DNA damage; F:DNA-binding transcription factor activity; F:protein binding
		Angja81243s000090	Polypeptide N-acetylgalactosaminyltransferase 2; AltName: Full=Polypeptide GalNAc transferase 2; Short=GalNAc-T2; Short=pp-GaNTase 2; AltName: Full=Protein-UDP acetylgalactosaminyltransferase 2; AltName: Full=UDP-GalNAc:polypeptide N-acetylgalactosaminyltransferase 2; Contains: Polypeptide N-acetylgalactosaminyltransferase 2 soluble form	P:O-glycan processing; P:protein O-linked glycosylation via serine; P:protein O-linked glycosylation via threonine; F:polypeptide N-acetylgalactosaminyltransferase activity; F:protein binding; F:manganese ion binding; F:carbohydrate binding; C:extracellular region; C:endoplasmic reticulum membrane; C:integral component of Golgi membrane; C:Golgi cisterna membrane; C:perinuclear region of cytoplasm
		Angja8009s000100	Fibrillin-1; AltName: Full=MP340; Contains: Asprosin; Flags: Precursor	P:biological regulation; F:calcium ion binding; C:extracellular matrix
		Angja13g007560	Non-muscle caldesmon; Short=CDM; AltName: Full=L-caldesmon	P:positive regulation of protein binding; P:multicellular organismal process; P:actin filament bundle assembly; F:actin binding; C:cytoplasm; C:actin filament; C:postsynaptic density; C:neuronal cell body; C:dendritic spine
		Angja12g008350	Rootletin; AltName: Full=Ciliary rootlet coiled-coil protein	P:centriole-centriole cohesion; P:positive regulation of cilium assembly; P:positive regulation of protein localization to cilium; F:protein binding; C:centrosome; C:centriole; C:cytosol; C:plasma membrane; C:cilium; C:actin cytoskeleton
		Angja5g009400	Endophilin-B1; AltName: Full=SH3 domain-containing GRB2-like protein B1	F:protein binding; C:mitochondrion; C:Golgi apparatus; C:bounding membrane of organelle
		Angja1g014820	Growth/differentiation factor 10; Short=GDF-10; AltName: Full=Bone morphogenetic protein 3B; Short=BMP-3B; AltName: Full=Bone-inducing protein; Short=BIP; Flags: Precursor	P:cerebellum development; P:regulation of ossification; P:ovulation cycle; P:positive regulation of osteoblast differentiation; P:response to transforming growth factor beta; F:growth factor activity; C:extracellular space
		Angja29s000060	Cell adhesion molecule-related/down-regulated by oncogenes; Flags: Precursor	P:cell adhesion; P:smoothened signaling pathway; P:positive regulation of myoblast differentiation; P:regulation of neuron differentiation; P:animal organ development; P:embryonic morphogenesis; F:protein binding; C:integral component of plasma membrane; C:cell surface
		Angja196s000170	Exostosin-1b; AltName: Full=Glucuronosyl-N-acetylglucosaminyl-proteoglycan/N-acetylglucosaminyl-proteoglycan 4-alpha-N-acetylglucosaminyltransferase 1b; AltName: Full=Multiple exostoses protein 1 homolog b	P:protein glycosylation; P:heparan sulfate proteoglycan biosynthetic process; F:metal ion binding; F:glucuronosyl-N-acetylglucosaminyl-proteoglycan 4-alpha-N-acetylglucosaminyltransferase activity; F:N-acetylglucosaminyl-proteoglycan 4-beta-glucuronosyltransferase activity; C:Golgi apparatus; C:integral component of endoplasmic reticulum membrane
		Angja11g001650	Periostin; Short=PN; AltName: Full=Osteoblast-specific factor 2; Short=OSF-2; Flags: Precursor	P:response to stress; P:cell adhesion; P:tissue development; P:extracellular matrix organization; P:regulation of cellular process; P:cellular response to vitamin K; P:cellular response to organic substance; F:extracellular matrix structural constituent; F:heparin binding; F:metal ion binding; F:cell adhesion molecule binding; C:extracellular space; C:trans-Golgi network; C:collagen-containing ex…
		Angja4g003350	Zinc finger protein 521; AltName: Full=Ecotropic viral integration site 3 protein	P:positive regulation of transcription by RNA polymerase II; P:neuron fate commitment; F:DNA binding; F:protein domain specific binding; F:metal ion binding; C:nucleoplasm
		Angja18g009350	Cerebellar degeneration-related protein 2-like	P:biological_process; F:molecular_function; C:cellular_component
		Angja16g005590	MAP kinase-activated protein kinase 5; Short=MAPK-activated protein kinase 5; Short=MAPKAP kinase 5; Short=MAPKAP-K5; Short=MAPKAPK-5; Short=MK-5; Short=MK5; AltName: Full=p38-regulated/activated protein kinase; Short=PRAK	P:activation of MAPK activity; P:regulation of translation; P:Ras protein signal transduction; P:peptidyl-serine phosphorylation; P:negative regulation of TOR signaling; P:positive regulation of telomere maintenance via telomerase; P:protein autophosphorylation; P:positive regulation of telomerase activity; P:stress-induced premature senescence; P:regulation of signal transduction by p53 class me…
		Angja19g000560	Tribbles homolog 2; Short=TRB-2	P:protein phosphorylation; F:protein kinase activity; F:ATP binding
		Angja16g000950	---NA---	---NA---
		Angja5g013430	Glutathione peroxidase 7; Short=GPx-7; Short=GSHPx-7; Flags: Precursor	P:response to oxidative stress; P:oxidation-reduction process; P:cellular oxidant detoxification; F:catalase activity; F:glutathione peroxidase activity; C:extracellular region; C:endoplasmic reticulum
		Angja6319s000070	Histone deacetylase 3; Short=HD3	P:circadian regulation of gene expression; P:regulation of circadian rhythm; P:histone H3 deacetylation; P:negative regulation of nucleic acid-templated transcription; F:transcription corepressor activity; F:NAD-dependent histone deacetylase activity (H3-K14 specific); C:nucleus; C:cytoplasm
		Angja8g013310	Ephrin type-B receptor 4a; AltName: Full=Eph receptor B4a; AltName: Full=Eph-like receptor tyrosine kinase rtk5; Flags: Precursor	P:peptidyl-tyrosine phosphorylation; P:angioblast cell migration involved in selective angioblast sprouting; P:ephrin receptor signaling pathway; P:venous blood vessel morphogenesis; P:convergent extension; F:ephrin receptor activity; F:protein binding; F:ATP binding; C:integral component of plasma membrane
		Angja5391s000010	Thrombospondin-2; Flags: Precursor	P:cell adhesion; P:negative regulation of angiogenesis; P:positive regulation of synapse assembly; F:calcium ion binding; F:protein binding; F:heparin binding; C:basement membrane; C:platelet alpha granule
		Angja19g009420	Collagen alpha-1(XI) chain; Flags: Precursor	P:cartilage condensation; P:ossification; P:chondrocyte development; P:proteoglycan metabolic process; P:visual perception; P:collagen fibril organization; P:endodermal cell differentiation; P:tendon development; P:inner ear morphogenesis; P:embryonic skeletal system morphogenesis; P:detection of mechanical stimulus involved in sensory perception of sound; P:ventricular cardiac muscle tissue morp…
		Angja19g007100	Translocating chain-associated membrane protein 2	P:SRP-dependent cotranslational protein targeting to membrane, translocation; P:collagen biosynthetic process; P:protein insertion into ER membrane; F:protein binding; C:integral component of endoplasmic reticulum membrane
		Angja13g006010	Growth arrest-specific protein 1; Short=GAS-1; Flags: Precursor	P:positive regulation of mesenchymal cell proliferation; P:cell cycle arrest; P:axon guidance; P:cerebellum morphogenesis; P:dorsal/ventral neural tube patterning; P:negative regulation of cell growth; P:outer ear morphogenesis; P:middle ear morphogenesis; P:odontogenesis; P:embryonic digit morphogenesis; P:camera-type eye development; P:cell fate commitment; P:negative regulation of smoothened s…
		Angja16g005540	---NA---	---NA---
		Angja5g001320	A disintegrin and metalloproteinase with thrombospondin motifs 10; Short=ADAM-TS 10; Short=ADAM-TS10; Short=ADAMTS-10; Flags: Precursor	P:proteolysis; F:metalloendopeptidase activity; C:extracellular matrix
		Angja18g000210	C-type mannose receptor 2; AltName: Full=C-type lectin domain family 13 member E; AltName: Full=Endocytic receptor 180; AltName: Full=Macrophage mannose receptor 2; AltName: Full=Urokinase-type plasminogen activator receptor-associated protein; Short=UPAR-associated protein; Short=Urokinase receptor-associated protein; AltName: CD_antigen=CD280; Flags: Precursor	P:collagen catabolic process; F:collagen binding
		Angja75s000030	Peroxiredoxin-4; AltName: Full=Antioxidant enzyme AOE372; AltName: Full=Peroxiredoxin IV; Short=Prx-IV; AltName: Full=Thioredoxin peroxidase AO372; AltName: Full=Thioredoxin-dependent peroxide reductase A0372; Flags: Precursor	P:response to oxidative stress; P:spermatogenesis; P:male gonad development; P:peptidyl-proline hydroxylation to 4-hydroxy-L-proline; P:protein maturation by protein folding; P:extracellular matrix organization; P:cell redox homeostasis; P:oxidation-reduction process; P:reactive oxygen species metabolic process; P:cellular oxidant detoxification; P:negative regulation of male germ cell proliferat…
		Angja3g007550	Lysyl oxidase homolog 2B; AltName: Full=Lysyl oxidase-like protein 2B; Flags: Precursor	P:chromatin organization; P:positive regulation of cell differentiation; P:negative regulation of transcription, DNA-templated; P:system development; P:localization; P:positive regulation of multicellular organismal process; F:scavenger receptor activity; F:oxidoreductase activity, acting on the CH-NH2 group of donors, oxygen as acceptor; F:metal ion binding; C:extracellular region; C:chromosome;…
		Angja2g005670	CD276 antigen; AltName: Full=4Ig-B7-H3; AltName: Full=B7 homolog 3; Short=B7-H3; AltName: Full=Costimulatory molecule; AltName: CD_antigen=CD276; Flags: Precursor	P:positive regulation of interferon-gamma production; P:positive regulation of T cell proliferation; P:regulation of immune response; F:protein binding; C:membrane
		Angja2g005210	Zinc finger protein 469	F:DNA binding; F:metal ion binding; C:nucleus
		Angja122s000030	Adenosine 3'-phospho 5'-phosphosulfate transporter 1; AltName: Full=PAPS transporter 1; AltName: Full=Putative MAPK-activating protein PM15; AltName: Full=Putative NF-kappa-B-activating protein 48; AltName: Full=Solute carrier family 35 member B2	P:3'-phosphoadenosine 5'-phosphosulfate transport; P:3'-phosphoadenosine 5'-phosphosulfate biosynthetic process; P:transmembrane transport; F:protein binding; F:3'-phosphoadenosine 5'-phosphosulfate transmembrane transporter activity; C:integral component of Golgi membrane; C:integral component of endoplasmic reticulum membrane
		Angja204s000130	Transforming growth factor beta-2 proprotein; Contains: Latency-associated peptide; Short=LAP; Contains: Transforming growth factor beta-2; Short=TGF-beta-2; Flags: Precursor	P:cell morphogenesis; P:eye development; P:response to hypoxia; P:somitogenesis; P:epithelial to mesenchymal transition involved in endocardial cushion formation; P:cell cycle arrest; P:negative regulation of cell adhesion; P:transforming growth factor beta receptor signaling pathway; P:salivary gland morphogenesis; P:skeletal muscle tissue development; P:positive regulation of cell population pr…
		Angja9g006820	Heat shock 70 kDa protein 12B	F:nucleotide binding; F:protein binding
		Angja16g009260	Scavenger receptor class F member 2; AltName: Full=Scavenger receptor expressed by endothelial cells 2 protein; Short=SREC-II; Flags: Precursor	P:heterophilic cell-cell adhesion via plasma membrane cell adhesion molecules; F:scavenger receptor activity; C:membrane
		Angja5g016050	Carbohydrate sulfotransferase 14; AltName: Full=Dermatan 4-sulfotransferase 1; Short=D4ST-1; Short=zD4ST-1	P:carbohydrate biosynthetic process; P:dermatan sulfate proteoglycan metabolic process; F:N-acetylgalactosamine 4-O-sulfotransferase activity; C:Golgi membrane; C:integral component of membrane
		Angja19g009440	Collagen alpha-1(XI) chain; Flags: Precursor	P:cartilage condensation; P:proteoglycan metabolic process; P:visual perception; P:collagen fibril organization; P:endodermal cell differentiation; P:inner ear morphogenesis; P:embryonic skeletal system morphogenesis; P:detection of mechanical stimulus involved in sensory perception of sound; P:ventricular cardiac muscle tissue morphogenesis; F:heparin binding; F:extracellular matrix structural c…
		Angja14g004050	TGF-beta receptor type-2; Short=TGFR-2; AltName: Full=TGF-beta type II receptor; AltName: Full=Transforming growth factor-beta receptor type II; Short=TGF-beta receptor type II; Short=TbetaR-II; Flags: Precursor	P:eye development; P:cell activation; P:protein phosphorylation; P:apoptotic process; P:transforming growth factor beta receptor signaling pathway; P:positive regulation of gene expression; P:positive regulation of epithelial to mesenchymal transition; P:negative regulation of macrophage cytokine production; P:negative regulation of cell-cell adhesion; P:lung development; P:positive regulation of…
		Angja1g011530	C-type mannose receptor 2; AltName: Full=Lectin lambda; AltName: Full=Macrophage mannose receptor 2; AltName: CD_antigen=CD280; Flags: Precursor	F:binding; C:plasma membrane
		Angja15g005730	Nucleoredoxin	P:cell differentiation; P:negative regulation of Wnt signaling pathway; P:negative regulation of protein ubiquitination; P:oxidation-reduction process; P:circulatory system development; F:protein-disulfide reductase activity; C:nucleus; C:cytosol
		Angja8g007690	Coiled-coil domain-containing protein 80; Flags: Precursor	P:somitogenesis; C:extracellular region
		Angja1g006220	Protein tweety homolog 2-like	P:chloride transmembrane transport; F:intracellular calcium activated chloride channel activity; F:volume-sensitive chloride channel activity; C:plasma membrane; C:chloride channel complex
		Angja9g010520	Serine/threonine-protein kinase pim-3; AltName: Full=qpim	P:protein phosphorylation; P:negative regulation of apoptotic process; F:ATP binding; F:protein serine kinase activity; F:protein threonine kinase activity; C:cytoplasm
		Angja8g013150	Multifunctional procollagen lysine hydroxylase and glycosyltransferase LH3; Includes: Procollagen-lysine,2-oxoglutarate 5-dioxygenase 3; AltName: Full=Lysyl hydroxylase 3; Short=LH3; Includes: Procollagen glycosyltransferase; AltName: Full=Galactosylhydroxylysine-glucosyltransferase; AltName: Full=Procollagen galactosyltransferase; AltName: Full=Procollagen glucosyltransferase; Flags: Precursor	P:in utero embryonic development; P:endothelial cell morphogenesis; P:protein O-linked glycosylation; P:protein localization; P:peptidyl-lysine hydroxylation; P:neural tube development; P:collagen fibril organization; P:cellular response to hormone stimulus; P:collagen metabolic process; P:vasodilation; P:hydroxylysine biosynthetic process; P:epidermis morphogenesis; P:oxidation-reduction process…
		Angja3g004110	Collagen alpha-1(XXVII) chain B; Flags: Precursor	P:skeletal system development; P:bone mineralization; P:notochord morphogenesis; C:extracellular region
		Angja15g010080	Latent-transforming growth factor beta-binding protein 3; Short=LTBP-3; Flags: Precursor	P:transforming growth factor beta activation; P:positive regulation of mesenchymal stem cell proliferation; P:positive regulation of mesenchymal stem cell differentiation; F:calcium ion binding; C:collagen-containing extracellular matrix
		Angja14g002610	Collagen alpha-2(VI) chain; Flags: Precursor	C:extracellular space; C:protein-containing complex; C:collagen-containing extracellular matrix
		Angja16g004490	Surfeit locus protein 4	C:endoplasmic reticulum membrane; C:integral component of membrane
		Angja12g009660	Prolyl 3-hydroxylase 1; AltName: Full=Growth suppressor 1; AltName: Full=Leucine- and proline-enriched proteoglycan 1; Short=Leprecan-1; Flags: Precursor	P:protein folding; P:positive regulation of neuron projection development; P:protein hydroxylation; P:collagen fibril organization; P:regulation of ossification; P:negative regulation of cell growth; P:collagen metabolic process; P:regulation of protein secretion; P:protein stabilization; P:oxidation-reduction process; P:bone development; P:negative regulation of post-translational protein modifi…
		Angja10g001740	Centrosomal protein of 170 kDa; Short=Cep170	F:protein binding; C:cytoplasm; C:centriole; C:spindle
		Angja6g007810	Protein RCC2 homolog	P:neural crest cell migration; P:cell cycle; P:cell division; C:chromosome, centromeric region; C:nucleolus; C:cytoplasm; C:spindle; C:plasma membrane; C:midbody
		Angja176s000180	AP-2 complex subunit alpha-1; AltName: Full=100 kDa coated vesicle protein A; AltName: Full=Adaptor protein complex AP-2 subunit alpha-1; AltName: Full=Adaptor-related protein complex 2 subunit alpha-1; AltName: Full=Alpha-adaptin A; AltName: Full=Alpha1-adaptin; AltName: Full=Clathrin assembly protein complex 2 alpha-A large chain; AltName: Full=Plasma membrane adaptor HA2/AP2 adaptin alpha A su…	P:intracellular protein transport; P:positive regulation of neuron projection development; P:antigen processing and presentation of exogenous peptide antigen via MHC class II; P:low-density lipoprotein particle receptor catabolic process; P:ephrin receptor signaling pathway; P:positive regulation of receptor-mediated endocytosis; P:regulation of defense response to virus by virus; P:Wnt signaling…
		Angja6g001690	Nck-associated protein 5-like; Short=NCKAP5-like; AltName: Full=Centrosomal protein of 169 kDa; Short=Cep169	C:microtubule cytoskeleton
		Angja15g012610	Delta-sarcoglycan; Short=Delta-SG; AltName: Full=35 kDa dystrophin-associated glycoprotein; Short=35DAG	P:calcium-mediated signaling; P:cellular protein-containing complex localization; P:cardiac muscle fiber development; P:calcium ion homeostasis; P:coronary vasculature morphogenesis; P:membrane organization; P:cardiac muscle cell contraction; F:protein binding; C:cytoskeleton; C:integral component of plasma membrane; C:sarcoglycan complex; C:sarcoplasmic reticulum; C:sarcolemma
		Angja17098s000020	---NA---	---NA---
		Angja19g009430	Collagen alpha-1(XI) chain; Flags: Precursor	P:heart morphogenesis; P:visual perception; P:collagen fibril organization; P:endodermal cell differentiation; P:embryonic organ morphogenesis; P:skeletal system morphogenesis; P:detection of mechanical stimulus involved in sensory perception of sound; P:cartilage development; F:binding; F:extracellular matrix structural constituent conferring tensile strength; F:protein-macromolecule adaptor act…
		Angja14g007480	Unconventional myosin-X; AltName: Full=Unconventional myosin-10	P:signal transduction; P:regulation of cell shape; P:positive regulation of cell-cell adhesion; P:cytoskeleton-dependent intracellular transport; P:cell motility; P:regulation of filopodium assembly; F:calmodulin binding; F:ATP binding; F:phosphatidylinositol-3,4,5-trisphosphate binding; F:spectrin binding; F:actin-dependent ATPase activity; F:actin filament binding; F:plus-end directed microfila…
		Angja18g002990	ER lumen protein-retaining receptor 2; AltName: Full=KDEL endoplasmic reticulum protein retention receptor 2; Short=KDEL receptor 2	P:protein retention in ER lumen; P:endoplasmic reticulum to Golgi vesicle-mediated transport; P:retrograde vesicle-mediated transport, Golgi to endoplasmic reticulum; P:protein transport; F:KDEL sequence binding; C:Golgi membrane; C:endoplasmic reticulum membrane; C:cis-Golgi network; C:integral component of membrane; C:COPI-coated vesicle membrane
		Angja2g011190	Cadherin-11; AltName: Full=OSF-4; AltName: Full=Osteoblast cadherin; Short=OB-cadherin; Flags: Precursor	P:skeletal system development; P:ossification; P:cell-cell junction assembly; P:homophilic cell adhesion via plasma membrane adhesion molecules; P:calcium-dependent cell-cell adhesion via plasma membrane cell adhesion molecules; P:corticospinal tract morphogenesis; P:adherens junction organization; P:modulation of chemical synaptic transmission; F:calcium ion binding; F:cadherin binding; C:cytopl…
		Angja123s000240	---NA---	---NA---
		Angja51s000170	Transcription factor 12; Short=TCF-12; AltName: Full=Class B basic helix-loop-helix protein 20; Short=bHLHb20; AltName: Full=DNA-binding protein HTF4; AltName: Full=E-box-binding protein; AltName: Full=Transcription factor HTF-4	P:immune response; P:muscle organ development; P:positive regulation of neuron differentiation; P:positive regulation of transcription by RNA polymerase II; P:regulation of hematopoietic stem cell differentiation; F:RNA polymerase II cis-regulatory region sequence-specific DNA binding; F:DNA-binding transcription activator activity, RNA polymerase II-specific; F:protein homodimerization activity;…
		Angja1g010540	Conserved oligomeric Golgi complex subunit 7; Short=COG complex subunit 7; AltName: Full=Component of oligomeric Golgi complex 7	P:protein glycosylation; P:intracellular protein transport; P:endoplasmic reticulum to Golgi vesicle-mediated transport; P:retrograde vesicle-mediated transport, Golgi to endoplasmic reticulum; P:Golgi organization; P:protein localization to Golgi apparatus; P:protein stabilization; F:protein binding; C:nucleolus; C:Golgi transport complex; C:trans-Golgi network membrane
		Angja4g012210	CKLF-like MARVEL transmembrane domain-containing protein 4; AltName: Full=Chemokine-like factor superfamily member 4	C:integral component of membrane
		Angja2g001180	Glucosamine-6-phosphate isomerase 2; AltName: Full=Glucosamine-6-phosphate deaminase 2; Short=GNPDA 2; Short=GlcN6P deaminase 2	P:carbohydrate metabolic process; P:glucosamine catabolic process; P:N-acetylglucosamine catabolic process; P:UDP-N-acetylglucosamine biosynthetic process; P:N-acetylneuraminate catabolic process; F:glucosamine-6-phosphate deaminase activity; F:identical protein binding; C:cytoplasm
		Angja5g012630	Collagen alpha-1(XXIV) chain; Flags: Precursor	F:extracellular matrix structural constituent; F:protein binding; C:endoplasmic reticulum lumen; C:extracellular matrix
		Angja5g005950	RAB6-interacting golgin; AltName: Full=N-terminal kinase-like-binding protein 1; Short=NTKL-BP1; Short=NTKL-binding protein 1; Short=mNTKL-BP1; AltName: Full=SCY1-like 1-binding protein 1; Short=SCYL1-BP1; Short=SCYL1-binding protein 1	P:hair follicle morphogenesis; P:positive regulation of smoothened signaling pathway involved in dorsal/ventral neural tube patterning; P:non-motile cilium assembly; F:protein binding; C:nucleoplasm; C:nucleolus; C:Golgi apparatus; C:cytosol
		Angja10g004350	Thrombospondin-2; Flags: Precursor	P:cell adhesion; P:negative regulation of angiogenesis; F:calcium ion binding; F:protein binding; F:heparin binding; C:collagen-containing extracellular matrix
		Angja13g003780	Integrin alpha-11; Flags: Precursor	P:substrate-dependent cell migration; P:cell-matrix adhesion; P:integrin-mediated signaling pathway; P:muscle organ development; P:extracellular matrix organization; P:cell adhesion mediated by integrin; P:collagen-activated signaling pathway; F:collagen receptor activity; F:collagen binding involved in cell-matrix adhesion; C:focal adhesion; C:integrin alpha11-beta1 complex
		Angja16g009250	---NA---	P:heterophilic cell-cell adhesion via plasma membrane cell adhesion molecules; F:scavenger receptor activity
		Angja7g011240	Nuclear factor of activated T-cells, cytoplasmic 1; Short=NF-ATc1; Short=NFATc1; AltName: Full=NFAT transcription complex cytosolic component; Short=NF-ATc; Short=NFATc	P:G1/S transition of mitotic cell cycle; P:negative regulation of transcription by RNA polymerase II; P:cytokine production; P:epithelial to mesenchymal transition; P:B-1a B cell differentiation; P:aortic valve morphogenesis; P:pulmonary valve morphogenesis; P:endocardial cushion development; P:calcium ion transport; P:transition between fast and slow fiber; P:osteoclast differentiation; P:calcin…
		Angja16g008580	PDZ domain-containing protein GIPC1; AltName: Full=GAIP C-terminus-interacting protein; AltName: Full=RGS-GAIP-interacting protein; AltName: Full=RGS19-interacting protein 1; AltName: Full=SemaF cytoplasmic domain-associated protein 1; Short=SEMCAP-1; AltName: Full=Synectin	P:protein targeting; P:G protein-coupled receptor signaling pathway; P:glutamate secretion; P:positive regulation of transforming growth factor beta receptor signaling pathway; P:regulation of protein stability; P:negative regulation of proteasomal ubiquitin-dependent protein catabolic process; P:positive regulation of cytokinesis; P:endothelial cell migration; P:positive regulation of melanin bi…
		Angja5g009280	Procollagen-lysine,2-oxoglutarate 5-dioxygenase 2; AltName: Full=Lysyl hydroxylase 2; Short=LH2; Flags: Precursor	P:response to hypoxia; P:protein O-linked glycosylation; P:peptidyl-lysine hydroxylation; P:hydroxylysine biosynthetic process; P:oxidation-reduction process; F:iron ion binding; F:procollagen-lysine 5-dioxygenase activity; F:L-ascorbic acid binding; F:procollagen glucosyltransferase activity; C:rough endoplasmic reticulum membrane
		Angja19g004610	Krueppel-like factor 11; AltName: Full=TGFB-inducible early growth response protein 2b; AltName: Full=Transforming growth factor-beta-inducible early growth response protein 3; Short=TGFB-inducible early growth response protein 3; Short=TIEG-3	P:hemopoiesis; P:negative regulation of transcription, DNA-templated; F:DNA-binding transcription factor activity; F:sequence-specific double-stranded DNA binding; C:nucleus
		Angja19g000890	DNA (cytosine-5)-methyltransferase 3A; Short=Dnmt3a	P:chromatin organization; P:response to heat; P:regulation of gene expression; P:response to fibroblast growth factor; P:C-5 methylation of cytosine; F:core promoter sequence-specific DNA binding; F:DNA (cytosine-5-)-methyltransferase activity; F:metal ion binding; C:euchromatin; C:cytoplasm; C:nuclear matrix
		Angja1g009590	Lethal(2) giant larvae protein homolog 1; Short=LLGL; AltName: Full=DLG4; AltName: Full=Hugl-1; AltName: Full=Human homolog to the D-lgl gene protein	P:exocytosis; P:Golgi to plasma membrane transport; P:axonogenesis; P:regulation of Notch signaling pathway; P:cortical actin cytoskeleton organization; P:regulation of establishment or maintenance of cell polarity; P:positive regulation of GTPase activity; P:regulation of protein secretion; P:establishment of spindle orientation; P:protein-containing complex assembly; F:GTPase activator activity…
		Angja8g014110	Protein canopy 4; Flags: Precursor	F:signaling receptor binding; C:extracellular region
		Angja15g006760	Pannexin-3	P:cation transport; P:cellular process; P:positive regulation of interleukin-1 production; F:wide pore channel activity; C:plasma membrane
		Angja1g014890	V-set and transmembrane domain-containing protein 4; Contains: Peptide Lv; Flags: Precursor	F:protein binding; C:membrane
		Angja1g003110	Fork head domain-containing protein FD3	P:regulation of transcription by RNA polymerase II; P:multicellular organism development; P:anatomical structure morphogenesis; P:cell differentiation; F:DNA-binding transcription factor activity, RNA polymerase II-specific; F:sequence-specific DNA binding; C:nucleus
		Angja7g010020	Collagen triple helix repeat-containing protein 1; AltName: Full=Protein NMTC1; Flags: Precursor	P:inner ear receptor cell stereocilium organization; F:extracellular matrix structural constituent; F:Wnt-protein binding; C:extracellular space; C:extracellular matrix
		Angja6g001280	Deformed epidermal autoregulatory factor 1; Short=Protein DEAF-1	P:embryo development ending in birth or egg hatching; P:positive regulation of transcription by RNA polymerase II; P:regulation of immune response; F:RNA polymerase II cis-regulatory region sequence-specific DNA binding; F:DNA-binding transcription activator activity, RNA polymerase II-specific; C:nucleus; C:polytene chromosome
		Angja27060s000260	Fibronectin type III domain-containing protein 3B; AltName: Full=Factor for adipocyte differentiation 104; AltName: Full=HCV NS5A-binding protein 37	F:protein binding; C:membrane
		Angja4g002190	Matrix metalloproteinase-16; Short=MMP-16; AltName: Full=Membrane-type matrix metalloproteinase 3; Short=MT-MMP 3; Short=MTMMP3; AltName: Full=Membrane-type-3 matrix metalloproteinase; Short=MT3-MMP; Short=MT3MMP; Flags: Precursor	P:endochondral ossification; P:protein processing; P:extracellular matrix organization; P:collagen catabolic process; P:chondrocyte proliferation; P:embryonic cranial skeleton morphogenesis; P:craniofacial suture morphogenesis; F:metalloendopeptidase activity; F:zinc ion binding; F:metalloaminopeptidase activity; C:integral component of plasma membrane; C:extracellular matrix
		Angja18g000320	---NA---	---NA---
		Angja6g010150	RNA-binding protein MEX3B; AltName: Full=RING finger and KH domain-containing protein 3	F:RNA binding; C:cytoplasm; C:organelle; C:intracellular organelle
		Angja16g003020	Growth arrest-specific protein 1; Short=GAS-1; Flags: Precursor	P:positive regulation of mesenchymal cell proliferation; P:cell cycle arrest; P:axon guidance; P:cerebellum morphogenesis; P:dorsal/ventral neural tube patterning; P:negative regulation of cell growth; P:outer ear morphogenesis; P:middle ear morphogenesis; P:odontogenesis; P:embryonic digit morphogenesis; P:camera-type eye development; P:cell fate commitment; P:negative regulation of smoothened s…
		Angja14g004040	Sorting nexin-4	P:protein transport; P:endocytic recycling; P:positive regulation of histamine secretion by mast cell; F:epidermal growth factor receptor binding; F:insulin receptor binding; F:phosphatidylinositol binding; F:transferrin receptor binding; F:leptin receptor binding; C:cytoplasmic dynein complex; C:plasma membrane; C:SNARE complex; C:early endosome membrane
		Angja5g015250	Neuropilin-1a; Short=znrp1; Flags: Precursor	P:vasculogenesis; P:response to hypoxia; P:neural crest cell migration; P:cell activation; P:axonal fasciculation; P:larval heart development; P:motor neuron axon guidance; P:animal organ morphogenesis; P:regulation of vascular endothelial growth factor receptor signaling pathway; P:endothelial cell chemotaxis; P:vascular endothelial growth factor signaling pathway; P:regulation of angiogenesis; …
		Angja231s000010	Coatomer subunit gamma-2; AltName: Full=Gamma-2-coat protein; Short=Gamma-2-COP	P:intracellular protein transport; P:vesicle-mediated transport; F:structural molecule activity; C:Golgi membrane; C:COPI vesicle coat
		Angja2g002880	---NA---	---NA---
		Angja3g003040	A disintegrin and metalloproteinase with thrombospondin motifs 6; Short=ADAM-TS 6; Short=ADAM-TS6; Short=ADAMTS-6; Flags: Precursor	P:blood vessel development; P:heart development; P:extracellular matrix organization; F:metalloendopeptidase activity; C:extracellular matrix
		Angja2g009240	Annexin A2; AltName: Full=Annexin II; AltName: Full=Annexin-2; AltName: Full=Calpactin I heavy chain; AltName: Full=Calpactin-1 heavy chain; AltName: Full=Chromobindin-8; AltName: Full=Lipocortin II; AltName: Full=Placental anticoagulant protein IV; Short=PAP-IV; AltName: Full=Protein I; AltName: Full=p36	F:phospholipase inhibitor activity; F:calcium ion binding; F:calcium-dependent phospholipid binding; F:cytoskeletal protein binding; C:extracellular region; C:nucleus
		Angja8g016750	Traf2 and NCK-interacting protein kinase	P:activation of JNKK activity; P:microvillus assembly; P:actin cytoskeleton reorganization; P:protein autophosphorylation; P:regulation of dendrite morphogenesis; P:protein localization to plasma membrane; P:regulation of neurotransmitter receptor localization to postsynaptic specialization membrane; F:protein serine/threonine kinase activity; F:protein binding; C:nucleoplasm; C:cytosol; C:cytosk…
		Angja9g007090	Sushi, von Willebrand factor type A, EGF and pentraxin domain-containing protein 1; Flags: Precursor	P:cellular process; P:multicellular organismal process; P:anatomical structure development; F:calcium ion binding; C:cellular anatomical entity
		Angja23s000100	PDZ and LIM domain protein 1; AltName: Full=C-terminal LIM domain protein 1; AltName: Full=Elfin; AltName: Full=LIM domain protein CLP-36	P:response to hypoxia; P:regulation of transcription by RNA polymerase II; P:heart development; P:fibroblast migration; P:maintenance of cell polarity; P:establishment or maintenance of actin cytoskeleton polarity; P:stress fiber assembly; P:muscle structure development; P:positive regulation of nucleic acid-templated transcription; F:transcription coactivator activity; F:actin binding; F:metal i…
		Angja11s000500	AP-2 complex subunit alpha-1; AltName: Full=100 kDa coated vesicle protein A; AltName: Full=Adaptor protein complex AP-2 subunit alpha-1; AltName: Full=Adaptor-related protein complex 2 subunit alpha-1; AltName: Full=Alpha-adaptin A; AltName: Full=Alpha1-adaptin; AltName: Full=Clathrin assembly protein complex 2 alpha-A large chain; AltName: Full=Plasma membrane adaptor HA2/AP2 adaptin alpha A su…	P:intracellular protein transport; P:positive regulation of neuron projection development; P:antigen processing and presentation of exogenous peptide antigen via MHC class II; P:low-density lipoprotein particle receptor catabolic process; P:ephrin receptor signaling pathway; P:positive regulation of receptor-mediated endocytosis; P:regulation of defense response to virus by virus; P:Wnt signaling…
		Angja1g009810	Protein tweety homolog 3	P:chloride transmembrane transport; F:intracellular calcium activated chloride channel activity; F:volume-sensitive chloride channel activity; C:plasma membrane; C:chloride channel complex
		Angja7g010590	Endoplasmic reticulum resident protein 44; Short=ER protein 44; Short=ERp44; AltName: Full=Thioredoxin domain-containing protein 4; Flags: Precursor	P:protein folding; P:response to unfolded protein; P:glycoprotein metabolic process; P:response to endoplasmic reticulum stress; F:protein disulfide isomerase activity; F:protein binding; C:endoplasmic reticulum lumen; C:endoplasmic reticulum membrane; C:endoplasmic reticulum-Golgi intermediate compartment; C:cell surface
		Angja11g008330	Serpin H1; AltName: Full=47 kDa heat shock protein; AltName: Full=Collagen-binding protein; Short=Colligin; Flags: Precursor	P:chondrocyte development involved in endochondral bone morphogenesis; P:negative regulation of endopeptidase activity; P:collagen fibril organization; P:collagen biosynthetic process; P:protein maturation; F:serine-type endopeptidase inhibitor activity; F:collagen binding; F:unfolded protein binding; C:extracellular space; C:endoplasmic reticulum lumen; C:endoplasmic reticulum-Golgi intermediate…
		Angja1g013570	Thrombospondin-2; Flags: Precursor	P:negative regulation of angiogenesis; F:protein binding; C:collagen-containing extracellular matrix
		Angja100s000110	Hemicentin-2; Flags: Precursor	F:extracellular matrix structural constituent; F:calcium ion binding; C:basement membrane; C:extracellular space; C:cell cortex; C:cell junction
		Angja16g007560	Bone morphogenetic protein 1; Short=BMP-1; Flags: Precursor	P:ossification; P:proteolysis; P:signal transduction; P:cell differentiation; P:cartilage development; F:metalloendopeptidase activity; F:cytokine activity; F:calcium ion binding; F:growth factor activity; F:zinc ion binding; C:extracellular space; C:Golgi apparatus
		Angja7g006460	Collagen alpha-1(XII) chain; Flags: Precursor	P:endodermal cell differentiation; F:protein binding; F:extracellular matrix structural constituent conferring tensile strength; C:collagen type XII trimer; C:extracellular space
		Angja118s000080	Peptidyl-prolyl cis-trans isomerase FKBP9; Short=PPIase FKBP9; AltName: Full=FK506-binding protein 9; Short=FKBP-9; AltName: Full=Rotamase; Flags: Precursor	P:protein peptidyl-prolyl isomerization; F:peptidyl-prolyl cis-trans isomerase activity; F:calcium ion binding; C:endoplasmic reticulum
		Angja15g009540	Moesin; AltName: Full=Membrane-organizing extension spike protein	P:immunological synapse formation; P:regulation of cell shape; P:regulation of cell size; P:positive regulation of gene expression; P:gland morphogenesis; P:membrane to membrane docking; P:T cell proliferation; P:establishment of epithelial cell apical/basal polarity; P:establishment of endothelial barrier; P:T cell aggregation; P:cellular response to testosterone stimulus; P:positive regulation …
		Angja8g015100	Phosphatidylinositol 3,4,5-trisphosphate 5-phosphatase 2B; AltName: Full=Inositol polyphosphate phosphatase-like protein 1B; Short=INPPL-1B; AltName: Full=SH2 domain-containing inositol 5'-phosphatase 2B; Short=SH2 domain-containing inositol phosphatase 2B; Short=SHIP-2B	F:protein binding; C:nucleus; C:cell projection
		Angja71574s000010	Multifunctional procollagen lysine hydroxylase and glycosyltransferase LH3; Includes: Procollagen-lysine,2-oxoglutarate 5-dioxygenase 3; AltName: Full=Lysyl hydroxylase 3; Short=LH3; Includes: Procollagen glycosyltransferase; AltName: Full=Galactosylhydroxylysine-glucosyltransferase; AltName: Full=Procollagen galactosyltransferase; AltName: Full=Procollagen glucosyltransferase; Flags: Precursor	P:in utero embryonic development; P:endothelial cell morphogenesis; P:protein O-linked glycosylation; P:protein localization; P:peptidyl-lysine hydroxylation; P:neural tube development; P:collagen fibril organization; P:cellular response to hormone stimulus; P:collagen metabolic process; P:vasodilation; P:hydroxylysine biosynthetic process; P:epidermis morphogenesis; P:oxidation-reduction process…
		Angja4g006460	CLIP-associating protein 1-A; AltName: Full=Cytoplasmic linker-associated protein 1-A; Short=XCLASP1	P:microtubule nucleation; P:cell cycle; P:microtubule organizing center organization; P:microtubule anchoring; P:cell division; F:kinetochore binding; F:microtubule plus-end binding; C:condensed chromosome kinetochore; C:Golgi apparatus; C:microtubule organizing center; C:kinetochore microtubule; C:cytoplasmic microtubule
		Angja7g018660	Protein disulfide-isomerase A6; AltName: Full=Calcium-binding protein 1; Short=CaBP1; AltName: Full=Protein disulfide isomerase P5; AltName: Full=Thioredoxin domain-containing protein 7; Flags: Precursor	P:protein folding; P:negative regulation of catalytic activity; P:oxidation-reduction process; P:platelet aggregation; P:negative regulation of IRE1-mediated unfolded protein response; F:protein disulfide isomerase activity; F:enzyme inhibitor activity; F:calcium ion binding; F:protein binding; F:peptide disulfide oxidoreductase activity; C:extracellular space; C:endoplasmic reticulum lumen; C:sm…
		Angja16g007700	Lysyl oxidase homolog 2B; AltName: Full=Lysyl oxidase-like protein 2B; Flags: Precursor	P:negative regulation of transcription by RNA polymerase II; P:response to hypoxia; P:endothelial cell proliferation; P:sprouting angiogenesis; P:endocytosis; P:positive regulation of epithelial to mesenchymal transition; P:peptidyl-lysine oxidation; P:collagen fibril organization; P:positive regulation of chondrocyte differentiation; P:endothelial cell migration; P:oxidation-reduction process; P…
		Angja24s000240	Focal adhesion kinase 1; Short=FADK 1; AltName: Full=Focal adhesion kinase-related nonkinase; Short=FRNK; AltName: Full=Protein-tyrosine kinase 2; AltName: Full=p125FAK; AltName: Full=pp125FAK	P:microtubule cytoskeleton organization; P:angiogenesis; P:vasculogenesis; P:neuron migration; P:nuclear migration; P:signal complex assembly; P:epidermal growth factor receptor signaling pathway; P:transforming growth factor beta receptor signaling pathway; P:integrin-mediated signaling pathway; P:JNK cascade; P:regulation of cell shape; P:response to mechanical stimulus; P:response to glucose; …
		Angja9g006500	Transcription factor Sox-11-B; AltName: Full=Transcription factor Sox-13; Short=xSox-13; AltName: Full=XLS13B	P:nervous system development; F:DNA-binding transcription factor activity, RNA polymerase II-specific; F:protein binding; F:sequence-specific DNA binding
		Angja2g008420	RNA-binding protein MEX3B; AltName: Full=RING finger and KH domain-containing protein 3	F:RNA binding; F:metal ion binding; C:P-body; C:nucleus
		Angja13g003840	A disintegrin and metalloproteinase with thrombospondin motifs 7; Short=ADAM-TS 7; Short=ADAM-TS7; Short=ADAMTS-7; AltName: Full=COMPase; Flags: Precursor	P:negative regulation of chondrocyte differentiation; P:proteolysis involved in cellular protein catabolic process; P:cellular response to interleukin-1; P:cellular response to tumor necrosis factor; P:cellular response to BMP stimulus; F:metalloendopeptidase activity; F:protein binding; C:extracellular region; C:endoplasmic reticulum lumen
		Angja13g001230	CD81 antigen; AltName: Full=26 kDa cell surface protein TAPA-1; AltName: Full=Target of the antiproliferative antibody 1; AltName: Full=Tetraspanin-28; Short=Tspan-28; AltName: CD_antigen=CD81	P:activation of MAPK activity; P:immunological synapse formation; P:humoral immune response mediated by circulating immunoglobulin; P:positive regulation of inflammatory response to antigenic stimulus; P:myoblast fusion involved in skeletal muscle regeneration; P:regulation of complement activation; P:positive regulation of B cell proliferation; P:receptor internalization; P:regulation of protein…
		Angja2g012460	Tetraspanin-5; Short=Tspan-5	P:positive regulation of Notch signaling pathway; P:protein maturation; P:protein localization to plasma membrane; F:enzyme binding; C:integral component of plasma membrane
		Angja11s000570	Calumenin; Flags: Precursor	F:calcium ion binding; C:membrane; C:sarcoplasmic reticulum
		Angja5g006160	Piezo-type mechanosensitive ion channel component 2; AltName: Full=Protein FAM38B	P:cation transport; P:ion transmembrane transport; P:regulation of membrane potential; P:detection of mechanical stimulus involved in sensory perception; P:cellular response to mechanical stimulus; F:cation channel activity; F:protein binding; F:mechanosensitive ion channel activity; C:plasma membrane; C:integral component of membrane
		Angja13g000880	Reticulocalbin-1; Flags: Precursor	F:calcium ion binding; C:endoplasmic reticulum lumen
		Angja14g001160	DnaJ homolog subfamily C member 10; AltName: Full=Endoplasmic reticulum DNA J domain-containing protein 5; Short=ER-resident protein ERdj5; Short=ERdj5; AltName: Full=Macrothioredoxin; Short=MTHr; Flags: Precursor	P:negative regulation of protein phosphorylation; P:ubiquitin-dependent ERAD pathway; P:positive regulation of ATPase activity; P:protein folding in endoplasmic reticulum; P:oxidation-reduction process; P:intrinsic apoptotic signaling pathway in response to endoplasmic reticulum stress; F:ATPase activator activity; F:protein disulfide oxidoreductase activity; F:oxidoreductase activity, acting on …
		Angja5g006060	Ras-related protein Rab-31	P:intracellular protein transport; P:receptor internalization; P:cellular response to insulin stimulus; P:Golgi to plasma membrane protein transport; P:regulated exocytosis; P:positive regulation of phagocytosis, engulfment; P:phagosome maturation; F:GTPase activity; F:protein binding; F:GTP binding; F:GDP binding; C:phagocytic cup; C:early endosome; C:late endosome; C:trans-Golgi network membran…
		Angja10g003650	Extracellular tyrosine-protein kinase PKDCC; AltName: Full=Protein kinase domain-containing protein, cytoplasmic; AltName: Full=Protein kinase-like protein SgK493; AltName: Full=Sugen kinase 493; AltName: Full=Vertebrate lonesome kinase; Flags: Precursor	P:skeletal system development; P:peptidyl-tyrosine phosphorylation; P:tube development; P:animal organ development; P:regulation of cellular process; P:positive regulation of developmental process; P:positive regulation of multicellular organismal process; P:regulation of multicellular organismal development; F:non-membrane spanning protein tyrosine kinase activity; F:ATP binding; C:extracellular…
		Angja8g005270	Endoplasmic reticulum-Golgi intermediate compartment protein 1; AltName: Full=ER-Golgi intermediate compartment 32 kDa protein; Short=ERGIC-32	P:endoplasmic reticulum to Golgi vesicle-mediated transport; C:endoplasmic reticulum; C:membrane
		Angja6g010130	Zinc finger protein basonuclin-1	P:positive regulation of cellular process; F:DNA binding; C:nucleus
		Angja9g000040	Endothelin-1 receptor; AltName: Full=Endothelin receptor type A; Short=ET-A; Short=ET-AR; Flags: Precursor	P:regulation of blood pressure; P:vasoconstriction; P:enteric nervous system development; P:endothelin receptor signaling pathway; F:endothelin receptor activity; C:plasma membrane; C:integral component of membrane
		Angja13g004960	Chondroitin sulfate proteoglycan 4; AltName: Full=Chondroitin sulfate proteoglycan NG2; AltName: Full=Melanoma chondroitin sulfate proteoglycan; AltName: Full=Melanoma-associated chondroitin sulfate proteoglycan; Flags: Precursor	P:glycosaminoglycan biosynthetic process; P:proteoglycan biosynthetic process; P:chondroitin sulfate metabolic process; P:intracellular signal transduction; P:sulfur compound biosynthetic process; P:positive regulation of peptidyl-tyrosine phosphorylation; C:nucleoplasm; C:plasma membrane; C:integral component of membrane
		Angja1g006230	Protein tweety homolog 2-like	P:chloride transmembrane transport; F:intracellular calcium activated chloride channel activity; F:volume-sensitive chloride channel activity; C:plasma membrane; C:chloride channel complex
		Angja19g014390	Endophilin-A2; AltName: Full=Endophilin-2; AltName: Full=SH3 domain-containing GRB2-like protein 2; AltName: Full=SH3p8	F:protein binding; C:endosome; C:membrane
		Angja1g004430	Complement C1q tumor necrosis factor-related protein 1; Flags: Precursor	P:positive regulation of cytosolic calcium ion concentration; P:positive regulation of gene expression; P:regulation of glucose metabolic process; P:positive regulation of MAPK cascade; P:positive regulation of protein kinase B signaling; P:negative regulation of platelet aggregation; P:positive regulation of aldosterone secretion; F:collagen binding; F:identical protein binding; C:extracellular …
		Angja5g011320	Zinc finger homeobox protein 4; AltName: Full=Zinc finger homeodomain protein 4; Short=ZFH-4	P:negative regulation of transcription by RNA polymerase II; P:positive regulation of transcription, DNA-templated; F:RNA polymerase II cis-regulatory region sequence-specific DNA binding; F:DNA-binding transcription factor activity, RNA polymerase II-specific; F:zinc ion binding; C:nucleus
		Angja2g004810	72 kDa type IV collagenase; AltName: Full=72 kDa gelatinase; AltName: Full=Gelatinase A; AltName: Full=Matrix metalloproteinase-2; Short=MMP-2; Flags: Precursor	P:response to hypoxia; P:negative regulation of protein phosphorylation; P:blood vessel maturation; P:intramembranous ossification; P:proteolysis; P:extracellular matrix organization; P:collagen catabolic process; P:cellular response to reactive oxygen species; P:endodermal cell differentiation; P:regulation of MAPK cascade; P:tissue remodeling; P:negative regulation of focal adhesion assembly; P…
		Angja14g002590	Collagen alpha-1(VI) chain; Flags: Precursor	P:cell adhesion; C:extracellular region; C:collagen trimer
		Angja4g008030	Catenin beta-1; AltName: Full=Beta-catenin	P:negative regulation of transcription by RNA polymerase II; P:protein polyubiquitination; P:embryonic axis specification; P:cell morphogenesis involved in differentiation; P:branching involved in blood vessel morphogenesis; P:branching involved in ureteric bud morphogenesis; P:in utero embryonic development; P:gastrulation with mouth forming second; P:cell fate specification; P:endodermal cell f…
		Angja11g003220	Pleckstrin homology domain-containing family G member 2; Short=PH domain-containing family G member 2	P:regulation of actin filament polymerization; F:guanyl-nucleotide exchange factor activity; F:protein binding
		Angja16g000780	Transmembrane emp24 domain-containing protein 7; AltName: Full=p24 family protein gamma-3; Short=p24gamma3; AltName: Full=p27; Flags: Precursor	P:intracellular protein transport; P:endoplasmic reticulum to Golgi vesicle-mediated transport; P:Golgi organization; C:endoplasmic reticulum membrane; C:Golgi apparatus; C:ER to Golgi transport vesicle membrane; C:integral component of membrane; C:COPI-coated vesicle membrane; C:endoplasmic reticulum-Golgi intermediate compartment membrane
		Angja131s000270	Transcription factor Dp-1; AltName: Full=DRTF1-polypeptide 1; Short=DRTF1; AltName: Full=E2F dimerization partner 1	P:regulation of transcription involved in G1/S transition of mitotic cell cycle; P:DNA damage response, signal transduction by p53 class mediator resulting in cell cycle arrest; P:epidermis development; P:anoikis; P:positive regulation of transcription by RNA polymerase II; P:positive regulation of DNA-binding transcription factor activity; P:negative regulation of G0 to G1 transition; P:negative…
		Angja8g008520	Polypeptide N-acetylgalactosaminyltransferase 5; AltName: Full=Polypeptide GalNAc transferase 5; Short=GalNAc-T5; Short=pp-GaNTase 5; AltName: Full=Protein-UDP acetylgalactosaminyltransferase 5; AltName: Full=UDP-GalNAc:polypeptide N-acetylgalactosaminyltransferase 5	P:glycosaminoglycan biosynthetic process; P:O-glycan processing; F:polypeptide N-acetylgalactosaminyltransferase activity; F:carbohydrate binding; F:metal ion binding; C:Golgi membrane; C:integral component of membrane
		Angja8g016390	Follistatin-related protein 1; AltName: Full=Follistatin-like protein 1; Flags: Precursor	P:cell differentiation; P:multicellular organismal process; P:anatomical structure development; P:regulation of cellular process; F:calcium ion binding; F:protein binding
		Angja58319s000140	SLC35A4 upstream open reading frame protein	P:positive regulation of translation in response to stress; C:integral component of membrane
		Angja8g000370	Disintegrin and metalloproteinase domain-containing protein 19; Short=ADAM 19; AltName: Full=Meltrin-beta; AltName: Full=Metalloprotease and disintegrin dendritic antigen marker; Short=MADDAM; Flags: Precursor	P:placenta development; P:membrane protein ectodomain proteolysis; P:positive regulation of gene expression; P:positive regulation of cell-cell adhesion mediated by cadherin; F:metalloendopeptidase activity; F:SH3 domain binding; C:nucleus; C:Golgi apparatus; C:integral component of membrane
		Angja8g001640	Serpin H1; AltName: Full=47 kDa heat shock protein; AltName: Full=Collagen-binding protein; Short=Colligin; AltName: Full=GP46; Flags: Precursor	C:extracellular space; C:cytoplasm
		Angja4g003870	Cadherin-6; AltName: Full=Kidney cadherin; Short=K-cadherin; Flags: Precursor	P:cell morphogenesis; P:cell-cell junction assembly; P:homophilic cell adhesion via plasma membrane adhesion molecules; P:Notch signaling pathway; P:multicellular organism development; P:calcium-dependent cell-cell adhesion via plasma membrane cell adhesion molecules; P:adherens junction organization; F:calcium ion binding; F:cadherin binding; C:adherens junction; C:catenin complex
		Angja3g007560	Lysyl oxidase homolog 2B; AltName: Full=Lysyl oxidase-like protein 2B; Flags: Precursor	P:negative regulation of transcription by RNA polymerase II; P:response to hypoxia; P:endothelial cell proliferation; P:sprouting angiogenesis; P:endocytosis; P:positive regulation of epithelial to mesenchymal transition; P:peptidyl-lysine oxidation; P:collagen fibril organization; P:positive regulation of chondrocyte differentiation; P:endothelial cell migration; P:oxidation-reduction process; P…
		Angja15g007570	Coatomer subunit delta; AltName: Full=Archain; AltName: Full=Delta-coat protein; Short=Delta-COP	P:retrograde vesicle-mediated transport, Golgi to endoplasmic reticulum; P:protein transport; C:Golgi membrane; C:COPI vesicle coat
		Angja6g006450	Plexin-D1; Flags: Precursor	P:branching involved in blood vessel morphogenesis; P:kidney development; P:outflow tract morphogenesis; P:cardiac septum development; P:negative regulation of cell adhesion; P:synapse assembly; P:regulation of cell shape; P:regulation of cell migration; P:positive regulation of protein binding; P:aorta development; P:regulation of GTPase activity; P:endothelial cell migration; P:regulation of an…
		Angja16g005960	Olfactomedin-like protein 2A; Flags: Precursor	C:extracellular region
		Angja11g008630	CUE domain-containing protein 1	F:ubiquitin binding
		Angja13g005680	CD276 antigen; AltName: Full=4Ig-B7-H3; AltName: Full=B7 homolog 3; Short=B7-H3; AltName: Full=Costimulatory molecule; AltName: CD_antigen=CD276; Flags: Precursor	P:positive regulation of interferon-gamma production; P:positive regulation of T cell proliferation; P:T cell receptor signaling pathway; F:signaling receptor binding; C:external side of plasma membrane; C:integral component of membrane
		Angja15g012530	AT-rich interactive domain-containing protein 5B; Short=ARID domain-containing protein 5B	F:DNA binding
		Angja3g007860	Vitamin K-dependent gamma-carboxylase; AltName: Full=Gamma-glutamyl carboxylase; AltName: Full=Peptidyl-glutamate 4-carboxylase; AltName: Full=Vitamin K gamma glutamyl carboxylase	P:peptidyl-glutamic acid carboxylation; F:gamma-glutamyl carboxylase activity; C:endoplasmic reticulum; C:membrane
		Angja16g008520	Dynamin-2	P:G2/M transition of mitotic cell cycle; P:mitochondrial fission; P:blood vessel development; P:dynamin family protein polymerization involved in mitochondrial fission; P:heart development; P:response to radiation; P:negative regulation of signal transduction; P:response to organonitrogen compound; P:response to organic cyclic compound; P:synaptic vesicle budding from presynaptic endocytic zone m…
		Angja81391s000180	Cellular retinoic acid-binding protein 2; AltName: Full=Cellular retinoic acid-binding protein; Short=CRABP; Short=xCRABP; Short=xCRABP-b	P:regulation of retinoic acid receptor signaling pathway; F:retinoic acid binding; F:retinal binding; F:retinol binding; C:nucleus; C:cytoplasm
		Angja9g003270	Protein O-mannosyl-transferase TMTC2; AltName: Full=Transmembrane and TPR repeat-containing protein 2	P:protein O-linked mannosylation; P:calcium ion homeostasis; F:dolichyl-phosphate-mannose-protein mannosyltransferase activity; F:protein binding; C:endoplasmic reticulum membrane; C:integral component of membrane
		Angja11g004470	Dolichyl-diphosphooligosaccharide--protein glycosyltransferase subunit STT3A; Short=Oligosaccharyl transferase subunit STT3A; Short=STT3-A	P:protein N-linked glycosylation via asparagine; P:post-translational protein modification; F:dolichyl-diphosphooligosaccharide-protein glycotransferase activity; F:metal ion binding; C:integral component of membrane; C:oligosaccharyltransferase III complex
		Angja19g015420	Calreticulin; AltName: Full=CRP55; AltName: Full=Calregulin; AltName: Full=Endoplasmic reticulum resident protein 60; Short=ERp60; AltName: Full=HACBP; Flags: Precursor	P:protein folding; P:protein stabilization; F:calcium ion binding; F:carbohydrate binding; F:unfolded protein binding; C:sarcoplasmic reticulum lumen
		Angja7g012830	Semaphorin-3G; Flags: Precursor	P:movement of cell or subcellular component; P:chemotaxis; P:negative regulation of axon extension; P:regulation of locomotion; F:semaphorin receptor binding; C:extracellular region
		Angja9g001550	Protein Wnt-5b; Flags: Precursor	P:angiogenesis; P:lymphangiogenesis; P:endochondral ossification; P:chondrocyte differentiation; P:thrombocyte differentiation; P:regulation of Wnt signaling pathway, calcium modulating pathway; P:unidimensional cell growth; P:embryonic body morphogenesis; P:midbrain-hindbrain boundary morphogenesis; P:neuron differentiation; P:endocrine pancreas development; P:fin regeneration; P:post-anal tail …
		Angja95s000200	ADP-ribosylation factor-like protein 4D; AltName: Full=ADP-ribosylation factor-like protein 4L; AltName: Full=ADP-ribosylation factor-like protein 5	P:intracellular protein transport; P:vesicle-mediated transport; F:GTP binding; C:nucleolus; C:cytoplasm; C:plasma membrane
		Angja9g011830	Endoplasmin; AltName: Full=94 kDa glucose-regulated protein; Short=GRP-94; AltName: Full=Heat shock protein 90 kDa beta member 1; Flags: Precursor	P:response to hypoxia; P:protein folding; P:ubiquitin-dependent ERAD pathway; P:retrograde protein transport, ER to cytosol; P:actin rod assembly; P:negative regulation of apoptotic process; P:regulation of phosphoprotein phosphatase activity; P:cellular response to manganese ion; P:cellular response to ATP; F:RNA binding; F:ATP binding; F:ATPase activity; F:protein phosphatase binding; F:low-den…
		Angja9g005280	Protocadherin Fat 4; Short=hFat4; AltName: Full=Cadherin family member 14; AltName: Full=FAT tumor suppressor homolog 4; AltName: Full=Fat-like cadherin protein FAT-J; Flags: Precursor	P:homophilic cell adhesion via plasma membrane adhesion molecules; P:heterophilic cell-cell adhesion via plasma membrane cell adhesion molecules; P:cerebral cortex development; P:neurogenesis; P:hippo signaling; F:calcium ion binding; F:protein binding; C:plasma membrane; C:integral component of membrane
		Angja18g006220	Vasorin; Flags: Precursor	F:protein binding; C:extracellular region; C:membrane
		Angja4g007620	Collagen alpha-1(XVI) chain; Flags: Precursor	P:cellular process; C:extracellular region
		Angja7g007800	Mitogen-activated protein kinase kinase kinase 7; AltName: Full=Transforming growth factor-beta-activated kinase 1; Short=TGF-beta-activated kinase 1	P:activation of MAPKK activity; P:activation of MAPK activity; P:angiogenesis; P:neural tube formation; P:transforming growth factor beta receptor signaling pathway; P:I-kappaB phosphorylation; P:positive regulation of macroautophagy; P:peptidyl-threonine phosphorylation; P:positive regulation of I-kappaB kinase/NF-kappaB signaling; P:anoikis; P:positive regulation of JUN kinase activity; P:posit…
		Angja15g005650	Pigment epithelium-derived factor; Short=PEDF; AltName: Full=Serpin F1; Flags: Precursor	P:negative regulation of biological process; P:regulation of developmental process; P:regulation of cellular process; P:regulation of multicellular organismal process; C:extracellular space
		Angja3g008790	Surfeit locus protein 4	C:endoplasmic reticulum membrane; C:integral component of membrane
		Angja5g005940	Paired mesoderm homeobox protein 1; AltName: Full=Homeobox protein K-2; AltName: Full=Homeobox protein mHox; AltName: Full=Paired-related homeobox protein 1; Short=PRX-1	P:negative regulation of transcription by RNA polymerase II; P:positive regulation of mesenchymal cell proliferation; P:embryonic limb morphogenesis; P:inner ear morphogenesis; P:middle ear morphogenesis; P:positive regulation of smoothened signaling pathway; P:positive regulation of transcription by RNA polymerase II; P:neuron fate determination; P:embryonic cranial skeleton morphogenesis; P:art…
		Angja9g002410	Plexin-B2; AltName: Full=MM1; Flags: Precursor	P:homophilic cell adhesion via plasma membrane adhesion molecules; P:positive regulation of neuron projection development; P:regulation of anatomical structure morphogenesis; P:regulation of cell migration; P:positive regulation of translation; P:semaphorin-plexin signaling pathway; F:protein binding; F:semaphorin receptor activity; C:plasma membrane; C:integral component of membrane
		Angja9g011050	Smoothened homolog; Short=SMO; Flags: Precursor	P:G protein-coupled receptor signaling pathway; P:central nervous system development; P:positive regulation of smoothened signaling pathway; P:commissural neuron axon guidance; F:G protein-coupled receptor activity; F:patched binding; C:plasma membrane; C:cilium; C:integral component of membrane; C:dendrite
		Angja15g007150	Zinc finger protein 362	P:regulation of transcription by RNA polymerase II; F:RNA polymerase II cis-regulatory region sequence-specific DNA binding; F:DNA-binding transcription factor activity; F:metal ion binding; C:nucleus
		Angja16g007450	Adhesion G protein-coupled receptor A2; AltName: Full=G-protein coupled receptor 124; Flags: Precursor	P:sprouting angiogenesis; P:central nervous system vasculogenesis; P:positive regulation of canonical Wnt signaling pathway; P:dorsal root ganglion development; F:G protein-coupled receptor activity; F:protein binding; C:plasma membrane; C:Wnt signalosome
		Angja15g001370	Periostin; Short=PN; AltName: Full=Osteoblast-specific factor 2; Short=OSF-2; Flags: Precursor	P:response to stress; P:cell adhesion; P:tissue development; P:extracellular matrix organization; P:regulation of cellular process; P:cellular response to vitamin K; P:cellular response to organic substance; F:extracellular matrix structural constituent; F:heparin binding; F:metal ion binding; F:cell adhesion molecule binding; C:extracellular space; C:trans-Golgi network; C:collagen-containing ex…
		Angja18g002100	FYVE, RhoGEF and PH domain-containing protein 1; AltName: Full=Faciogenital dysplasia 1 protein homolog; AltName: Full=Rho/Rac guanine nucleotide exchange factor FGD1; Short=Rho/Rac GEF; AltName: Full=Zinc finger FYVE domain-containing protein 3	P:cytoskeleton organization; P:regulation of cell shape; F:guanyl-nucleotide exchange factor activity; F:protein binding; C:ruffle; C:Golgi apparatus; C:lamellipodium
		Angja7g004860	RAC-alpha serine/threonine-protein kinase; AltName: Full=Protein kinase Akt-1; Short=xAkt; AltName: Full=Protein kinase B, alpha; Short=PKB alpha; AltName: Full=RAC-PK-alpha	P:positive regulation of endothelial cell proliferation; P:glycogen biosynthetic process; P:glucose metabolic process; P:insulin receptor signaling pathway; P:carbohydrate transport; P:regulation of neuron projection development; P:peptidyl-serine phosphorylation; P:negative regulation of cysteine-type endopeptidase activity involved in apoptotic process; P:protein kinase B signaling; P:positive …
		Angja8g011000	Protein O-glucosyltransferase 2; AltName: Full=KDEL motif-containing protein 1; AltName: Full=Protein O-xylosyltransferase POGLUT2; Flags: Precursor	P:protein O-linked glycosylation via serine; F:UDP-glucosyltransferase activity; F:UDP-xylosyltransferase activity; C:endoplasmic reticulum lumen
		Angja15g002440	---NA---	---NA---
		Angja2g011810	Teashirt homolog 3; AltName: Full=Zinc finger protein 537	P:regulation of respiratory gaseous exchange by nervous system process; P:regulation of transcription by RNA polymerase II; P:negative regulation of transcription, DNA-templated; P:positive regulation of synaptic transmission, glutamatergic; P:long-term synaptic potentiation; F:DNA-binding transcription factor activity, RNA polymerase II-specific; F:chromatin binding; F:protein binding; C:nucleop…
		Angja2g007050	Cyclic AMP-responsive element-binding protein 3-like protein 1; Short=cAMP-responsive element-binding protein 3-like protein 1; AltName: Full=Old astrocyte specifically-induced substance; Short=OASIS; Contains: Processed cyclic AMP-responsive element-binding protein 3-like protein 1	P:endoplasmic reticulum unfolded protein response; P:positive regulation of collagen biosynthetic process; P:negative regulation of fibroblast growth factor receptor signaling pathway; P:negative regulation of transcription, DNA-templated; P:positive regulation of transcription by RNA polymerase II; P:negative regulation of sprouting angiogenesis; F:DNA-binding transcription repressor activity, R…
		Angja11g007200	Coatomer subunit delta; AltName: Full=Archain; AltName: Full=Delta-coat protein; Short=Delta-COP	P:retrograde vesicle-mediated transport, Golgi to endoplasmic reticulum; P:protein transport; C:Golgi membrane; C:COPI vesicle coat
		Angja2g003060	Bifunctional 3'-phosphoadenosine 5'-phosphosulfate synthase 1; Short=PAPS synthase 1; Short=PAPSS 1; AltName: Full=Sulfurylase kinase 1; Short=SK 1; Short=SK1; Includes: Sulfate adenylyltransferase; AltName: Full=ATP-sulfurylase; AltName: Full=Sulfate adenylate transferase; Short=SAT; Includes: Adenylyl-sulfate kinase; AltName: Full=3'-phosphoadenosine-5'-phosphosulfate synthase; AltName: Full=AP…	P:sulfate assimilation; P:skeletal system development; P:phosphorylation; P:3'-phosphoadenosine 5'-phosphosulfate biosynthetic process; F:adenylylsulfate kinase activity; F:sulfate adenylyltransferase (ATP) activity; F:ATP binding; F:protein homodimerization activity; C:cytosol
		Angja8g013470	EGF-containing fibulin-like extracellular matrix protein 2; AltName: Full=Fibulin-4; Short=FIBL-4; AltName: Full=Mutant p53-binding protein 1; Flags: Precursor	P:elastic fiber assembly; F:calcium ion binding; C:extracellular space; C:extracellular matrix
		Angja4g002510	Matrix metalloproteinase-14; Short=MMP-14; AltName: Full=MMP-X1; AltName: Full=Membrane-type matrix metalloproteinase 1; Short=MT-MMP 1; Short=MTMMP1; AltName: Full=Membrane-type-1 matrix metalloproteinase; Short=MT1-MMP; Short=MT1MMP; Flags: Precursor	P:ossification; P:response to stress; P:cell population proliferation; P:gonad development; P:response to abiotic stimulus; P:response to hormone; P:positive regulation of myotube differentiation; P:extracellular matrix disassembly; P:positive regulation of cell growth; P:positive regulation of cell migration; P:collagen catabolic process; P:zymogen activation; P:tube morphogenesis; P:endodermal …
		Angja18g007710	Procollagen galactosyltransferase 1; AltName: Full=Collagen beta(1-O)galactosyltransferase 1; AltName: Full=Glycosyltransferase 25 family member 1; AltName: Full=Hydroxylysine galactosyltransferase 1; Flags: Precursor	P:positive regulation of collagen fibril organization; F:procollagen galactosyltransferase activity; C:endoplasmic reticulum lumen
		Angja8g004810	Moesin; AltName: Full=Membrane-organizing extension spike protein	P:immunological synapse formation; P:regulation of cell shape; P:regulation of cell size; P:positive regulation of gene expression; P:gland morphogenesis; P:membrane to membrane docking; P:T cell proliferation; P:establishment of epithelial cell apical/basal polarity; P:establishment of endothelial barrier; P:T cell aggregation; P:cellular response to testosterone stimulus; P:positive regulation …
		Angja6g002600	Rab GDP dissociation inhibitor alpha; Short=Rab GDI alpha; AltName: Full=Guanosine diphosphate dissociation inhibitor 1; Short=GDI-1	P:vesicle-mediated transport; P:Rab protein signal transduction; P:positive regulation of GTPase activity; P:positive regulation of axon extension; P:negative regulation of axonogenesis; P:response to calcium ion; P:negative regulation of protein targeting to membrane; F:Rab GDP-dissociation inhibitor activity; F:GTPase activator activity; C:Golgi apparatus; C:axon; C:midbody; C:protein-containin…
		Angja18g005210	ER lumen protein-retaining receptor 3; AltName: Full=KDEL endoplasmic reticulum protein retention receptor 3; Short=KDEL receptor 3	P:protein retention in ER lumen; P:endoplasmic reticulum to Golgi vesicle-mediated transport; P:retrograde vesicle-mediated transport, Golgi to endoplasmic reticulum; P:protein transport; F:KDEL sequence binding; C:Golgi membrane; C:endoplasmic reticulum membrane; C:cis-Golgi network; C:integral component of membrane; C:COPI-coated vesicle membrane
		Angja19g007700	Ephrin type-B receptor 3; AltName: Full=EPH-like kinase 10; Short=EK10; Short=cEK10	P:axon guidance; P:axonal fasciculation; P:cell migration; P:peptidyl-tyrosine phosphorylation; P:regulation of cell-cell adhesion; P:positive regulation of kinase activity; P:substrate adhesion-dependent cell spreading; P:regulation of GTPase activity; P:protein autophosphorylation; P:ephrin receptor signaling pathway; P:regulation of axonogenesis; P:positive regulation of synapse assembly; P:de…
		Angja5g003050	Protein transport protein Sec16B; AltName: Full=Leucine zipper transcription regulator 2; AltName: Full=Regucalcin gene promoter region-related protein p117; Short=RGPR-p117; AltName: Full=SEC16 homolog B	P:autophagy; P:endoplasmic reticulum organization; P:positive regulation of gene expression; P:peroxisome fission; P:COPII vesicle coating; P:positive regulation of protein exit from endoplasmic reticulum; F:protein binding; C:organelle membrane; C:endoplasmic reticulum exit site
		Angja11g002260	AP-2 complex subunit sigma; AltName: Full=Adaptor protein complex AP-2 subunit sigma; AltName: Full=Adaptor-related protein complex 2 subunit sigma; AltName: Full=Clathrin assembly protein 2 sigma small chain; AltName: Full=Clathrin coat assembly protein AP17; AltName: Full=Clathrin coat-associated protein AP17; AltName: Full=Plasma membrane adaptor AP-2 17 kDa protein; AltName: Full=Sigma-adapti…	P:intracellular protein transport; P:antigen processing and presentation of exogenous peptide antigen via MHC class II; P:regulation of endocytosis; P:low-density lipoprotein particle receptor catabolic process; P:low-density lipoprotein particle clearance; P:ephrin receptor signaling pathway; P:clathrin coat assembly; P:regulation of defense response to virus by virus; P:Wnt signaling pathway, p…
		Angja149s000100	Fascin; AltName: Full=55 kDa actin-bundling protein; AltName: Full=Singed-like protein; AltName: Full=p55	P:cell-cell junction assembly; P:positive regulation of lamellipodium assembly; P:cell migration; P:cytokine-mediated signaling pathway; P:microspike assembly; P:parallel actin filament bundle assembly; P:regulation of microvillus assembly; P:regulation of actin cytoskeleton organization; P:establishment of apical/basal cell polarity; P:positive regulation of filopodium assembly; P:positive regul…
		Angja16g008050	Adipocyte enhancer-binding protein 1; Short=AE-binding protein 1; AltName: Full=Aortic carboxypeptidase-like protein; Flags: Precursor	P:negative regulation of transcription by RNA polymerase II; P:peptide metabolic process; P:protein processing; P:regulation of collagen fibril organization; F:RNA polymerase II transcription regulatory region sequence-specific DNA binding; F:DNA-binding transcription repressor activity, RNA polymerase II-specific; F:metallocarboxypeptidase activity; F:collagen binding; F:zinc ion binding; C:extr…
		Angja18g003990	RNA binding protein fox-1 homolog 1; AltName: Full=Ataxin-2-binding protein 1; AltName: Full=Fox-1 homolog A; AltName: Full=Hexaribonucleotide-binding protein 1	P:regulation of alternative mRNA splicing, via spliceosome; P:nervous system development; P:RNA transport; F:mRNA binding; F:protein C-terminus binding; C:trans-Golgi network; C:cytoplasmic stress granule; C:nuclear stress granule
		Angja17g003590	Calumenin; Flags: Precursor	F:calcium ion binding; C:extracellular region; C:endoplasmic reticulum membrane; C:Golgi apparatus; C:sarcoplasmic reticulum lumen; C:melanosome
		Angja6g009430	Matrix metalloproteinase-23; Short=MMP-23; AltName: Full=Matrix metallopeptidase 23B; Contains: Matrix metalloproteinase-23, soluble form; Flags: Precursor	P:proteolysis; P:extracellular matrix organization; P:collagen catabolic process; F:metalloendopeptidase activity; F:zinc ion binding; C:extracellular space; C:membrane; C:extracellular matrix
		Angja5g011790	Zinc transporter 7; Short=ZnT-7; AltName: Full=Solute carrier family 30 member 7	P:zinc ion transport; P:cation transmembrane transport; F:cation transmembrane transporter activity; C:Golgi apparatus; C:integral component of membrane
		Angja15g012540	Drebrin; AltName: Full=Developmentally-regulated brain protein	P:actin filament organization; P:regulation of neuron projection development; P:regulation of anatomical structure morphogenesis; P:positive regulation of cell projection organization; P:regulation of cellular component size; P:positive regulation of neurogenesis; F:actin binding; C:plasma membrane; C:cell cortex; C:actin cytoskeleton; C:site of polarized growth; C:neuron projection; C:postsynapse
		Angja8g012770	5'-3' exonuclease PLD3; AltName: Full=Choline phosphatase 3; AltName: Full=Phosphatidylcholine-hydrolyzing phospholipase D3; AltName: Full=Phospholipase D3; Short=PLD 3	P:myotube differentiation; P:regulation of cytokine production involved in inflammatory response; F:single-stranded DNA 5'-3' exodeoxyribonuclease activity; C:Golgi membrane; C:endoplasmic reticulum membrane; C:early endosome membrane; C:late endosome membrane; C:lysosomal lumen
		Angja27060s000180	Claudin-11	P:cell adhesion; P:bicellular tight junction assembly; F:structural molecule activity; C:plasma membrane; C:bicellular tight junction; C:integral component of membrane
		Angja4g001970	Pleckstrin homology domain-containing family G member 1	F:guanyl-nucleotide exchange factor activity; C:nucleoplasm
		Angja19g008110	Tyrosine-protein kinase RYK; AltName: Full=Kinase VIK; AltName: Full=Met-related kinase; AltName: Full=NYK-R; Flags: Precursor	P:transmembrane receptor protein tyrosine kinase signaling pathway; P:peptidyl-tyrosine phosphorylation; P:corpus callosum development; P:positive regulation of kinase activity; P:chemorepulsion of dopaminergic neuron axon; P:positive regulation of MAPK cascade; P:skeletal system morphogenesis; P:negative regulation of axon extension involved in axon guidance; P:commissural neuron axon guidance; …
		Angja4g011420	SNARE-associated protein Snapin; AltName: Full=Biogenesis of lysosome-related organelles complex 1 subunit 7; Short=BLOC-1 subunit 7; AltName: Full=Synaptosomal-associated protein 25-binding protein; Short=SNAP-associated protein	P:intracellular protein transport; P:lysosome organization; P:endosome to lysosome transport; P:viral process; P:neuron projection development; P:lysosome localization; P:melanosome organization; P:regulation of protein binding; P:anterograde synaptic vesicle transport; P:positive regulation of late endosome to lysosome transport; P:regulation of synaptic vesicle exocytosis; F:SNARE binding; C:Go…
		Angja9g002850	SH3 domain-containing protein 19; AltName: Full=ADAM-binding protein Eve-1; AltName: Full=EEN-binding protein; Short=EBP	P:cytoskeleton organization; P:regulation of cell morphogenesis; P:positive regulation of membrane protein ectodomain proteolysis; F:proline-rich region binding; C:nucleoplasm; C:cytosol; C:plasma membrane
		Angja1g002180	Ephrin-A5b; AltName: Full=AL-1; AltName: Full=EPH-related receptor tyrosine kinase ligand 7; Short=LERK-7; AltName: Full=ZfEPHL4; Flags: Precursor	P:somitogenesis; P:axon guidance; P:mesoderm migration involved in gastrulation; P:regulation of cell-cell adhesion; P:regulation of actin cytoskeleton organization; P:regulation of GTPase activity; P:ephrin receptor signaling pathway; P:positive regulation of peptidyl-tyrosine phosphorylation; P:regulation of focal adhesion assembly; P:regulation of microtubule cytoskeleton organization; F:ephri…
		Angja4g006600	---NA---	---NA---
		Angja6g008800	Procollagen-lysine,2-oxoglutarate 5-dioxygenase 1; AltName: Full=Lysyl hydroxylase 1; Short=LH1; Flags: Precursor	P:peptidyl-lysine hydroxylation; P:oxidation-reduction process; F:iron ion binding; F:procollagen-lysine 5-dioxygenase activity; F:L-ascorbic acid binding; C:rough endoplasmic reticulum membrane
		Angja5g011770	Sphingosine 1-phosphate receptor 1; Short=S1P receptor 1; Short=S1P1; AltName: Full=Sphingosine 1-phosphate receptor Edg-1; Short=S1P receptor Edg-1	P:sprouting angiogenesis; P:sphingosine-1-phosphate receptor signaling pathway; P:chemotaxis; P:adenylate cyclase-activating G protein-coupled receptor signaling pathway; P:heart development; P:mesodermal cell migration; P:negative regulation of angiogenesis; P:regulation of metabolic process; P:positive regulation of cell migration; P:cell migration involved in gastrulation; P:regulation of bloo…
		Angja61s000290	Matrix metalloproteinase-14; Short=MMP-14; AltName: Full=MMP-X1; AltName: Full=MT-MMP; AltName: Full=Membrane-type matrix metalloproteinase 1; Short=MT-MMP 1; Short=MTMMP1; AltName: Full=Membrane-type-1 matrix metalloproteinase; Short=MT1-MMP; Short=MT1MMP; Flags: Precursor	P:angiogenesis; P:ovarian follicle development; P:response to hypoxia; P:endothelial cell proliferation; P:endochondral ossification; P:response to oxidative stress; P:male gonad development; P:response to mechanical stimulus; P:positive regulation of myotube differentiation; P:positive regulation of protein processing; P:response to organic cyclic compound; P:extracellular matrix organization; P…
		Angja8g016770	Mitogen-activated protein kinase kinase kinase kinase 4; AltName: Full=HPK/GCK-like kinase HGK; AltName: Full=MAPK/ERK kinase kinase kinase 4; Short=MEK kinase kinase 4; Short=MEKKK 4; AltName: Full=Nck-interacting kinase	P:protein phosphorylation; F:protein kinase activity; F:ATP binding
		Angja19g009860	Paired mesoderm homeobox protein 1; AltName: Full=GMHOX; AltName: Full=Homeobox protein MHOX; AltName: Full=Paired-related homeobox protein 1; Short=PRX-1	P:negative regulation of transcription by RNA polymerase II; P:positive regulation of mesenchymal cell proliferation; P:embryonic limb morphogenesis; P:inner ear morphogenesis; P:middle ear morphogenesis; P:positive regulation of smoothened signaling pathway; P:positive regulation of transcription by RNA polymerase II; P:neuron fate determination; P:embryonic cranial skeleton morphogenesis; P:art…
		Angja13s000060	Xyloside xylosyltransferase 1; AltName: Full=UDP-xylose:alpha-xyloside alpha-1,3-xylosyltransferase	P:O-glycan processing; F:magnesium ion binding; F:protein binding; F:manganese ion binding; F:UDP-xylosyltransferase activity; C:integral component of endoplasmic reticulum membrane
		Angja216s000200	Fin bud initiation factor; Flags: Precursor	P:embryonic pectoral fin morphogenesis; C:extracellular region; C:endoplasmic reticulum; C:Golgi apparatus
		Angja11s000280	Nucleobindin-1; AltName: Full=CALNUC; Flags: Precursor	P:small GTPase mediated signal transduction; P:regulation of protein targeting; F:G-protein alpha-subunit binding; F:guanyl-nucleotide exchange factor activity; F:calcium ion binding; C:extracellular space; C:nucleus; C:early endosome; C:rough endoplasmic reticulum; C:endoplasmic reticulum-Golgi intermediate compartment; C:Golgi-associated vesicle; C:cis-Golgi network; C:trans-Golgi network; C:Go…
		Angja16g003320	Nuclear receptor subfamily 2 group F member 1-A; AltName: Full=COUP transcription factor 1-A; Short=COUP-TFalpha-A; Short=zCOUP-TFI; AltName: Full=Seven-up related 44; Short=Svp[44]; Short=zSvp[44]; AltName: Full=Steroid receptor homolog SVP 44	P:negative regulation of transcription by RNA polymerase II; P:endothelial cell proliferation; P:vasculature development; P:cardiac atrium morphogenesis; P:intracellular receptor signaling pathway; P:positive regulation of transcription by RNA polymerase II; P:atrial cardiac muscle cell differentiation; F:RNA polymerase II cis-regulatory region sequence-specific DNA binding; F:nuclear receptor ac…
		Angja1g014710	MARVEL domain-containing protein 1	P:myelination; F:structural constituent of myelin sheath; C:nucleus; C:integral component of membrane
		Angja19g011400	Coatomer subunit beta'; AltName: Full=Beta'-coat protein; Short=Beta'-COP; AltName: Full=p102	P:intracellular protein transport; P:endoplasmic reticulum to Golgi vesicle-mediated transport; P:retrograde vesicle-mediated transport, Golgi to endoplasmic reticulum; P:intra-Golgi vesicle-mediated transport; P:toxin transport; F:protein kinase C binding; F:structural molecule activity; C:Golgi membrane; C:cytosol; C:COPI vesicle coat
		Angja11s000600	---NA---	C:integral component of membrane
		Angja5g009790	Homeobox protein Mohawk	P:negative regulation of transcription by RNA polymerase II; P:muscle organ development; P:positive regulation of transcription by RNA polymerase II; P:cell development; F:RNA polymerase II cis-regulatory region sequence-specific DNA binding; F:DNA-binding transcription repressor activity, RNA polymerase II-specific; F:DNA-binding transcription activator activity, RNA polymerase II-specific; C:nu…
		Angja6g009490	Kinesin-like protein KIF1A; AltName: Full=Axonal transporter of synaptic vesicles; AltName: Full=Microtubule-based motor KIF1A; AltName: Full=Unc-104- and KIF1A-related protein; Short=hUnc-104	P:anterograde axonal transport; P:vesicle transport along microtubule; P:regulation of developmental process; P:dense core granule cytoskeletal transport; F:identical protein binding; F:ATP-dependent microtubule motor activity; C:microtubule cytoskeleton; C:axon; C:protein-containing complex; C:somatodendritic compartment; C:synapse; C:neuronal dense core vesicle membrane
		Angja16g010110	Transmembrane emp24 domain-containing protein 2; AltName: Full=COPI-coated vesicle membrane protein p24; AltName: Full=p24 family protein beta-1; Short=p24beta1; Flags: Precursor	P:Golgi organization; P:protein transport; P:vesicle-mediated transport; P:negative regulation of GTPase activity; P:protein localization to plasma membrane; C:endoplasmic reticulum membrane; C:integral component of membrane; C:COPI-coated vesicle membrane; C:Golgi cisterna membrane; C:endoplasmic reticulum-Golgi intermediate compartment membrane
		Angja15g001500	Protocadherin-16; AltName: Full=Protein dachsous homolog 1; Flags: Precursor	P:heart morphogenesis; P:mitral valve morphogenesis; P:homophilic cell adhesion via plasma membrane adhesion molecules; P:nervous system development; P:cell migration; P:tube development; P:cell-cell junction organization; P:anatomical structure formation involved in morphogenesis; P:tissue morphogenesis; P:epithelium development; P:nephron development; F:calcium ion binding; C:plasma membrane
		Angja16g001210	Probable glutathione peroxidase 8; Short=GPx-8; Short=GSHPx-8	P:response to oxidative stress; P:oxidation-reduction process; F:glutathione peroxidase activity
		Angja6g006130	Cadherin-4; AltName: Full=Retinal cadherin; Short=R-CAD; Short=R-cadherin; Flags: Precursor	P:homophilic cell adhesion via plasma membrane adhesion molecules; F:calcium ion binding; C:membrane
		Angja5g007520	Solute carrier family 35 member E1	P:transmembrane transport; F:protein binding; F:antiporter activity; C:Golgi apparatus; C:integral component of membrane
		Angja1g002410	Myosin-10; AltName: Full=Cellular myosin heavy chain, type B; AltName: Full=Myosin heavy chain 10; AltName: Full=Myosin heavy chain, non-muscle IIb; AltName: Full=Non-muscle myosin heavy chain B; Short=NMMHC-B; AltName: Full=Non-muscle myosin heavy chain IIb; Short=NMMHC II-b; Short=NMMHC-IIB	P:mitotic cytokinesis; P:in utero embryonic development; P:neuron migration; P:plasma membrane repair; P:cardiac septum development; P:exocytosis; P:substrate-dependent cell migration, cell extension; P:nuclear migration; P:cell adhesion; P:axon guidance; P:adult heart development; P:cell population proliferation; P:regulation of cell shape; P:fourth ventricle development; P:lateral ventricle dev…
		Angja19g009150	Fibronectin type III domain-containing protein 3B; AltName: Full=Factor for adipocyte differentiation 104; AltName: Full=HCV NS5A-binding protein 37	F:protein binding; C:integral component of membrane
		Angja12g005770	ADP-ribosylation factor 4	P:protein transport; P:vesicle-mediated transport; F:protein binding; F:GTP binding; C:Golgi apparatus
		Angja23s000030	DENN domain-containing protein 10; AltName: Full=Protein FAM45; AltName: Full=Protein FAM45A	P:protein transport; P:endosome transport via multivesicular body sorting pathway; P:regulation of early endosome to late endosome transport; F:guanyl-nucleotide exchange factor activity; C:late endosome
		Angja1g015210	Disintegrin and metalloproteinase domain-containing protein 12; Short=ADAM 12; AltName: Full=Meltrin-alpha; Flags: Precursor	P:proteolysis; P:cell adhesion; P:myoblast fusion; P:extracellular matrix organization; P:positive regulation of angiogenesis; F:metalloendopeptidase activity; F:SH3 domain binding; F:metal ion binding; C:extracellular region; C:nucleoplasm; C:plasma membrane; C:integral component of membrane
		Angja80512s000310	TLR4 interactor with leucine rich repeats; AltName: Full=Leucine-rich repeat-containing protein KIAA0644 homolog; Flags: Precursor	P:regulation of cytokine production involved in immune response; P:defense response; P:toll-like receptor 4 signaling pathway; F:lipopolysaccharide binding; F:protein binding; C:extracellular space; C:extracellular matrix; C:lipopolysaccharide receptor complex
		Angja14g005940	Golgin-45; AltName: Full=Basic leucine zipper nuclear factor 1	P:Golgi organization; P:Golgi to plasma membrane protein transport; F:ubiquitin protein ligase binding; C:Golgi membrane; C:nucleoplasm
		Angja8g012170	Ras-related protein Rap-2a; Flags: Precursor	P:microvillus assembly; P:negative regulation of cell migration; P:actin cytoskeleton reorganization; P:positive regulation of protein autophosphorylation; P:Rap protein signal transduction; P:cellular response to drug; P:establishment of protein localization; P:regulation of JNK cascade; P:regulation of dendrite morphogenesis; P:protein localization to plasma membrane; F:magnesium ion binding; F…
		Angja7g007710	Homeobox-containing protein 1; AltName: Full=Homeobox telomere-binding protein 1; AltName: Full=Telomere-associated homeobox-containing protein 1	P:positive regulation of telomere maintenance via telomerase; P:positive regulation of chromatin binding; P:negative regulation of transcription, DNA-templated; P:positive regulation of transcription, DNA-templated; P:positive regulation of telomerase activity; F:double-stranded telomeric DNA binding; F:identical protein binding; F:sequence-specific double-stranded DNA binding; C:chromosome; C:cy…
		Angja13g008380	Four-jointed box protein 1; AltName: Full=Four-jointed protein homolog; Flags: Precursor	C:extracellular region
		Angja10g006190	Ectonucleoside triphosphate diphosphohydrolase 6; Short=NTPDase 6; AltName: Full=CD39 antigen-like 2	P:response to magnesium ion; P:response to calcium ion; F:guanosine-5'-triphosphate,3'-diphosphate diphosphatase activity; F:nucleoside-diphosphatase activity; F:nucleoside-triphosphatase activity; C:extracellular space; C:Golgi apparatus; C:plasma membrane; C:cell surface
		Angja2g009930	Eukaryotic translation initiation factor 4 gamma 2; Short=eIF-4-gamma 2; Short=eIF-4G 2; Short=eIF4G 2; AltName: Full=Death-associated protein 5; Short=DAP-5; AltName: Full=p97	P:regulation of translational initiation; P:cell cycle arrest; P:negative regulation of autophagy; F:translation initiation factor activity; F:protein binding; C:cytosol; C:eukaryotic translation initiation factor 4F complex
		Angja16g008780	Microprocessor complex subunit DGCR8; AltName: Full=DiGeorge syndrome critical region 8	P:miRNA metabolic process; P:primary miRNA processing; P:RNA phosphodiester bond hydrolysis; F:double-stranded RNA binding; F:ribonuclease III activity; F:heme binding; F:protein homodimerization activity; F:primary miRNA binding; C:nucleoplasm; C:cytoplasm; C:microprocessor complex
		Angja5g010850	Translocating chain-associated membrane protein 1-like 1	P:SRP-dependent cotranslational protein targeting to membrane, translocation; C:endoplasmic reticulum membrane; C:integral component of membrane
		Angja9g008230	Haloacid dehalogenase-like hydrolase domain-containing 5; AltName: Full=Cat eye syndrome critical region protein 5 homolog; Flags: Precursor	P:glycerophospholipid biosynthetic process; C:mitochondrion
		Angja112s000150	Liprin-beta-1; AltName: Full=Protein tyrosine phosphatase receptor type f polypeptide-interacting protein-binding protein 1; Short=PTPRF-interacting protein-binding protein 1	P:neuromuscular junction development; C:presynaptic active zone
		Angja4g010460	Engulfment and cell motility protein 1; AltName: Full=Protein ced-12 homolog	P:phagocytosis, engulfment; P:apoptotic process; P:actin filament organization; P:cell migration; P:Rac protein signal transduction; F:guanyl-nucleotide exchange factor activity; F:SH3 domain binding; C:cytoplasm; C:plasma membrane; C:guanyl-nucleotide exchange factor complex
		Angja31s000040	Cell adhesion molecule-related/down-regulated by oncogenes; Flags: Precursor	P:smoothened signaling pathway; P:positive regulation of myoblast differentiation; P:regulation of neuron differentiation; P:embryonic morphogenesis; F:protein binding; C:integral component of plasma membrane
		Angja9g005290	Protocadherin Fat 4; Short=hFat4; AltName: Full=Cadherin family member 14; AltName: Full=FAT tumor suppressor homolog 4; AltName: Full=Fat-like cadherin protein FAT-J; Flags: Precursor	P:homophilic cell adhesion via plasma membrane adhesion molecules; P:heterophilic cell-cell adhesion via plasma membrane cell adhesion molecules; P:cerebral cortex development; P:neurogenesis; P:hippo signaling; F:calcium ion binding; F:protein binding; C:plasma membrane; C:integral component of membrane
		Angja15g008440	Glypican-6; Contains: Secreted glypican-6; Flags: Precursor	P:regulation of signal transduction; P:cell migration; P:regulation of neurotransmitter receptor localization to postsynaptic specialization membrane; P:synaptic membrane adhesion; P:regulation of presynapse assembly; C:Golgi lumen; C:integral component of plasma membrane; C:cell surface; C:anchored component of plasma membrane; C:collagen-containing extracellular matrix; C:glutamatergic synapse
		Angja14g003530	Tumor necrosis factor-inducible gene 6 protein; AltName: Full=Hyaluronate-binding protein PS4; AltName: Full=TNF-stimulated gene 6 protein; Short=TSG-6; AltName: Full=Tumor necrosis factor alpha-induced protein 6; Short=TNF alpha-induced protein 6; Flags: Precursor	P:cell adhesion; F:hyaluronic acid binding
		Angja12g007310	Glucoside xylosyltransferase 2; AltName: Full=Glycosyltransferase 8 domain-containing protein 4	P:O-glycan processing; F:UDP-xylosyltransferase activity; C:membrane
		Angja1g003790	Complement C1q tumor necrosis factor-related protein 1; Flags: Precursor	P:positive regulation of cytosolic calcium ion concentration; P:positive regulation of gene expression; P:regulation of glucose metabolic process; P:positive regulation of MAPK cascade; P:positive regulation of protein kinase B signaling; P:negative regulation of platelet aggregation; P:positive regulation of aldosterone secretion; F:collagen binding; F:identical protein binding; C:extracellular …
		Angja2g006630	Reticulocalbin-1; Flags: Precursor	F:calcium ion binding
		Angja4g000770	Integrin beta-1; AltName: Full=Fibronectin receptor subunit beta; AltName: Full=Integrin subunit beta-1; AltName: Full=VLA-4 subunit beta; AltName: CD_antigen=CD29; Flags: Precursor	P:cell-matrix adhesion; P:integrin-mediated signaling pathway; P:regulation of collagen catabolic process; P:positive regulation of cell migration; P:receptor internalization; P:cell adhesion mediated by integrin; P:cellular response to low-density lipoprotein particle stimulus; P:positive regulation of protein localization to plasma membrane; F:signaling receptor activity; F:metal ion binding; F…
		Angja11g006320	Matrix metalloproteinase-23; Short=MMP-23; AltName: Full=Matrix metallopeptidase 23B; Contains: Matrix metalloproteinase-23, soluble form; Flags: Precursor	P:proteolysis; F:metalloendopeptidase activity; F:zinc ion binding; C:extracellular matrix
		Angja12g004050	Disks large-associated protein 4; Short=DAP-4; AltName: Full=PSD-95/SAP90-binding protein 4; AltName: Full=SAP90/PSD-95-associated protein 4; Short=SAPAP-4	P:regulation of postsynaptic neurotransmitter receptor activity; F:protein binding; F:molecular adaptor activity; C:plasma membrane; C:glutamatergic synapse; C:postsynaptic specialization
		Angja15g011670	Dihydropyrimidinase-related protein 3; Short=DRP-3; AltName: Full=Collapsin response mediator protein 4; Short=CRMP-4	P:pyrimidine nucleobase catabolic process; P:axon guidance; P:regulation of neuron projection development; P:regulation of cell migration; P:response to axon injury; P:peripheral nervous system neuron axonogenesis; P:actin filament bundle assembly; P:positive regulation of filopodium assembly; P:actin crosslink formation; F:dihydropyrimidinase activity; C:cellular anatomical entity
		Angja14g000580	Dipeptidyl peptidase 4; AltName: Full=Activation molecule 3; Short=ACT3; AltName: Full=Adenosine deaminase complexing protein; Short=ADCP-I; AltName: Full=Dipeptidyl peptidase IV; Short=DPP IV; AltName: Full=T-cell activation antigen CD26; AltName: Full=WC10; AltName: CD_antigen=CD26; Contains: Dipeptidyl peptidase 4 membrane form; AltName: Full=Dipeptidyl peptidase IV membrane form; Contains: Di…	P:behavioral fear response; P:response to hypoxia; P:proteolysis; P:positive regulation of cell population proliferation; P:negative regulation of extracellular matrix disassembly; P:T cell costimulation; P:regulation of cell-cell adhesion mediated by integrin; P:locomotory exploration behavior; P:psychomotor behavior; P:endothelial cell migration; P:viral entry into host cell; P:negative chemota…
		Angja5g010530	EMILIN-2; AltName: Full=Elastin microfibril interface-located protein 2; Short=Elastin microfibril interfacer 2; AltName: Full=Protein FOAP-10; Flags: Precursor	F:protein binding; C:extracellular region
		Angja19g002950	Gap junction alpha-1 protein; AltName: Full=Connexin-43; Short=Cx43; AltName: Full=Short fin protein	P:cell-cell signaling; P:cell population proliferation; P:cell differentiation; P:fin regeneration; P:embryonic heart tube development; P:caudal fin morphogenesis; P:embryonic hemopoiesis; P:transmembrane transport; P:embryonic skeletal joint morphogenesis; P:bone morphogenesis; P:Kupffer's vesicle development; P:bone growth; P:microtubule-based transport; F:protein binding; F:voltage-gated chann…
		Angja7g016460	CCR4-NOT transcription complex subunit 3; AltName: Full=CCR4-associated factor 3; AltName: Full=Leukocyte receptor cluster member 2	P:nuclear-transcribed mRNA poly(A) tail shortening; P:trophectodermal cell differentiation; P:regulation of transcription, DNA-templated; P:DNA damage response, signal transduction by p53 class mediator resulting in cell cycle arrest; P:negative regulation of translation; P:gene silencing by RNA; P:RNA phosphodiester bond hydrolysis, exonucleolytic; P:positive regulation of cold-induced thermogen…
		Angja14g000170	Collagen alpha-2(V) chain; Flags: Precursor	P:skeletal system development; P:ossification; P:collagen fibril organization; P:skin development; P:eye morphogenesis; P:cellular response to amino acid stimulus; P:negative regulation of endodermal cell differentiation; F:extracellular matrix structural constituent conferring tensile strength; F:SMAD binding; F:metal ion binding; C:collagen type V trimer; C:extracellular space
		Angja5g008290	Fibrillin-2; Contains: Fibrillin-2 C-terminal peptide; Flags: Precursor	P:animal organ morphogenesis; P:limb morphogenesis; P:embryonic morphogenesis; P:regulation of cellular process; P:positive regulation of developmental process; F:calcium ion binding; C:extracellular matrix
		Angja80512s000340	Peptidyl-prolyl cis-trans isomerase FKBP14; Short=PPIase FKBP14; AltName: Full=FK506-binding protein 14; Short=FKBP-14; AltName: Full=Rotamase; Flags: Precursor	P:protein peptidyl-prolyl isomerization; F:peptidyl-prolyl cis-trans isomerase activity; F:calcium ion binding; C:endoplasmic reticulum lumen
		Angja7g011250	Nuclear factor of activated T-cells, cytoplasmic 1; Short=NF-ATc1; Short=NFATc1; AltName: Full=NFAT transcription complex cytosolic component; Short=NF-ATc; Short=NFATc	P:heart valve morphogenesis; P:Wnt signaling pathway, calcium modulating pathway; P:calcineurin-NFAT signaling cascade; P:Fc-epsilon receptor signaling pathway; P:positive regulation of transcription by RNA polymerase II; P:negative regulation of vascular associated smooth muscle cell differentiation; P:semi-lunar valve development; F:RNA polymerase II transcription regulatory region sequence-spe…
		Angja15g009760	Serpin H1; AltName: Full=47 kDa heat shock protein; AltName: Full=Collagen-binding protein; Short=Colligin; Flags: Precursor	P:cellular process; F:serine-type endopeptidase inhibitor activity; F:collagen binding; C:extracellular space; C:endoplasmic reticulum
		Angja26s000080	Prolyl 4-hydroxylase subunit alpha-1; Short=4-PH alpha-1; AltName: Full=Procollagen-proline,2-oxoglutarate-4-dioxygenase subunit alpha-1; Flags: Precursor	P:oxidation-reduction process; F:procollagen-proline 4-dioxygenase activity; F:protein binding; F:oxidoreductase activity, acting on single donors with incorporation of molecular oxygen, incorporation of two atoms of oxygen; F:ion binding; C:endoplasmic reticulum
		Angja3g006850	Transmembrane protein 119; AltName: Full=Osteoblast induction factor; Short=OBIF; Flags: Precursor	P:positive regulation of protein phosphorylation; P:endochondral ossification; P:positive regulation of gene expression; P:negative regulation of myotube differentiation; P:positive regulation of bone mineralization; P:positive regulation of osteoblast proliferation; P:positive regulation of osteoblast differentiation; P:negative regulation of bone resorption; P:spermatid differentiation; P:posit…
		Angja18g006820	Metalloproteinase inhibitor 2; AltName: Full=Tissue inhibitor of metalloproteinases 2; Short=TIMP-2; Flags: Precursor	P:spermatogenesis; P:central nervous system development; P:aging; P:negative regulation of cell population proliferation; P:response to hormone; P:negative regulation of endopeptidase activity; P:regulation of Rap protein signal transduction; P:response to cytokine; P:response to drug; P:positive regulation of MAPK cascade; P:positive regulation of neuron differentiation; P:positive regulation of…
		Angja14g003830	Septin-10	P:cellular protein localization; P:cytoskeleton-dependent cytokinesis; F:GTPase activity; F:protein binding; F:GTP binding; F:molecular adaptor activity; C:septin ring; C:microtubule cytoskeleton; C:septin complex; C:cell division site
		Angja46s000050	Formin-like protein 3; AltName: Full=Formin homology 2 domain-containing protein 3; AltName: Full=WW domain-binding protein 3; Short=WBP-3	P:multicellular organism development; P:regulation of cell shape; P:cell migration; P:cortical actin cytoskeleton organization; F:small GTPase binding; F:GTPase activating protein binding; F:actin filament binding; C:Golgi apparatus; C:cytosol; C:plasma membrane
		Angja8g011590	Septin-8	P:cellular protein localization; P:regulation of SNARE complex assembly; P:cytoskeleton-dependent cytokinesis; F:GTPase activity; F:GTP binding; F:molecular adaptor activity; C:septin ring; C:microtubule cytoskeleton; C:axon; C:synaptic vesicle membrane; C:septin complex; C:cell division site
		Angja172s000010	Matrix metalloproteinase-16; Short=MMP-16; AltName: Full=Membrane-type matrix metalloproteinase 3; Short=MT-MMP 3; Short=MTMMP3; AltName: Full=Membrane-type-3 matrix metalloproteinase; Short=MT3-MMP; Short=MT3MMP; Flags: Precursor	P:endochondral ossification; P:protein processing; P:extracellular matrix organization; P:collagen catabolic process; P:chondrocyte proliferation; P:embryonic cranial skeleton morphogenesis; P:craniofacial suture morphogenesis; P:response to odorant; F:metalloendopeptidase activity; F:zinc ion binding; F:metalloaminopeptidase activity; C:integral component of plasma membrane; C:extracellular matr…
		Angja15g005870	Ras-related protein Rab-34	P:lysosomal transport; P:antigen processing and presentation; P:cell projection organization; P:lysosome localization; P:Golgi to plasma membrane protein transport; P:macropinocytosis; P:positive regulation of smoothened signaling pathway; P:positive regulation of protein secretion; P:cellular response to glucose stimulus; P:phagosome-lysosome fusion; P:positive regulation of defense response to …
		Angja5g011150	Semaphorin-5A; AltName: Full=Semaphorin-F; Short=Sema F; Flags: Precursor	P:branching involved in blood vessel morphogenesis; P:positive regulation of endothelial cell proliferation; P:blood vessel endothelial cell proliferation involved in sprouting angiogenesis; P:negative regulation of cell adhesion; P:positive regulation of actin filament depolymerization; P:positive regulation of angiogenesis; P:animal organ development; P:regulation of axon extension involved in …
		Angja5g000920	Ubiquitin carboxyl-terminal hydrolase 13; AltName: Full=Deubiquitinating enzyme 13; AltName: Full=Ubiquitin thioesterase 13; AltName: Full=Ubiquitin-specific-processing protease 13	P:regulation of transcription, DNA-templated; P:ubiquitin-dependent protein catabolic process; P:cell population proliferation; P:regulation of autophagy; P:protein stabilization; P:protein K63-linked deubiquitination; F:cysteine-type endopeptidase activity; F:thiol-dependent ubiquitin-specific protease activity; F:zinc ion binding; F:ubiquitin binding; C:nucleus; C:cytosol
		Angja7g000810	Protein eva-1 homolog B; AltName: Full=Protein FAM176B	F:protein binding
		Angja5g010410	Collectin-12	P:vasculogenesis; F:low-density lipoprotein particle binding; F:carbohydrate binding; F:pattern recognition receptor activity; F:metal ion binding; C:collagen trimer; C:extracellular space; C:integral component of membrane; C:extracellular matrix
		Angja4g012220	---NA---	---NA---
		Angja4g013090	Zinc transporter SLC39A7; AltName: Full=Histidine-rich membrane protein Ke4; AltName: Full=Solute carrier family 39 member 7; AltName: Full=Zrt-, Irt-like protein 7; Short=ZIP7	P:zinc ion transport; P:transmembrane transport; F:protein binding; F:metal ion transmembrane transporter activity; C:endoplasmic reticulum; C:membrane
		Angja4g006590	Syndecan-3; Flags: Precursor	P:growth plate cartilage chondrocyte proliferation; P:cell migration; P:chondrocyte proliferation; P:positive regulation of substrate adhesion-dependent cell spreading; F:growth factor binding; C:plasma membrane; C:cell surface; C:integral component of membrane
		Angja18g009260	Coatomer subunit zeta-1; AltName: Full=Zeta-1-coat protein; Short=Zeta-1 COP	P:intracellular protein transport; P:endoplasmic reticulum to Golgi vesicle-mediated transport; P:retrograde vesicle-mediated transport, Golgi to endoplasmic reticulum; P:intra-Golgi vesicle-mediated transport; P:toxin transport; C:Golgi membrane; C:endoplasmic reticulum membrane; C:cytosol; C:COPI vesicle coat; C:transport vesicle
		Angja2g001540	Annexin A5; AltName: Full=Anchorin CII; AltName: Full=Annexin V; AltName: Full=Annexin-5; AltName: Full=Calphobindin I; Short=CBP-I; AltName: Full=Endonexin II; AltName: Full=Lipocortin V; AltName: Full=Placental anticoagulant protein I; Short=PAP-I; AltName: Full=Thromboplastin inhibitor; AltName: Full=Vascular anticoagulant-alpha; Short=VAC-alpha	P:response to organic substance; P:negative regulation of coagulation; P:calcium ion homeostasis; P:calcium ion transmembrane transport; F:calcium channel activity; F:calcium ion binding; F:protein binding; F:calcium-dependent phospholipid binding; C:cytoplasm; C:external side of plasma membrane; C:vesicle; C:calcium channel complex; C:endothelial microparticle
		Angja6g005180	ADP-ribosylation factor-like protein 8B-A	P:cell cycle; P:chromosome segregation; P:protein transport; P:cell division; F:GTPase activity; F:GTP binding; C:lysosomal membrane; C:spindle; C:late endosome membrane
		Angja13g004000	ADP-dependent glucokinase; Short=ADP-GK; Short=ADPGK; Flags: Precursor	P:glucose metabolic process; P:phosphorylation; F:ADP-specific glucokinase activity; C:endoplasmic reticulum
		Angja19g011860	Nexilin; AltName: Full=F-actin-binding protein; AltName: Full=Nelin	P:cell adhesion; P:axon guidance; P:regulation of cell migration; P:regulation of cytoskeleton organization; F:structural constituent of muscle; F:actin filament binding; C:cytoplasm; C:plasma membrane; C:actin cytoskeleton; C:cell junction
		Angja11g007540	Dynein, cytoplasmic 1, intermediate chain 2a	P:mitotic spindle organization; P:transport along microtubule; F:dynein light chain binding; F:dynein heavy chain binding; C:cytoplasm; C:cytoplasmic dynein complex
		Angja5g007400	Transmembrane protein 79; AltName: Full=Mattrin	P:epithelial cell maturation; P:hair follicle morphogenesis; P:cuticle development; P:regulated exocytosis; P:positive regulation of epidermis development; P:establishment of skin barrier; P:cornification; C:lysosomal membrane; C:trans-Golgi network membrane
		Angja60317s000180	CAP-Gly domain-containing linker protein 2; AltName: Full=Cytoplasmic linker protein 115; Short=CLIP-115; AltName: Full=Cytoplasmic linker protein 2; AltName: Full=Williams-Beuren syndrome chromosomal region 3 protein; AltName: Full=Williams-Beuren syndrome chromosomal region 4 protein	P:cytoplasmic microtubule organization; F:microtubule plus-end binding; C:nucleus; C:cytoplasm; C:microtubule associated complex; C:microtubule plus-end
		Angja9g005640	Polycomb group RING finger protein 3; AltName: Full=RING finger protein 3A	P:regulation of transcription by RNA polymerase II; P:histone H2A-K119 monoubiquitination; P:inactivation of X chromosome by genetic imprinting; F:protein binding; F:metal ion binding; C:X chromosome; C:nucleoplasm; C:PRC1 complex
		Angja186s000080	Glutamine-rich protein 1	P:biological_process; F:molecular_function; C:cellular_component; C:nucleoplasm
		Angja9g011020	Protein transport protein Sec24D; AltName: Full=SEC24-related protein D	P:antigen processing and presentation of peptide antigen via MHC class I; P:intracellular protein transport; P:antigen processing and presentation of exogenous peptide antigen via MHC class II; P:COPII vesicle coating; P:COPII-coated vesicle cargo loading; F:SNARE binding; F:zinc ion binding; C:endoplasmic reticulum membrane; C:cytosol; C:COPII vesicle coat; C:endoplasmic reticulum exit site
		Angja70s000310	Laminin subunit gamma-3; AltName: Full=Laminin-12 subunit gamma; AltName: Full=Laminin-14 subunit gamma; AltName: Full=Laminin-15 subunit gamma; Flags: Precursor	P:anatomical structure morphogenesis; P:cell development; P:system development; C:extracellular matrix
		Angja21527s000020	Collagen alpha-1(XI) chain; Flags: Precursor	P:cartilage condensation; P:ossification; P:visual perception; P:collagen fibril organization; P:endodermal cell differentiation; P:inner ear morphogenesis; P:embryonic skeletal system morphogenesis; P:detection of mechanical stimulus involved in sensory perception of sound; P:ventricular cardiac muscle tissue morphogenesis; F:heparin binding; F:extracellular matrix structural constituent conferr…
		Angja189s000130	Acetyl-coenzyme A transporter 1; Short=AT-1; Short=Acetyl-CoA transporter 1; AltName: Full=Solute carrier family 33 member 1	P:central nervous system development; P:acetyl-CoA transport; P:BMP signaling pathway; P:SMAD protein signal transduction; P:proton transmembrane transport; F:acetyl-CoA transmembrane transporter activity; F:solute:proton symporter activity; C:endoplasmic reticulum membrane; C:integral component of membrane
		Angja17s000100	SEC23-interacting protein	P:acrosome assembly; P:single fertilization; F:phospholipase activity; F:protein binding; F:metal ion binding; C:cis-Golgi network; C:COPII-coated ER to Golgi transport vesicle; C:endoplasmic reticulum exit site; C:perinuclear endoplasmic reticulum
		Angja2g005360	Septin-7; AltName: Full=CDC10 protein homolog	P:spermatogenesis; P:regulation of embryonic cell shape; P:cell differentiation; P:cellular protein localization; P:cilium assembly; P:cytoskeleton-dependent cytokinesis; F:GTPase activity; F:GTP binding; F:molecular adaptor activity; C:condensed chromosome kinetochore; C:spindle; C:axoneme; C:septin ring; C:apical plasma membrane; C:midbody; C:septin complex; C:motile cilium; C:cleavage furrow
		Angja6g006000	Extracellular sulfatase Sulf-2; Short=hSulf-2; Flags: Precursor	P:chondrocyte development; P:glomerular filtration; P:response to wounding; P:positive regulation of vascular endothelial growth factor production; P:esophagus smooth muscle contraction; P:heparan sulfate proteoglycan metabolic process; P:glomerular basement membrane development; P:glial cell-derived neurotrophic factor receptor signaling pathway; P:negative regulation of fibroblast growth factor…
		Angja4g008610	Collagen triple helix repeat-containing protein 1; Flags: Precursor	P:cell migration; P:positive regulation of protein binding; P:positive regulation of osteoblast proliferation; P:ossification involved in bone remodeling; P:positive regulation of osteoblast differentiation; P:Wnt signaling pathway, planar cell polarity pathway; P:inner ear receptor cell stereocilium organization; P:negative regulation of canonical Wnt signaling pathway; P:cochlea morphogenesis; …
		Angja16g005890	Hemicentin-1; AltName: Full=Fibulin-6; Short=FIBL-6; Flags: Precursor	P:cellular process; F:binding; C:extracellular region
		Angja8g007200	Transmembrane 9 superfamily member 2; AltName: Full=p76; Flags: Precursor	P:protein localization to membrane; C:cytoskeleton; C:integral component of plasma membrane; C:endosome membrane; C:postsynaptic Golgi apparatus
		Angja17g000860	Ras association domain-containing protein 8; AltName: Full=Carcinoma-associated protein HOJ-1	P:signal transduction; P:adherens junction maintenance; F:protein binding
		Angja7g007740	Rho guanine nucleotide exchange factor 10	P:myelination in peripheral nervous system; P:regulation of Rho protein signal transduction; P:mitotic spindle assembly; F:guanyl-nucleotide exchange factor activity; C:centrosome; C:cytosol
		Angja4g003290	Cadherin-2; AltName: Full=Neural cadherin; Short=N-cadherin; AltName: Full=Parachute; AltName: Full=ZNCAD; Flags: Precursor	P:cartilage condensation; P:neural crest cell migration; P:homophilic cell adhesion via plasma membrane adhesion molecules; P:neuron cell-cell adhesion; P:ectoderm development; P:axonal fasciculation; P:synapse assembly; P:peripheral nervous system development; P:motor neuron axon guidance; P:regulation of signal transduction; P:glial cell differentiation; P:cardioblast differentiation; P:spinal …
		Angja15g011630	SH3 and PX domain-containing protein 2B; AltName: Full=Factor for adipocyte differentiation 49; AltName: Full=Tyrosine kinase substrate with four SH3 domains	P:eye development; P:osteoblast fate commitment; P:superoxide metabolic process; P:heart development; P:positive regulation of gene expression; P:extracellular matrix disassembly; P:positive regulation of multicellular organism growth; P:positive regulation of fat cell differentiation; P:skeletal system morphogenesis; P:positive regulation of stress fiber assembly; P:bone development; P:regulatio…
		Angja138s000100	Zinc finger protein 281; AltName: Full=GC-box-binding zinc finger protein 1; AltName: Full=Transcription factor ZBP-99; AltName: Full=Zinc finger DNA-binding protein 99	P:negative regulation of transcription by RNA polymerase II; P:embryonic body morphogenesis; P:positive regulation of transcription, DNA-templated; P:stem cell differentiation; F:RNA polymerase II cis-regulatory region sequence-specific DNA binding; F:DNA-binding transcription repressor activity, RNA polymerase II-specific; F:protein binding; C:nucleoplasm
		Angja5g007350	Dipeptidyl peptidase 9; Short=DP9; AltName: Full=Dipeptidyl peptidase IV-related protein 2; Short=DPRP-2; AltName: Full=Dipeptidyl peptidase IX; Short=DPP IX; AltName: Full=Dipeptidyl peptidase-like protein 9; Short=DPLP9	P:proteolysis; F:aminopeptidase activity; F:serine-type peptidase activity; F:identical protein binding; C:nucleus; C:cytosol; C:microtubule; C:cell leading edge
		Angja2g010360	Coatomer subunit beta; AltName: Full=Beta-coat protein; Short=Beta-COP	P:intracellular protein transport; P:endoplasmic reticulum to Golgi vesicle-mediated transport; P:intra-Golgi vesicle-mediated transport; P:notochord development; P:somite development; F:structural molecule activity; C:Golgi membrane; C:COPI vesicle coat
		Angja4g009030	Prenylated Rab acceptor protein 1; AltName: Full=PRA1 family protein 1	F:protein C-terminus binding; F:identical protein binding; F:proline-rich region binding; C:Golgi apparatus; C:plasma membrane; C:synaptic vesicle; C:integral component of membrane
		Angja7g007890	Myristoylated alanine-rich C-kinase substrate; Short=MARCKS	F:actin binding; F:calmodulin binding; C:cytoskeleton; C:membrane
		Angja12g004180	Alpha-1-syntrophin; AltName: Full=59 kDa dystrophin-associated protein A1 acidic component 1; AltName: Full=59-1 DAP; AltName: Full=Syntrophin-1	P:intracellular signal transduction; F:structural molecule activity; F:protein binding; C:membrane
		Angja7g015460	Cathepsin K; Flags: Precursor	P:thyroid hormone generation; P:immune response; P:collagen catabolic process; P:bone resorption; P:proteolysis involved in cellular protein catabolic process; P:negative regulation of cartilage development; F:fibronectin binding; F:cysteine-type endopeptidase activity; F:collagen binding; F:proteoglycan binding; C:extracellular space; C:nucleoplasm; C:lysosome; C:external side of plasma membrane…
		Angja13g004570	DnaJ homolog subfamily A member 2; Flags: Precursor	P:protein folding; P:response to heat; P:positive regulation of ATPase activity; F:ATPase activator activity; F:ATP binding; F:heat shock protein binding; F:metal ion binding; F:unfolded protein binding; C:cytosol; C:membrane
		Angja6g010230	A disintegrin and metalloproteinase with thrombospondin motifs 17; Short=ADAM-TS 17; Short=ADAM-TS17; Short=ADAMTS-17; Flags: Precursor	P:proteolysis; F:metalloendopeptidase activity
		Angja11g004100	CXADR-like membrane protein; AltName: Full=Adipocyte adhesion molecule; AltName: Full=Coxsackie- and adenovirus receptor-like membrane protein; Short=CAR-like membrane protein; Flags: Precursor	P:digestive tract development; F:protein binding; C:cytoplasmic microtubule; C:bicellular tight junction; C:membrane
		Angja5g001860	Repulsive guidance molecule A; AltName: Full=RGM domain family member A; Flags: Precursor	P:neural tube closure; P:negative regulation of neuron projection development; P:regulation of BMP signaling pathway; P:positive regulation of GTPase activity; P:positive regulation of membrane protein ectodomain proteolysis; P:negative regulation of receptor binding; F:signaling receptor binding; F:coreceptor activity; C:cell surface; C:membrane
		Angja7g014840	Bromodomain-containing protein 9	P:chromatin organization; P:regulation of transcription by RNA polymerase II; F:lysine-acetylated histone binding; C:nucleus
		Angja6g003380	45 kDa calcium-binding protein; Short=Cab45; AltName: Full=Stromal cell-derived factor 4; Short=SDF-4; Flags: Precursor	P:sprouting angiogenesis; P:calcium-ion regulated exocytosis; F:calcium ion binding; C:endoplasmic reticulum; C:Golgi lumen
		Angja1g017420	Ras-related protein Rab-1A; AltName: Full=YPT1-related protein	P:autophagosome assembly; P:intracellular protein transport; P:retrograde vesicle-mediated transport, Golgi to endoplasmic reticulum; P:endocytosis; P:Golgi organization; P:cell migration; P:virion assembly; P:growth hormone secretion; P:melanosome transport; P:Rab protein signal transduction; P:interleukin-8 production; P:substrate adhesion-dependent cell spreading; P:defense response to bacteri…
		Angja8g008110	AP-1 complex subunit sigma-2; AltName: Full=Adaptor protein complex AP-1 subunit sigma-1B; AltName: Full=Adaptor-related protein complex 1 subunit sigma-1B; AltName: Full=Clathrin assembly protein complex 1 sigma-1B small chain; AltName: Full=Golgi adaptor HA1/AP1 adaptin sigma-1B subunit; AltName: Full=Sigma 1B subunit of AP-1 clathrin; AltName: Full=Sigma-adaptin 1B; AltName: Full=Sigma1B-adapt…	P:intracellular protein transport; P:vesicle-mediated transport; P:antigen processing and presentation of exogenous peptide antigen via MHC class II; P:regulation of defense response to virus by virus; F:protein binding; C:lysosomal membrane; C:cytosol; C:clathrin-coated pit; C:AP-type membrane coat adaptor complex; C:cytoplasmic vesicle membrane; C:trans-Golgi network membrane
		Angja4g008720	Zinc finger protein SNAI2; AltName: Full=Protein slug-alpha; AltName: Full=Protein snail homolog 2; AltName: Full=Snail protein homolog Slug; Short=xSlu	P:neural crest cell migration; P:neural crest cell fate specification; F:DNA binding; F:metal ion binding; C:nucleus
		Angja81381s000030	Golgi reassembly-stacking protein 2; Short=GRS2; AltName: Full=Golgi phosphoprotein 6; Short=GOLPH6; AltName: Full=Golgi reassembly-stacking protein of 55 kDa; Short=GRASP55; AltName: Full=p59	P:Golgi organization; P:spermatogenesis; P:cell differentiation; P:response to endoplasmic reticulum stress; P:establishment of protein localization to plasma membrane; P:organelle assembly; F:protein binding; C:Golgi membrane; C:endoplasmic reticulum membrane
		Angja95s000230	Homeobox protein MOX-1; AltName: Full=Mesenchyme homeobox 1; AltName: Full=Protein choker	P:skeletal system development; P:positive regulation of transcription by RNA polymerase II; P:developmental pigmentation; P:muscle cell development; P:hematopoietic stem cell differentiation; P:sclerotome development; F:chromatin binding; F:DNA-binding transcription factor activity; F:sequence-specific DNA binding; C:nucleus; C:cytoplasm
	4	Angja5g004160	Divergent protein kinase domain 1C; AltName: Full=Protein FAM69C	C:membrane	〇	0.000339065
		Angja3s000040	Transcription factor Sox-8	P:regulation of transcription by RNA polymerase II; F:DNA-binding transcription factor activity, RNA polymerase II-specific; F:DNA binding; C:nucleus	〇	0.000335325
		Angja6g003530	Cerebellin-4; AltName: Full=Cerebellin-like glycoprotein 1; Flags: Precursor	P:protein secretion; P:inhibitory synapse assembly; F:protein binding; C:extracellular space; C:GABA-ergic synapse	〇	0.000287571
		Angja129s000240	Leucine-rich repeat transmembrane protein FLRT3; AltName: Full=Fibronectin-like domain-containing leucine-rich transmembrane protein 3; Flags: Precursor	P:proepicardium cell migration involved in pericardium morphogenesis; P:axon guidance; P:fibroblast growth factor receptor signaling pathway; P:response to axon injury; P:negative chemotaxis; P:positive regulation of synapse assembly; P:head development; P:cell-cell adhesion via plasma-membrane adhesion molecules; P:neuron projection extension; F:fibroblast growth factor receptor binding; F:prote…
		Angja7g008680	Peroxidasin; Flags: Precursor	P:response to oxidative stress; P:hydrogen peroxide catabolic process; P:oxidation-reduction process; P:cellular oxidant detoxification; F:peroxidase activity; F:protein binding; F:heme binding; F:metal ion binding; C:extracellular space
		Angja1g014790	Anthrax toxin receptor 2; AltName: Full=Capillary morphogenesis gene 2 protein; Short=CMG-2; Flags: Precursor	F:protein binding; F:signaling receptor activity; C:plasma membrane; C:endosome membrane; C:integral component of membrane
		Angja81443s000120	---NA---	---NA---
		Angja2g003020	Nephronectin; AltName: Full=Preosteoblast EGF-like repeat protein with MAM domain; AltName: Full=Protein EGFL6-like; Flags: Precursor	P:branching involved in ureteric bud morphogenesis; P:cell-matrix adhesion; P:positive regulation of cell-substrate adhesion; P:extracellular matrix organization; P:positive regulation of cellular metabolic process; P:cell-cell adhesion mediated by integrin; P:positive regulation of osteoblast differentiation; P:positive regulation of ERK1 and ERK2 cascade; P:cellular response to tumor necrosis f…
		Angja11g008770	T-box transcription factor TBX2b; Short=T-box protein 2b	P:negative regulation of transcription by RNA polymerase II; P:heart looping; P:cardiac chamber development; P:cell adhesion; P:regulation of heart contraction; P:epithalamus development; P:pineal gland development; P:notochord development; P:atrioventricular canal development; P:cell migration involved in gastrulation; P:retinal cone cell fate determination; P:photoreceptor cell fate specificati…
		Angja18g003980	RNA binding protein fox-1 homolog 1; AltName: Full=Ataxin-2-binding protein 1; AltName: Full=Fox-1 homolog A	P:regulation of alternative mRNA splicing, via spliceosome; P:neuromuscular process controlling balance; P:regulation of skeletal muscle cell differentiation; F:mRNA 3'-UTR binding; C:nucleus; C:cytoplasm
		Angja11g004990	Protein C-ets-1; AltName: Full=p54	P:response to hypoxia; P:immune response; P:female pregnancy; P:positive regulation of cell population proliferation; P:negative regulation of cell population proliferation; P:response to mechanical stimulus; P:regulation of extracellular matrix disassembly; P:hypothalamus development; P:pituitary gland development; P:PML body organization; P:response to estradiol; P:response to laminar fluid she…
		Angja19g008640	SH3 domain-containing kinase-binding protein 1; AltName: Full=CD2-binding protein 3; Short=CD2BP3; AltName: Full=Cbl-interacting protein of 85 kDa; AltName: Full=Human Src family kinase-binding protein 1; Short=HSB-1	P:cytoskeleton organization; P:cell-cell signaling; P:axon guidance; P:regulation of cell shape; P:cell migration; P:negative regulation of epidermal growth factor receptor signaling pathway; P:positive regulation of B cell activation; P:membrane organization; F:protein binding; C:cytosol; C:plasma membrane; C:endocytic vesicle; C:anchoring junction
		Angja18g000260	Synaptic vesicle membrane protein VAT-1 homolog	P:oxidation-reduction process; F:zinc ion binding; F:oxidoreductase activity
		Angja1g017230	Leucine-rich repeat transmembrane protein FLRT3; AltName: Full=Fibronectin-like domain-containing leucine-rich transmembrane protein 3; Flags: Precursor	P:proepicardium cell migration involved in pericardium morphogenesis; P:axon guidance; P:fibroblast growth factor receptor signaling pathway; P:response to axon injury; P:negative chemotaxis; P:positive regulation of synapse assembly; P:head development; P:cell-cell adhesion via plasma-membrane adhesion molecules; P:neuron projection extension; F:fibroblast growth factor receptor binding; F:prote…
		Angja7g012110	Terminal nucleotidyltransferase 5A; AltName: Full=HBV X-transactivated gene 11 protein; AltName: Full=HBV XAg-transactivated protein 11	P:response to bacterium; P:mRNA stabilization; F:protein binding; F:RNA adenylyltransferase activity
		Angja120s000140	Acetyl-coenzyme A synthetase 2-like, mitochondrial; AltName: Full=Acetate--CoA ligase 2; AltName: Full=Acetyl-CoA synthetase 2; Short=AceCS2; AltName: Full=Acyl-CoA synthetase short-chain family member 1; AltName: Full=Propionate--CoA ligase; Flags: Precursor	P:ethanol oxidation; P:acetate metabolic process; P:acetyl-CoA biosynthetic process; P:monocarboxylic acid biosynthetic process; F:acetate-CoA ligase activity; F:protein binding; F:adenyl ribonucleotide binding; F:anion binding; F:propionate-CoA ligase activity; C:mitochondrial matrix
		Angja11g006000	Immunoglobulin superfamily member 10; Short=IgSF10; AltName: Full=Calvaria mechanical force protein 608; Short=CMF608; Flags: Precursor	P:regulation of neuron migration; F:protein binding; C:extracellular region
		Angja217s000130	Telomere-associated protein RIF1; AltName: Full=Rap1-interacting factor 1 homolog	P:regulation of DNA recombination; P:positive regulation of double-strand break repair via nonhomologous end joining; C:chromosome
		Angja6g001520	Retinoic acid receptor gamma-B; Short=RAR-gamma-B; AltName: Full=Nuclear receptor subfamily 1 group B member 3-B	P:negative regulation of transcription by RNA polymerase II; P:determination of left/right asymmetry in lateral mesoderm; P:hormone-mediated signaling pathway; P:cell differentiation; P:negative regulation of BMP signaling pathway; P:determination of pancreatic left/right asymmetry; P:intrahepatic bile duct development; P:positive regulation of transcription by RNA polymerase II; P:retinoic acid …
		Angja7g001820	Cysteine-rich protein 1; Short=CRP-1; AltName: Full=Cysteine-rich intestinal protein; Short=CRIP	P:immune response; P:intrinsic apoptotic signaling pathway in response to DNA damage; P:response to organic substance; P:response to zinc ion; P:regulation of gene expression; P:prostate gland stromal morphogenesis; P:cellular response to antibiotic; P:cellular response to UV-B; F:zinc ion binding; F:peptide binding; C:cytoplasm
		Angja7g010310	Collagen alpha-1(XIV) chain; AltName: Full=Undulin; Flags: Precursor	P:cell adhesion; F:protein binding; C:extracellular region; C:collagen trimer
		Angja7g014290	Multiple epidermal growth factor-like domains protein 10; Short=Multiple EGF-like domains protein 10; Flags: Precursor	P:cellular process; P:muscle structure development; F:protein binding
		Angja18g002970	C-Jun-amino-terminal kinase-interacting protein 4; Short=JIP-4; Short=JNK-interacting protein 4; AltName: Full=JNK-associated leucine-zipper protein; Short=JLP; AltName: Full=JNK/SAPK-associated protein 2; Short=JSAP2; AltName: Full=Mitogen-activated protein kinase 8-interacting protein 4; AltName: Full=Sperm-associated antigen 9	P:negative regulation of protein phosphorylation; P:activation of JUN kinase activity; P:positive regulation of cell migration; P:lysosome localization; P:retrograde transport, endosome to Golgi; P:negative regulation of neuron differentiation; P:positive regulation of neuron differentiation; P:striated muscle cell differentiation; P:negative regulation of dendrite extension; F:MAP-kinase scaffol…
		Angja13g004660	Cadherin-11; Flags: Precursor	P:homophilic cell adhesion via plasma membrane adhesion molecules; P:collagen fibril organization; F:calcium ion binding; F:beta-catenin binding; F:protein dimerization activity; C:plasma membrane; C:cell-cell junction; C:integral component of membrane
		Angja62s000060	Zinc finger protein Dzip1; AltName: Full=DAZ-interacting protein 1 homolog; AltName: Full=Iguana protein	P:blood vessel development; P:heart looping; P:NLS-bearing protein import into nucleus; P:regulation of smoothened signaling pathway; P:adenohypophysis development; P:retinal ganglion cell axon guidance; P:axoneme assembly; P:regulation of BMP signaling pathway involved in heart jogging; C:nucleus; C:cytoplasm; C:ciliary basal body; C:non-motile cilium
		Angja5g011020	Peptidase inhibitor 15-A; Flags: Precursor	P:multicellular organism development; P:negative regulation of peptidase activity; F:peptidase inhibitor activity; C:extracellular space
		Angja16g008700	T-box transcription factor TBX1; Short=T-box protein 1	P:negative regulation of transcription by RNA polymerase II; P:cell fate specification; P:neural crest cell migration; P:heart looping; P:pharyngeal muscle development; P:positive regulation of transcription by RNA polymerase II; P:thymus development; P:embryonic viscerocranium morphogenesis; P:semicircular canal morphogenesis; P:cardiac muscle cell differentiation; P:parathyroid gland developmen…
		Angja12g008350	Rootletin; AltName: Full=Ciliary rootlet coiled-coil protein	P:centriole-centriole cohesion; P:positive regulation of cilium assembly; P:positive regulation of protein localization to cilium; F:protein binding; C:centrosome; C:centriole; C:cytosol; C:plasma membrane; C:cilium; C:actin cytoskeleton
		Angja139s000150	Zinc finger and BTB domain-containing protein 34	P:negative regulation of transcription by RNA polymerase II; F:RNA polymerase II cis-regulatory region sequence-specific DNA binding; F:DNA-binding transcription repressor activity, RNA polymerase II-specific; F:protein binding; F:metal ion binding; C:nucleoplasm
		Angja4g010220	Collagen alpha-1(XXII) chain; Flags: Precursor	P:angiogenesis; P:endothelial cell morphogenesis; P:extracellular matrix organization; F:extracellular matrix structural constituent; C:collagen trimer; C:extracellular space; C:endoplasmic reticulum lumen; C:extracellular matrix
		Angja4g007550	Collagen alpha-1(X) chain; Flags: Precursor	F:protein binding; C:collagen trimer; C:cell cortex; C:extracellular matrix
		Angja1g014820	Growth/differentiation factor 10; Short=GDF-10; AltName: Full=Bone morphogenetic protein 3B; Short=BMP-3B; AltName: Full=Bone-inducing protein; Short=BIP; Flags: Precursor	P:cerebellum development; P:regulation of ossification; P:ovulation cycle; P:positive regulation of osteoblast differentiation; P:response to transforming growth factor beta; F:growth factor activity; C:extracellular space
		Angja5g004600	Zinc finger protein 521; AltName: Full=Early hematopoietic zinc finger protein; AltName: Full=LYST-interacting protein 3	P:positive regulation of transcription by RNA polymerase II; P:neuron fate commitment; F:RNA polymerase II cis-regulatory region sequence-specific DNA binding; F:DNA-binding transcription activator activity, RNA polymerase II-specific; F:protein domain specific binding; F:metal ion binding; C:nucleus
		Angja17g002250	Zinc finger protein aebp2; AltName: Full=Adipocyte enhancer-binding protein 2 homolog; Short=AE-binding protein 2 homolog	C:ESC/E(Z) complex
		Angja7g010530	Integrin alpha-8; Contains: Integrin alpha-8 heavy chain; Contains: Integrin alpha-8 light chain; Flags: Precursor	P:cell adhesion; P:integrin-mediated signaling pathway; P:nervous system development; P:cell differentiation; F:metal ion binding; C:integrin complex
		Angja5g003510	Sushi, nidogen and EGF-like domain-containing protein 1; AltName: Full=Insulin-responsive sequence DNA-binding protein 1; Short=IRE-BP1; Flags: Precursor	F:protein binding
		Angja159s000060	Thrombospondin-3a; Short=Thbs3a; Flags: Precursor	P:cell adhesion; P:mesenchymal to epithelial transition; P:somite development; F:calcium ion binding; F:heparin binding; C:collagen-containing extracellular matrix
		Angja16g004370	G-protein-signaling modulator 1; AltName: Full=Activator of G-protein signaling 3	P:multicellular organism development; P:regulation of G protein-coupled receptor signaling pathway; P:positive regulation of macroautophagy; P:negative regulation of GTPase activity; P:negative regulation of guanyl-nucleotide exchange factor activity; F:G-protein alpha-subunit binding; F:GDP-dissociation inhibitor activity; C:Golgi membrane; C:endoplasmic reticulum membrane; C:plasma membrane; C:…
		Angja123s000080	Neuronal acetylcholine receptor subunit alpha-2; Flags: Precursor	P:ion transmembrane transport; P:regulation of postsynaptic membrane potential; F:transmembrane signaling receptor activity; F:acetylcholine-gated cation-selective channel activity; C:integral component of membrane; C:postsynaptic membrane
		Angja16g000260	Tyrosine-protein kinase receptor Tie-2; AltName: Full=Tyrosine kinase with Ig and EGF homology domains-2; Flags: Precursor	P:endothelial cell proliferation; P:protein phosphorylation; P:transmembrane receptor protein tyrosine kinase signaling pathway; P:heart development; P:positive regulation of endothelial cell migration; P:positive regulation of phosphatidylinositol 3-kinase signaling; P:positive regulation of kinase activity; P:positive regulation of MAPK cascade; P:positive regulation of angiogenesis; P:positive…
		Angja8g013310	Ephrin type-B receptor 4a; AltName: Full=Eph receptor B4a; AltName: Full=Eph-like receptor tyrosine kinase rtk5; Flags: Precursor	P:peptidyl-tyrosine phosphorylation; P:angioblast cell migration involved in selective angioblast sprouting; P:ephrin receptor signaling pathway; P:venous blood vessel morphogenesis; P:convergent extension; F:ephrin receptor activity; F:protein binding; F:ATP binding; C:integral component of plasma membrane
		Angja5391s000010	Thrombospondin-2; Flags: Precursor	P:cell adhesion; P:negative regulation of angiogenesis; P:positive regulation of synapse assembly; F:calcium ion binding; F:protein binding; F:heparin binding; C:basement membrane; C:platelet alpha granule
		Angja18g000210	C-type mannose receptor 2; AltName: Full=C-type lectin domain family 13 member E; AltName: Full=Endocytic receptor 180; AltName: Full=Macrophage mannose receptor 2; AltName: Full=Urokinase-type plasminogen activator receptor-associated protein; Short=UPAR-associated protein; Short=Urokinase receptor-associated protein; AltName: CD_antigen=CD280; Flags: Precursor	P:collagen catabolic process; F:collagen binding
		Angja2g005670	CD276 antigen; AltName: Full=4Ig-B7-H3; AltName: Full=B7 homolog 3; Short=B7-H3; AltName: Full=Costimulatory molecule; AltName: CD_antigen=CD276; Flags: Precursor	P:positive regulation of interferon-gamma production; P:positive regulation of T cell proliferation; P:regulation of immune response; F:protein binding; C:membrane
		Angja204s000130	Transforming growth factor beta-2 proprotein; Contains: Latency-associated peptide; Short=LAP; Contains: Transforming growth factor beta-2; Short=TGF-beta-2; Flags: Precursor	P:cell morphogenesis; P:eye development; P:response to hypoxia; P:somitogenesis; P:epithelial to mesenchymal transition involved in endocardial cushion formation; P:cell cycle arrest; P:negative regulation of cell adhesion; P:transforming growth factor beta receptor signaling pathway; P:salivary gland morphogenesis; P:skeletal muscle tissue development; P:positive regulation of cell population pr…
		Angja2g005510	Circadian-associated transcriptional repressor; AltName: Full=ChIP-derived repressor of network oscillator; Short=Chrono; AltName: Full=Computationally highlighted repressor of the network oscillator	P:circadian regulation of gene expression; P:locomotor rhythm; P:negative regulation of transcription, DNA-templated; F:protein binding; F:E-box binding; C:nucleus
		Angja16g009260	Scavenger receptor class F member 2; AltName: Full=Scavenger receptor expressed by endothelial cells 2 protein; Short=SREC-II; Flags: Precursor	P:heterophilic cell-cell adhesion via plasma membrane cell adhesion molecules; F:scavenger receptor activity; C:membrane
		Angja8g011660	Anosmin-1; AltName: Full=Kallmann syndrome protein homolog; Flags: Precursor	F:protein binding; F:peptidase inhibitor activity; C:extracellular region
		Angja1g006220	Protein tweety homolog 2-like	P:chloride transmembrane transport; F:intracellular calcium activated chloride channel activity; F:volume-sensitive chloride channel activity; C:plasma membrane; C:chloride channel complex
		Angja12g007880	Biglycan; Flags: Precursor	F:protein binding; C:extracellular region
		Angja82603s000170	Tyrosine-protein kinase Fyn; AltName: Full=Proto-oncogene c-Fyn; AltName: Full=p59-Fyn	P:multicellular organism development; P:peptidyl-tyrosine phosphorylation; F:non-membrane spanning protein tyrosine kinase activity; F:protein binding; F:ATP binding; F:metal ion binding
		Angja51s000180	Cingulin-like protein 1; AltName: Full=Junction-associated coiled-coil protein; AltName: Full=Paracingulin	P:negative regulation of small GTPase mediated signal transduction; P:negative regulation of stress fiber assembly; P:protein localization to cell-cell junction; F:protein binding; C:myosin complex
		Angja4g010230	Collagen alpha-1(XXII) chain; Flags: Precursor	P:angiogenesis; P:endothelial cell morphogenesis; P:extracellular matrix organization; F:extracellular matrix structural constituent; C:collagen trimer; C:extracellular space; C:endoplasmic reticulum lumen; C:extracellular matrix
		Angja7g007880	Collagen alpha-1(X) chain; Flags: Precursor	F:protein binding; C:extracellular region; C:receptor complex
		Angja48s000130	Protein Shroom4; AltName: Full=Second homolog of apical protein	P:cell morphogenesis; P:actin filament organization; P:brain development; P:cognition; F:myosin II binding; F:actin filament binding; C:stress fiber; C:actin filament; C:adherens junction; C:focal adhesion; C:cytoplasmic side of plasma membrane; C:basal plasma membrane; C:apical plasma membrane; C:cortical actin cytoskeleton; C:intracellular membrane-bounded organelle; C:apical junction complex
		Angja51s000170	Transcription factor 12; Short=TCF-12; AltName: Full=Class B basic helix-loop-helix protein 20; Short=bHLHb20; AltName: Full=DNA-binding protein HTF4; AltName: Full=E-box-binding protein; AltName: Full=Transcription factor HTF-4	P:immune response; P:muscle organ development; P:positive regulation of neuron differentiation; P:positive regulation of transcription by RNA polymerase II; P:regulation of hematopoietic stem cell differentiation; F:RNA polymerase II cis-regulatory region sequence-specific DNA binding; F:DNA-binding transcription activator activity, RNA polymerase II-specific; F:protein homodimerization activity;…
		Angja123s000070	---NA---	---NA---
		Angja17g002190	Thyrotropin-releasing hormone-degrading ectoenzyme; Short=TRH-DE; Short=TRH-degrading ectoenzyme; AltName: Full=Pyroglutamyl-peptidase II; Short=PAP-II; AltName: Full=TRH-specific aminopeptidase; AltName: Full=Thyroliberinase	P:proteolysis; F:aminopeptidase activity; F:zinc ion binding; C:membrane
		Angja16g009250	---NA---	P:heterophilic cell-cell adhesion via plasma membrane cell adhesion molecules; F:scavenger receptor activity
		Angja6s000050	Noggin-2; Flags: Precursor	P:osteoblast differentiation; P:dorsal/ventral pattern formation; P:negative regulation of BMP signaling pathway; P:negative regulation of cell differentiation; P:cartilage development; C:extracellular space
		Angja4g002020	Fibronectin type III domain-containing protein 1; AltName: Full=Activator of G-protein signaling 8; Flags: Precursor	P:positive regulation of protein phosphorylation; P:positive regulation of cardiac muscle cell apoptotic process; P:regulation of protein transport; P:cellular response to hypoxia; F:protein binding; C:plasma membrane; C:cell-cell junction; C:mitochondrial membrane
		Angja5g001730	Methyl-CpG-binding domain protein 3; AltName: Full=Methyl-CpG-binding protein MBD3	P:brain development; P:heart development; P:aging; P:response to nutrient levels; P:response to estradiol; P:regulation of DNA methylation; P:embryonic organ development; P:regulation of signal transduction by p53 class mediator; F:protein binding; F:methyl-CpG binding; C:NuRD complex
		Angja4g008210	Iroquois-class homeodomain protein irx-1; AltName: Full=Iroquois homeobox protein 1	P:negative regulation of transcription by RNA polymerase II; P:mesoderm development; P:dorsal/ventral pattern formation; P:neural crest cell fate specification; P:neuron differentiation; P:negative regulation of BMP signaling pathway; P:midbrain-hindbrain boundary development; P:specification of pronephric tubule identity; P:positive regulation of transcription by RNA polymerase II; P:cell develo…
		Angja1g009590	Lethal(2) giant larvae protein homolog 1; Short=LLGL; AltName: Full=DLG4; AltName: Full=Hugl-1; AltName: Full=Human homolog to the D-lgl gene protein	P:exocytosis; P:Golgi to plasma membrane transport; P:axonogenesis; P:regulation of Notch signaling pathway; P:cortical actin cytoskeleton organization; P:regulation of establishment or maintenance of cell polarity; P:positive regulation of GTPase activity; P:regulation of protein secretion; P:establishment of spindle orientation; P:protein-containing complex assembly; F:GTPase activator activity…
		Angja94s000290	Transcription factor 7-like 1-B; AltName: Full=HMG box transcription factor 3-B; Short=TCF-3-B	P:heart development; P:positive regulation of cell population proliferation; P:embryonic pattern specification; P:cell proliferation in dorsal spinal cord; P:spinal cord dorsal/ventral patterning; P:rostrocaudal neural tube patterning; P:midbrain development; P:hindbrain development; P:brain segmentation; P:negative regulation of transcription, DNA-templated; P:positive regulation of transcriptio…
		Angja18g004550	Primary amine oxidase, liver isozyme; AltName: Full=Amine oxidase [copper-containing]; AltName: Full=Copper amine oxidase; AltName: Full=Serum amine oxidase; Short=SAO; Flags: Precursor	P:visual perception; P:amine metabolic process; P:oxidation-reduction process; F:copper ion binding; F:primary amine oxidase activity; F:quinone binding; C:cytoplasm; C:endomembrane system; C:intracellular membrane-bounded organelle
		Angja2g010140	CD82 antigen; AltName: Full=Metastasis suppressor Kangai-1 homolog; AltName: CD_antigen=CD82	C:plasma membrane; C:integral component of membrane
		Angja11g001840	LHFPL tetraspan subfamily member 6 protein; Flags: Precursor	C:integral component of membrane
		Angja19g009840	Protein Niban 1; AltName: Full=Protein FAM129A; AltName: Full=Protein Niban	P:negative regulation of protein phosphorylation; P:positive regulation of protein phosphorylation; P:response to endoplasmic reticulum stress; P:positive regulation of translation; C:cytoplasm; C:membrane
		Angja16g003020	Growth arrest-specific protein 1; Short=GAS-1; Flags: Precursor	P:positive regulation of mesenchymal cell proliferation; P:cell cycle arrest; P:axon guidance; P:cerebellum morphogenesis; P:dorsal/ventral neural tube patterning; P:negative regulation of cell growth; P:outer ear morphogenesis; P:middle ear morphogenesis; P:odontogenesis; P:embryonic digit morphogenesis; P:camera-type eye development; P:cell fate commitment; P:negative regulation of smoothened s…
		Angja2g002880	---NA---	---NA---
		Angja2g009240	Annexin A2; AltName: Full=Annexin II; AltName: Full=Annexin-2; AltName: Full=Calpactin I heavy chain; AltName: Full=Calpactin-1 heavy chain; AltName: Full=Chromobindin-8; AltName: Full=Lipocortin II; AltName: Full=Placental anticoagulant protein IV; Short=PAP-IV; AltName: Full=Protein I; AltName: Full=p36	F:phospholipase inhibitor activity; F:calcium ion binding; F:calcium-dependent phospholipid binding; F:cytoskeletal protein binding; C:extracellular region; C:nucleus
		Angja8g016750	Traf2 and NCK-interacting protein kinase	P:activation of JNKK activity; P:microvillus assembly; P:actin cytoskeleton reorganization; P:protein autophosphorylation; P:regulation of dendrite morphogenesis; P:protein localization to plasma membrane; P:regulation of neurotransmitter receptor localization to postsynaptic specialization membrane; F:protein serine/threonine kinase activity; F:protein binding; C:nucleoplasm; C:cytosol; C:cytosk…
		Angja1g009800	Beta-1,3-N-acetylglucosaminyltransferase lunatic fringe; AltName: Full=O-fucosylpeptide 3-beta-N-acetylglucosaminyltransferase	P:regulation of Notch signaling pathway; P:fin regeneration; P:negative regulation of neuron differentiation; P:hypochord development; F:O-fucosylpeptide 3-beta-N-acetylglucosaminyltransferase activity; C:Golgi membrane; C:integral component of membrane
		Angja2g004570	Zinc finger protein 423	P:regulation of transcription by RNA polymerase II; P:nervous system development; P:cell differentiation; F:RNA polymerase II cis-regulatory region sequence-specific DNA binding; F:DNA-binding transcription factor activity, RNA polymerase II-specific; F:metal ion binding; C:nucleus
		Angja14g004930	Sushi-repeat-containing protein SRPX; AltName: Full=DRS protein; Flags: Precursor	P:phagolysosome assembly; P:autophagy; P:response to endoplasmic reticulum stress; P:negative regulation of cell proliferation involved in contact inhibition; P:positive regulation of extrinsic apoptotic signaling pathway in absence of ligand; F:protein binding; C:autophagosome; C:endoplasmic reticulum
		Angja4g000850	Protein inscuteable homolog	P:establishment of mitotic spindle orientation; P:multicellular organism development; P:regulation of asymmetric cell division; P:regulation of protein stability; P:apical protein localization; F:cytoskeletal anchor activity; F:protein domain specific binding; C:plasma membrane; C:protein-containing complex; C:apical cortex
		Angja1g013570	Thrombospondin-2; Flags: Precursor	P:negative regulation of angiogenesis; F:protein binding; C:collagen-containing extracellular matrix
		Angja9g003640	Amyloid-beta A4 precursor protein-binding family B member 2	P:neuron migration; P:regulation of transcription, DNA-templated; P:cell cycle arrest; P:axon guidance; P:extracellular matrix organization; P:negative regulation of cell growth; P:positive regulation of apoptotic process; P:negative regulation of apoptotic process; F:amyloid-beta binding; F:transcription factor binding; C:nucleus; C:cytoplasm
		Angja16g007700	Lysyl oxidase homolog 2B; AltName: Full=Lysyl oxidase-like protein 2B; Flags: Precursor	P:negative regulation of transcription by RNA polymerase II; P:response to hypoxia; P:endothelial cell proliferation; P:sprouting angiogenesis; P:endocytosis; P:positive regulation of epithelial to mesenchymal transition; P:peptidyl-lysine oxidation; P:collagen fibril organization; P:positive regulation of chondrocyte differentiation; P:endothelial cell migration; P:oxidation-reduction process; P…
		Angja81391s000170	Integrin alpha-10; Flags: Precursor	P:cell-matrix adhesion; P:integrin-mediated signaling pathway; F:collagen binding involved in cell-matrix adhesion; C:integrin alpha10-beta1 complex
		Angja11g007310	A disintegrin and metalloproteinase with thrombospondin motifs 15; Short=ADAM-TS 15; Short=ADAM-TS15; Short=ADAMTS-15; Flags: Precursor	P:proteolysis; P:extracellular matrix organization; F:metalloendopeptidase activity; F:heparin binding; F:zinc ion binding; F:extracellular matrix binding; C:extracellular space; C:cell surface; C:collagen-containing extracellular matrix
		Angja5g013710	Cadherin-6; AltName: Full=Kidney cadherin; Short=K-cadherin; Flags: Precursor	P:cell morphogenesis; P:cell-cell junction assembly; P:homophilic cell adhesion via plasma membrane adhesion molecules; P:multicellular organism development; P:calcium-dependent cell-cell adhesion via plasma membrane cell adhesion molecules; P:adherens junction organization; F:calcium ion binding; F:cadherin binding; C:adherens junction; C:catenin complex
		Angja10g006900	Lysyl oxidase homolog 4; AltName: Full=Lysyl oxidase-like protein 4; AltName: Full=Lysyl oxidase-related protein C; Flags: Precursor	P:peptidyl-lysine oxidation; P:collagen fibril organization; P:oxidation-reduction process; F:protein-lysine 6-oxidase activity; F:scavenger receptor activity; F:copper ion binding; F:protein binding; C:extracellular space; C:membrane; C:receptor complex
		Angja9g005790	Nuclear factor 1 B-type; Short=NF1-B; Short=Nuclear factor 1/B; AltName: Full=CCAAT-box-binding transcription factor; Short=CTF; AltName: Full=Nuclear factor I/B; Short=NF-I/B; Short=NFI-B; AltName: Full=TGGCA-binding protein	P:chondrocyte differentiation; P:DNA replication; P:response to bacterium; P:glial cell differentiation; P:principal sensory nucleus of trigeminal nerve development; P:anterior commissure morphogenesis; P:hindbrain development; P:negative regulation of DNA binding; P:positive regulation of transcription by RNA polymerase II; P:club cell differentiation; P:type I pneumocyte differentiation; P:type…
		Angja200s000180	Protocadherin-18; Flags: Precursor	P:homophilic cell adhesion via plasma membrane adhesion molecules; P:brain development; F:calcium ion binding; F:protein binding; C:integral component of plasma membrane
		Angja7g018750	Protein odd-skipped-related 1; Short=zOsr1	P:negative regulation of transcription by RNA polymerase II; P:pectoral fin development; P:pronephric glomerulus morphogenesis; P:pronephric proximal tubule development; P:pronephric distal tubule development; P:pronephric nephron tubule epithelial cell differentiation; P:angioblast cell differentiation; P:positive regulation of transcription by RNA polymerase II; P:mesendoderm development; P:int…
		Angja9g007240	Arylsulfatase J; Short=ASJ; Flags: Precursor	F:sulfuric ester hydrolase activity; F:metal ion binding; C:extracellular region; C:actin cytoskeleton
		Angja1g006230	Protein tweety homolog 2-like	P:chloride transmembrane transport; F:intracellular calcium activated chloride channel activity; F:volume-sensitive chloride channel activity; C:plasma membrane; C:chloride channel complex
		Angja14g004970	Ornithine carbamoyltransferase, mitochondrial; AltName: Full=Ornithine transcarbamylase; Short=OTCase; Flags: Precursor	P:urea cycle; P:arginine biosynthetic process; P:ornithine catabolic process; P:citrulline biosynthetic process; P:ammonium homeostasis; F:ornithine carbamoyltransferase activity; F:amino acid binding; C:mitochondrial inner membrane; C:mitochondrial matrix
		Angja8g011040	Ephrin-B2; AltName: Full=ELF-2; AltName: Full=EPH-related receptor tyrosine kinase ligand 5; Short=LERK-5; AltName: Full=HTK ligand; Short=HTK-L; Flags: Precursor	P:lymph vessel development; P:cell migration involved in sprouting angiogenesis; P:axon guidance; P:positive regulation of cell population proliferation; P:animal organ morphogenesis; P:negative regulation of keratinocyte proliferation; P:negative regulation of neuron projection development; P:T cell costimulation; P:adherens junction organization; P:ephrin receptor signaling pathway; P:venous bl…
		Angja7g003000	Fermitin family homolog 2; AltName: Full=Kindlin-2	P:angiogenesis; P:cytoskeleton organization; P:cell-matrix adhesion; P:integrin-mediated signaling pathway; P:regulation of cell shape; P:Wnt signaling pathway; P:cell migration; P:cardiac muscle tissue morphogenesis; F:integrin binding; F:lipid binding; C:nucleus; C:cytoskeleton; C:focal adhesion; C:cell cortex; C:cell surface; C:intercalated disc; C:extrinsic component of cytoplasmic side of pl…
		Angja15g011710	---NA---	---NA---
		Angja5g009600	Attractin-like protein 1; Flags: Precursor	P:G protein-coupled receptor signaling pathway; P:animal organ morphogenesis; P:tissue development; P:cell migration; P:substrate adhesion-dependent cell spreading; F:protein binding; F:carbohydrate binding; C:basement membrane; C:plasma membrane; C:integral component of membrane
		Angja15g007550	Pleckstrin homology-like domain family B member 1; AltName: Full=Protein LL5-alpha	P:regulation of embryonic development; P:regulation of cellular component organization
		Angja5g015950	Platelet-derived growth factor receptor alpha; Short=PDGF-R-alpha; Short=PDGFR-alpha; AltName: Full=Alpha platelet-derived growth factor receptor; AltName: Full=Alpha-type platelet-derived growth factor receptor	P:anatomical structure morphogenesis; P:animal organ development; P:regulation of cellular process; P:circulatory system development; F:kinase activity; C:cellular anatomical entity
		Angja5g004150	---NA---	---NA---
		Angja3g007560	Lysyl oxidase homolog 2B; AltName: Full=Lysyl oxidase-like protein 2B; Flags: Precursor	P:negative regulation of transcription by RNA polymerase II; P:response to hypoxia; P:endothelial cell proliferation; P:sprouting angiogenesis; P:endocytosis; P:positive regulation of epithelial to mesenchymal transition; P:peptidyl-lysine oxidation; P:collagen fibril organization; P:positive regulation of chondrocyte differentiation; P:endothelial cell migration; P:oxidation-reduction process; P…
		Angja74s000010	Prolyl 4-hydroxylase subunit alpha-2; Short=4-PH alpha-2; AltName: Full=Procollagen-proline,2-oxoglutarate-4-dioxygenase subunit alpha-2; Flags: Precursor	P:peptidyl-proline hydroxylation to 4-hydroxy-L-proline; P:oxidation-reduction process; F:procollagen-proline 4-dioxygenase activity; F:iron ion binding; F:protein binding; F:oxidoreductase activity, acting on single donors with incorporation of molecular oxygen, incorporation of two atoms of oxygen; F:L-ascorbic acid binding; C:endoplasmic reticulum lumen
		Angja13g005960	Collagen and calcium-binding EGF domain-containing protein 1; AltName: Full=Full of fluid protein; Flags: Precursor	P:lymphangiogenesis; P:sprouting angiogenesis; P:vascular endothelial growth factor signaling pathway; P:venous blood vessel morphogenesis; P:venous endothelial cell migration involved in lymph vessel development
		Angja19g001420	SAM and SH3 domain-containing protein 1	P:regulation of epithelial cell migration; P:regulation of protein ubiquitination; P:positive regulation of MAPK cascade; F:protein kinase binding; C:membrane
		Angja16g003610	Protein kish-A; AltName: Full=Transmembrane protein 167; AltName: Full=Transmembrane protein 167A; Flags: Precursor	P:protein secretion; P:intracellular transport; C:Golgi membrane; C:integral component of membrane
		Angja9g005760	Nuclear factor 1 B-type; Short=NF1-B; Short=Nuclear factor 1/B; AltName: Full=CCAAT-box-binding transcription factor; Short=CTF; AltName: Full=Nuclear factor I/B; Short=NF-I/B; Short=NFI-B; AltName: Full=TGGCA-binding protein	P:chondrocyte differentiation; P:DNA replication; P:response to bacterium; P:glial cell differentiation; P:principal sensory nucleus of trigeminal nerve development; P:anterior commissure morphogenesis; P:hindbrain development; P:positive regulation of transcription by RNA polymerase II; P:club cell differentiation; P:type I pneumocyte differentiation; P:type II pneumocyte differentiation; P:sali…
		Angja18g002100	FYVE, RhoGEF and PH domain-containing protein 1; AltName: Full=Faciogenital dysplasia 1 protein homolog; AltName: Full=Rho/Rac guanine nucleotide exchange factor FGD1; Short=Rho/Rac GEF; AltName: Full=Zinc finger FYVE domain-containing protein 3	P:cytoskeleton organization; P:regulation of cell shape; F:guanyl-nucleotide exchange factor activity; F:protein binding; C:ruffle; C:Golgi apparatus; C:lamellipodium
		Angja73s000240	Chromodomain-helicase-DNA-binding protein 3; Short=CHD-3; AltName: Full=ATP-dependent helicase CHD3; AltName: Full=Mi-2 autoantigen 240 kDa protein; AltName: Full=Mi2-alpha; AltName: Full=Zinc finger helicase; Short=hZFH	P:negative regulation of transcription by RNA polymerase II; P:chromatin assembly or disassembly; P:spindle organization; P:centrosome cycle; P:DNA duplex unwinding; P:ATP-dependent chromatin remodeling; P:regulation of signal transduction by p53 class mediator; F:transcription regulatory region sequence-specific DNA binding; F:protein binding; F:ATP binding; F:zinc ion binding; F:double-stranded…
		Angja8g007990	Transmembrane protein 45B	C:membrane; C:integral component of membrane
		Angja4g002510	Matrix metalloproteinase-14; Short=MMP-14; AltName: Full=MMP-X1; AltName: Full=Membrane-type matrix metalloproteinase 1; Short=MT-MMP 1; Short=MTMMP1; AltName: Full=Membrane-type-1 matrix metalloproteinase; Short=MT1-MMP; Short=MT1MMP; Flags: Precursor	P:ossification; P:response to stress; P:cell population proliferation; P:gonad development; P:response to abiotic stimulus; P:response to hormone; P:positive regulation of myotube differentiation; P:extracellular matrix disassembly; P:positive regulation of cell growth; P:positive regulation of cell migration; P:collagen catabolic process; P:zymogen activation; P:tube morphogenesis; P:endodermal …
		Angja2g008020	Fibrillin-1; Contains: Asprosin; Flags: Precursor	P:kidney development; P:protein kinase A signaling; P:camera-type eye development; P:negative regulation of osteoclast differentiation; P:cellular response to transforming growth factor beta stimulus; P:cellular response to insulin-like growth factor stimulus; F:extracellular matrix structural constituent; F:calcium ion binding; F:heparin binding; F:identical protein binding; C:endoplasmic reticu…
		Angja19g007700	Ephrin type-B receptor 3; AltName: Full=EPH-like kinase 10; Short=EK10; Short=cEK10	P:axon guidance; P:axonal fasciculation; P:cell migration; P:peptidyl-tyrosine phosphorylation; P:regulation of cell-cell adhesion; P:positive regulation of kinase activity; P:substrate adhesion-dependent cell spreading; P:regulation of GTPase activity; P:protein autophosphorylation; P:ephrin receptor signaling pathway; P:regulation of axonogenesis; P:positive regulation of synapse assembly; P:de…
		Angja3g007570	R3H and coiled-coil domain-containing protein 1	F:nucleic acid binding; C:exon-exon junction complex
		Angja18g003990	RNA binding protein fox-1 homolog 1; AltName: Full=Ataxin-2-binding protein 1; AltName: Full=Fox-1 homolog A; AltName: Full=Hexaribonucleotide-binding protein 1	P:regulation of alternative mRNA splicing, via spliceosome; P:nervous system development; P:RNA transport; F:mRNA binding; F:protein C-terminus binding; C:trans-Golgi network; C:cytoplasmic stress granule; C:nuclear stress granule
		Angja1g007740	Myosin-16; AltName: Full=Myosin heavy chain 16	F:nucleotide binding; F:actin binding; C:cytoplasm; C:myosin complex
		Angja3g003510	Versican core protein; AltName: Full=Chondroitin sulfate proteoglycan core protein 2; Short=Chondroitin sulfate proteoglycan 2; AltName: Full=Large fibroblast proteoglycan; AltName: Full=PG-M; Flags: Precursor	P:skeletal system development; P:cell adhesion; P:central nervous system development; F:calcium ion binding; F:hyaluronic acid binding; F:carbohydrate binding; C:photoreceptor outer segment; C:interphotoreceptor matrix
		Angja4g011420	SNARE-associated protein Snapin; AltName: Full=Biogenesis of lysosome-related organelles complex 1 subunit 7; Short=BLOC-1 subunit 7; AltName: Full=Synaptosomal-associated protein 25-binding protein; Short=SNAP-associated protein	P:intracellular protein transport; P:lysosome organization; P:endosome to lysosome transport; P:viral process; P:neuron projection development; P:lysosome localization; P:melanosome organization; P:regulation of protein binding; P:anterograde synaptic vesicle transport; P:positive regulation of late endosome to lysosome transport; P:regulation of synaptic vesicle exocytosis; F:SNARE binding; C:Go…
		Angja61s000290	Matrix metalloproteinase-14; Short=MMP-14; AltName: Full=MMP-X1; AltName: Full=MT-MMP; AltName: Full=Membrane-type matrix metalloproteinase 1; Short=MT-MMP 1; Short=MTMMP1; AltName: Full=Membrane-type-1 matrix metalloproteinase; Short=MT1-MMP; Short=MT1MMP; Flags: Precursor	P:angiogenesis; P:ovarian follicle development; P:response to hypoxia; P:endothelial cell proliferation; P:endochondral ossification; P:response to oxidative stress; P:male gonad development; P:response to mechanical stimulus; P:positive regulation of myotube differentiation; P:positive regulation of protein processing; P:response to organic cyclic compound; P:extracellular matrix organization; P…
		Angja19g000950	Transmembrane protein 214	C:endoplasmic reticulum; C:Golgi apparatus; C:cytoplasmic microtubule; C:membrane
		Angja2g007030	Midkine-A; Short=MK-A; Short=XMK; AltName: Full=Pleiotrophic factor-alpha-1; Short=PTF-alpha-1; Short=X-PTF-alpha1; Flags: Precursor	P:nervous system development; P:neuromuscular junction development; P:response to bacterium; P:regulation of cellular process; F:growth factor activity; F:heparin binding; F:heparan sulfate proteoglycan binding
		Angja4g007860	Tetranectin; Short=TN; AltName: Full=C-type lectin domain family 3 member B; AltName: Full=Plasminogen kringle 4-binding protein; Flags: Precursor	P:bone mineralization; P:cellular response to organic substance; F:calcium ion binding; F:heparin binding; F:kringle domain binding; C:extracellular space; C:platelet dense granule lumen
		Angja40499s000010	Tyrosine-protein kinase Fyn; AltName: Full=Proto-oncogene c-Fyn; AltName: Full=p59-Fyn	P:protein phosphorylation; F:protein kinase activity; F:ATP binding
		Angja58319s000090	Bifunctional heparan sulfate N-deacetylase/N-sulfotransferase 1; AltName: Full=Glucosaminyl N-deacetylase/N-sulfotransferase 1; Short=NDST-1; Includes: Heparan sulfate N-deacetylase 1; Includes: Heparan sulfate N-sulfotransferase 1	P:heparan sulfate proteoglycan biosynthetic process, polysaccharide chain biosynthetic process; P:heparin biosynthetic process; F:[heparan sulfate]-glucosamine N-sulfotransferase activity; F:deacetylase activity; C:Golgi membrane; C:integral component of membrane
		Angja2g007090	BCL2/adenovirus E1B 19 kDa protein-interacting protein 2	P:blastocyst development; P:polyphosphate catabolic process; P:apoptotic process; P:centrosome cycle; P:positive regulation of MAPK cascade; P:positive regulation of neuron differentiation; P:positive regulation of small GTPase mediated signal transduction; P:striated muscle cell differentiation; F:exopolyphosphatase activity; C:nuclear envelope; C:centriole; C:cytosol; C:spindle pole centrosome;…
		Angja9g000600	Dickkopf-related protein 2; Short=Dickkopf-2; Short=Dkk-2; Short=mDkk-2; Flags: Precursor	P:multicellular organism development; P:negative regulation of canonical Wnt signaling pathway; P:positive regulation of canonical Wnt signaling pathway; F:co-receptor binding; F:receptor antagonist activity; C:extracellular space
		Angja7g007710	Homeobox-containing protein 1; AltName: Full=Homeobox telomere-binding protein 1; AltName: Full=Telomere-associated homeobox-containing protein 1	P:positive regulation of telomere maintenance via telomerase; P:positive regulation of chromatin binding; P:negative regulation of transcription, DNA-templated; P:positive regulation of transcription, DNA-templated; P:positive regulation of telomerase activity; F:double-stranded telomeric DNA binding; F:identical protein binding; F:sequence-specific double-stranded DNA binding; C:chromosome; C:cy…
		Angja203s000100	Frizzled-1; Short=Fz-1; Short=Xfz1; Flags: Precursor	P:G protein-coupled receptor signaling pathway; P:multicellular organism development; P:Wnt signaling pathway; F:G protein-coupled receptor activity; F:protein binding; F:Wnt-activated receptor activity; C:plasma membrane; C:integral component of membrane
		Angja9g001690	Serine protease HTRA3; AltName: Full=High-temperature requirement factor A3; AltName: Full=Pregnancy-related serine protease; AltName: Full=Toll-associated serine protease; Flags: Precursor	P:proteolysis; P:negative regulation of transforming growth factor beta receptor signaling pathway; P:negative regulation of BMP signaling pathway; F:serine-type endopeptidase activity; F:insulin-like growth factor binding; F:identical protein binding; C:extracellular region
		Angja13g002260	E3 ubiquitin-protein ligase znrf1; AltName: Full=RING-type E3 ubiquitin transferase znrf1; AltName: Full=Zinc/RING finger protein 1	P:proteasome-mediated ubiquitin-dependent protein catabolic process; P:protein K48-linked ubiquitination; F:ubiquitin-protein transferase activity; F:metal ion binding; C:lysosome; C:endosome; C:membrane
		Angja15g005160	Ankyrin repeat domain-containing protein 46	F:protein binding; C:integral component of membrane
		Angja16g005880	Neuronal calcium sensor 1; Short=NCS-1; AltName: Full=Frequenin homolog; AltName: Full=Frequenin-like protein; AltName: Full=Frequenin-like ubiquitous protein	P:negative regulation of protein kinase activity; P:regulation of neuron projection development; P:positive regulation of exocytosis; P:phosphatidylinositol-mediated signaling; P:positive regulation of synaptic transmission; P:calcium ion transmembrane transport; P:regulation of presynaptic cytosolic calcium ion concentration; P:regulation of synaptic vesicle exocytosis; F:magnesium ion binding; …
		Angja26s000080	Prolyl 4-hydroxylase subunit alpha-1; Short=4-PH alpha-1; AltName: Full=Procollagen-proline,2-oxoglutarate-4-dioxygenase subunit alpha-1; Flags: Precursor	P:oxidation-reduction process; F:procollagen-proline 4-dioxygenase activity; F:protein binding; F:oxidoreductase activity, acting on single donors with incorporation of molecular oxygen, incorporation of two atoms of oxygen; F:ion binding; C:endoplasmic reticulum
		Angja17g003750	Dedicator of cytokinesis protein 4	P:small GTPase mediated signal transduction; P:positive regulation of GTPase activity; P:cell chemotaxis; P:negative regulation of vascular associated smooth muscle contraction; P:positive regulation of vascular associated smooth muscle cell migration; F:guanyl-nucleotide exchange factor activity; F:GTPase activator activity; F:SH3 domain binding; F:PDZ domain binding; F:receptor tyrosine kinase …
		Angja4g002140	Transmembrane protein 214-B	P:apoptotic process; C:endoplasmic reticulum membrane; C:integral component of membrane
		Angja216s000150	Zinc transporter ZIP13; AltName: Full=Solute carrier family 39 member 13; AltName: Full=Zrt- and Irt-like protein 13; Short=ZIP-13	P:cellular zinc ion homeostasis; P:zinc ion transmembrane transport; F:zinc ion transmembrane transporter activity; C:Golgi apparatus; C:membrane
		Angja12g007510	IQ motif and SEC7 domain-containing protein 1	P:actin cytoskeleton organization; P:regulation of ARF protein signal transduction; P:positive regulation of GTPase activity; P:positive regulation of keratinocyte migration; P:dendritic spine development; P:regulation of postsynaptic neurotransmitter receptor internalization; P:positive regulation of focal adhesion disassembly; F:guanyl-nucleotide exchange factor activity; F:lipid binding; F:pro…
	5	Angja11g007110	Ankyrin repeat and protein kinase domain-containing protein 1; AltName: Full=Protein kinase PKK2; AltName: Full=Sugen kinase 288; Short=SgK288; AltName: Full=X-kinase	P:protein phosphorylation; P:regulation of cell cycle process; F:protein kinase activity; F:protein binding; F:ATP binding; C:nucleus	〇	0.000284638
		Angja81243s000130	Calpain-9; AltName: Full=Digestive tract-specific calpain; AltName: Full=New calpain 4; Short=nCL-4; AltName: Full=Protein CG36	P:proteolysis; P:digestion; P:sarcomere organization; F:calcium-dependent cysteine-type endopeptidase activity; F:calcium ion binding; C:cytoplasm	〇	0.000277607
		Angja11g002800	TRPM8 channel-associated factor homolog	P:regulation of anion channel activity; P:positive regulation of protein targeting to membrane; F:ion channel binding; C:plasma membrane	〇	0.000275582
		Angja14g004360	Extended synaptotagmin-3; Short=E-Syt3	P:lipid transport; P:endoplasmic reticulum-plasma membrane tethering; F:calcium ion binding; F:calcium-dependent phospholipid binding; F:phosphatidylethanolamine binding; F:phosphatidylcholine binding; F:phosphatidylinositol binding; C:intrinsic component of endoplasmic reticulum membrane; C:extrinsic component of cytoplasmic side of plasma membrane; C:endoplasmic reticulum-plasma membrane contac…
		Angja15g008020	BICD family-like cargo adapter 2; AltName: Full=Bicaudal D-related protein 2; Short=BICD-related protein 2; Short=BICDR-2; AltName: Full=Coiled-coil domain-containing protein 64B	P:intracellular transport
		Angja8g014990	Claudin-7-A	P:cell adhesion; P:head development; P:bicellular tight junction assembly; F:structural molecule activity; C:plasma membrane; C:bicellular tight junction; C:integral component of membrane
		Angja9g006320	Programmed cell death 6-interacting protein; AltName: Full=Signal transduction protein Xp95	P:mitotic cytokinesis; P:protein transport; F:protein binding; C:microtubule organizing center; C:cytosol; C:bicellular tight junction; C:melanosome; C:extracellular exosome; C:Flemming body
		Angja192s000200	---NA---	---NA---
		Angja4g009140	Carcinoembryonic antigen-related cell adhesion molecule 5; AltName: Full=Carcinoembryonic antigen; Short=CEA; AltName: Full=Meconium antigen 100; AltName: CD_antigen=CD66e; Flags: Precursor	P:negative regulation of cellular process; P:cell-cell adhesion; F:protein binding; C:plasma membrane; C:intrinsic component of membrane
		Angja81314s000040	Plakophilin-3	P:desmosome assembly; P:protein localization to plasma membrane; P:cell-cell adhesion; P:negative regulation of mRNA catabolic process; F:enzyme binding; F:alpha-catenin binding; F:cadherin binding; C:nucleoplasm; C:cytoplasm; C:plasma membrane; C:spot adherens junction; C:desmosome; C:messenger ribonucleoprotein complex
		Angja68975s000030	Calcium homeostasis modulator protein 5; AltName: Full=Protein FAM26E	P:cation transmembrane transport; F:cation channel activity; C:integral component of plasma membrane
		Angja18g000730	Periplakin; AltName: Full=190 kDa paraneoplastic pemphigus antigen; AltName: Full=195 kDa cornified envelope precursor protein	P:response to mechanical stimulus; P:wound healing; P:intermediate filament cytoskeleton organization; P:cornification; F:structural constituent of cytoskeleton; F:protein binding; C:cornified envelope; C:cytosol; C:intermediate filament; C:cell junction
		Angja19g005560	Kunitz-type protease inhibitor 1; AltName: Full=Hepatocyte growth factor activator inhibitor type 1; Short=HAI-1; Flags: Precursor	P:embryonic placenta development; P:morphogenesis of an epithelium; P:nervous system development; P:embryonic morphogenesis; P:regulation of cellular process; F:serine-type endopeptidase inhibitor activity; F:protein binding; C:cellular anatomical entity
		Angja8g016450	Cell surface A33 antigen; AltName: Full=Glycoprotein A33; Short=mA33; Flags: Precursor	C:integral component of plasma membrane
		Angja1g005580	DELTA-sagatoxin-Srs1a; Short=DELTA-SATX-Srs1a; AltName: Full=Cytolysin Src-1; AltName: Full=Src I; Flags: Precursor	P:cation transport; P:pore complex assembly; P:hemolysis in other organism involved in symbiotic interaction; F:channel activity; C:pore complex
		Angja27060s000300	Neutral cholesterol ester hydrolase 1; Short=NCEH; AltName: Full=Arylacetamide deacetylase-like 1	P:ether lipid metabolic process; P:cellular response to stimulus; F:carboxylic ester hydrolase activity; C:integral component of membrane; C:intracellular membrane-bounded organelle
		Angja3g005400	Cingulin-like protein 1; AltName: Full=Junction-associated coiled-coil protein; AltName: Full=Paracingulin	P:negative regulation of cellular process; C:myosin complex
		Angja1g005590	DELTA-sagatoxin-Srs1a; Short=DELTA-SATX-Srs1a; AltName: Full=Cytolysin Src-1; AltName: Full=Src I; Flags: Precursor	P:cation transport; P:pore complex assembly; P:hemolysis in other organism involved in symbiotic interaction; F:channel activity; C:pore complex
		Angja7g013770	---NA---	---NA---
		Angja18g003680	Rho GTPase-activating protein 17; AltName: Full=Neuron-associated developmentally-regulated protein; Short=Nadrin; AltName: Full=Rho-type GTPase-activating protein 17	P:actin filament organization; P:signal transduction; P:calcium-ion regulated exocytosis; F:protein binding; C:cytoplasm; C:membrane
		Angja8g009310	Zinc finger protein 185; AltName: Full=LIM domain protein ZNF185; AltName: Full=P1-A	F:actin filament binding; C:actin cytoskeleton
		Angja11g000280	---NA---	---NA---
		Angja1g001600	Envoplakin; AltName: Full=210 kDa cornified envelope precursor protein; AltName: Full=210 kDa paraneoplastic pemphigus antigen; AltName: Full=p210	P:peptide cross-linking; P:wound healing; P:intermediate filament cytoskeleton organization; P:cornification; F:structural molecule activity; F:intermediate filament binding; C:cornified envelope; C:cytosol; C:intermediate filament
		Angja61s000540	Lysophospholipid acyltransferase LPCAT4; AltName: Full=1-acylglycerol-3-phosphate O-acyltransferase 7; Short=1-AGP acyltransferase 7; Short=1-AGPAT 7; AltName: Full=1-acylglycerophosphocholine O-acyltransferase; AltName: Full=1-acylglycerophosphoserine O-acyltransferase; AltName: Full=1-alkenylglycerophosphoethanolamine O-acyltransferase; AltName: Full=1-alkylglycerophosphocholine O-acetyltransfe…	P:lipid metabolic process; F:O-acyltransferase activity; C:membrane
		Angja1g016380	Myoferlin; AltName: Full=Fer-1-like protein 3	P:plasma membrane repair; P:glycerol metabolic process; P:myoblast fusion; P:regulation of vascular endothelial growth factor receptor signaling pathway; P:T-tubule organization; P:cellular response to heat; P:muscle fiber development; P:membrane fusion; F:phospholipid binding; F:metal ion binding; C:caveola; C:integral component of membrane; C:cytoplasmic vesicle membrane; C:nuclear membrane
		Angja75s000090	Lipase member H; Flags: Precursor	P:fatty acid biosynthetic process; P:triglyceride catabolic process; F:lipoprotein lipase activity; F:phospholipase activity; C:extracellular space; C:membrane
		Angja18g005060	Epithelial membrane protein 2; Short=EMP-2	P:membrane raft assembly; P:cell adhesion; P:cell migration; P:actin filament-based process; P:cellular protein localization; P:regulation of kinase activity; P:positive regulation of cellular process; P:regulation of developmental process; P:regulation of multicellular organismal process; C:Golgi apparatus; C:integral component of membrane; C:membrane raft; C:apical part of cell; C:plasma membra…
		Angja10g004210	Epithelial cell adhesion molecule; Short=Ep-CAM; AltName: Full=Epithelial glycoprotein 314; Short=EGP314; Short=mEGP314; AltName: Full=Protein 289A; AltName: Full=Tumor-associated calcium signal transducer 1; AltName: CD_antigen=CD326; Flags: Precursor	P:ureteric bud development; P:positive regulation of cellular process; C:plasma membrane; C:cell surface; C:integral component of membrane
		Angja7g015730	Cyclic AMP-responsive element-binding protein 3-like protein 4; Short=cAMP-responsive element-binding protein 3-like protein 4; Contains: Processed cyclic AMP-responsive element-binding protein 3-like protein 4	P:endoplasmic reticulum unfolded protein response; P:positive regulation of transcription by RNA polymerase II; F:DNA-binding transcription factor activity; F:cAMP response element binding; C:membrane; C:intracellular membrane-bounded organelle
		Angja16g009060	V-set and immunoglobulin domain-containing protein 10; Flags: Precursor	C:cellular anatomical entity
		Angja5g002820	Serine/threonine-protein kinase N2; AltName: Full=PKN gamma; AltName: Full=Protein kinase C-like 2; AltName: Full=Protein-kinase C-related kinase 2	P:cell cycle; P:cell adhesion; P:peptidyl-serine phosphorylation; P:intracellular signal transduction; P:cell division; F:calcium-dependent protein kinase C activity; F:ATP binding; F:small GTPase binding; C:nucleus; C:cytoplasm; C:cytoskeleton; C:lamellipodium; C:cell junction; C:midbody; C:cleavage furrow
		Angja14g000680	Polypeptide N-acetylgalactosaminyltransferase 3; AltName: Full=Polypeptide GalNAc transferase 3; Short=GalNAc-T3; Short=pp-GaNTase 3; AltName: Full=Protein-UDP acetylgalactosaminyltransferase 3; AltName: Full=UDP-GalNAc:polypeptide N-acetylgalactosaminyltransferase 3	P:carbohydrate metabolic process; P:fibroblast growth factor receptor signaling pathway; P:O-glycan processing; P:protein O-linked glycosylation via serine; P:protein O-linked glycosylation via threonine; F:polypeptide N-acetylgalactosaminyltransferase activity; F:calcium ion binding; F:protein binding; F:manganese ion binding; F:carbohydrate binding; C:integral component of membrane; C:Golgi cis…
		Angja2g006860	Two pore calcium channel protein 2; AltName: Full=Voltage-dependent calcium channel protein TPC2	P:smooth muscle contraction; P:skeletal myofibril assembly; P:calcium-mediated signaling; P:regulation of localization; P:calcium ion transmembrane transport; P:regulation of myotome development; F:voltage-gated calcium channel activity; F:NAADP-sensitive calcium-release channel activity; C:lysosomal membrane
		Angja15g007750	Uroplakin-2; Short=UP2; AltName: Full=Uroplakin II; Short=UPII; Flags: Precursor	F:structural molecule activity; F:protein binding; C:endoplasmic reticulum; C:protein-containing complex; C:apical plasma membrane urothelial plaque
		Angja4g006750	Synaptotagmin-like protein 1; AltName: Full=Exophilin-7	P:intracellular protein transport; P:exocytosis; F:small GTPase binding; F:neurexin family protein binding; C:extrinsic component of plasma membrane; C:melanosome
		Angja1g005960	Anterior gradient protein 3; Flags: Precursor	P:negative regulation of cell death; F:dystroglycan binding; C:endoplasmic reticulum
		Angja730s000010	Arf-GAP with Rho-GAP domain, ANK repeat and PH domain-containing protein 1; AltName: Full=Centaurin-delta-2; Short=Cnt-d2	P:transmembrane receptor protein serine/threonine kinase signaling pathway; P:positive regulation of macromolecule metabolic process; P:positive regulation of cellular metabolic process; P:regulation of cellular component biogenesis; P:regulation of cellular component organization; F:GTPase activator activity; F:protein binding; F:ion binding; C:membrane; C:Golgi apparatus subcompartment
		Angja7g019970	---NA---	---NA---
[truncated: 90 more rows]
