# Supplementary material for: Transcriptome analysis of the Japanese eel (Anguilla japonica) during larval metamorphosis
Source: BMC Genomics. 2024 Jun 11;25:585. doi: 10.1186/s12864-024-10459-z (PMC11165803; doi:10.1186/s12864-024-10459-z)
Supplement: Supplementary file 3 — Supplementary Material 3 [file 12864_2024_10459_MOESM3_ESM.xlsx]

## Sheet: Sheet1
	Supplementary File 4. GO analysis of the most characteristics genes and their co-expressed genes (head).
	Clluster	Gene ID	Description (swiss prot)	GO Names	Most characteristic genes	gini (RF model using all genes)
	1	Angja103s000020	Melanopsin-B; AltName: Full=Opsin-4B	P:G protein-coupled receptor signaling pathway; F:G protein-coupled receptor activity; C:plasma membrane; C:integral component of membrane	〇	0.000238394
		Angja10g004570	---NA---	---NA---	〇	0.000310992
		Angja11g007790	CD166 antigen homolog A; AltName: Full=Activated leukocyte cell adhesion molecule A; AltName: Full=DM-GRASP homolog; AltName: Full=Neurolin; AltName: CD_antigen=CD166; Flags: Precursor	P:heart looping; P:axonogenesis; P:positive regulation of gene expression; P:positive regulation of cell morphogenesis involved in differentiation; P:neural crest cell differentiation; P:embryonic viscerocranium morphogenesis; P:retina morphogenesis in camera-type eye; P:cartilage morphogenesis; F:identical protein binding; C:membrane; C:axon	〇	0.000264526
		Angja121s000220	---NA---	P:visual perception; F:3',5'-cyclic-nucleotide phosphodiesterase activity; F:cGMP binding	〇	0.000226219
		Angja13g001260	---NA---	---NA---	〇	0.00028965
		Angja13g004710	Cytoplasmic dynein 1 light intermediate chain 2; AltName: Full=Dynein light intermediate chain 2, cytosolic	P:microtubule cytoskeleton organization; P:microtubule-based movement; P:centrosome localization; P:cellular response to nerve growth factor stimulus; F:motor activity; F:ATP binding; F:identical protein binding; F:dynein heavy chain binding; C:kinetochore; C:lysosome; C:late endosome; C:centrosome; C:cytoplasmic dynein complex; C:microtubule	〇	0.000265035
		Angja14g000590	Grancalcin	F:calcium ion binding; F:protein homodimerization activity; F:protein heterodimerization activity; C:cytosol; C:plasma membrane	〇	0.000286478
		Angja15g006180	Seipin; AltName: Full=Bernardinelli-Seip congenital lipodystrophy type 2 protein homolog	P:regulation of excitatory postsynaptic membrane potential involved in skeletal muscle contraction; P:fat cell differentiation; P:spermatid differentiation; P:negative regulation of lipid catabolic process; P:adipose tissue development; P:cytosolic lipolysis; P:positive regulation of cold-induced thermogenesis; P:lipid droplet formation; F:phospholipid binding; C:lipid droplet; C:integral compone…	〇	0.000226107
		Angja15g009370	MICOS complex subunit MIC27; AltName: Full=Apolipoprotein O-like; AltName: Full=Protein FAM121A; Flags: Precursor	P:cristae formation; C:MICOS complex	〇	0.000304602
		Angja15g012170	Transmembrane protein 164	C:membrane; C:integral component of membrane	〇	0.000265771
		Angja178s000040	Green-sensitive opsin-3; AltName: Full=Green cone photoreceptor pigment 3; AltName: Full=Opsin RH2-3; AltName: Full=Opsin-1, medium-wave-sensitive 3	P:G protein-coupled receptor signaling pathway; P:visual perception; P:phototransduction; P:detection of visible light; P:protein-chromophore linkage; P:cellular response to light stimulus; F:G protein-coupled photoreceptor activity; C:photoreceptor outer segment; C:integral component of plasma membrane	〇	0.00025769
		Angja178s000070	Protein tyrosine phosphatase domain-containing protein 1	P:peptidyl-tyrosine dephosphorylation; P:cilium assembly; F:protein tyrosine phosphatase activity; F:protein tyrosine/serine/threonine phosphatase activity; C:cytoplasm	〇	0.000272374
		Angja23627s000330	Calpastatin; AltName: Full=Calpain inhibitor; AltName: Full=Sperm BS-17 component	P:negative regulation of peptidase activity; F:cysteine-type endopeptidase inhibitor activity; F:protein binding; C:cytoplasm	〇	0.00025434
		Angja2g009160	Electron transfer flavoprotein subunit alpha, mitochondrial; Short=Alpha-ETF; Flags: Precursor	P:oxidation-reduction process; F:electron transfer activity; F:flavin adenine dinucleotide binding; C:mitochondrial matrix	〇	0.000266868
		Angja4g008910	Guanine nucleotide-binding protein G(I)/G(S)/G(T) subunit beta-3; AltName: Full=Transducin beta chain 3	P:signal transduction; F:protein binding; C:perinuclear region of cytoplasm	〇	0.000224827
		Angja6g000030	Calcium/calmodulin-dependent protein kinase type 1G; AltName: Full=CaM kinase I gamma; Short=CaM kinase IG; Short=CaM-KI gamma; Short=CaMKI gamma; Short=CaMKIG; AltName: Full=CaMK-like CREB kinase III; Short=CLICK III	P:protein phosphorylation; F:calmodulin-dependent protein kinase activity; F:ATP binding; C:cytoplasm; C:neuron projection	〇	0.000298226
		Angja10005s000010	Protein translocase subunit SecA	P:protein targeting; P:protein import; F:ATP binding; C:membrane
		Angja10g001620	Cadherin-related family member 1; AltName: Full=Photoreceptor cadherin; Short=prCAD; AltName: Full=Protocadherin-21; Flags: Precursor	P:homophilic cell adhesion via plasma membrane adhesion molecules; F:calcium ion binding; C:integral component of plasma membrane
		Angja10g005170	Cone cGMP-specific 3',5'-cyclic phosphodiesterase subunit alpha'; AltName: Full=cGMP phosphodiesterase 6C; Flags: Precursor	P:visual perception; P:phototransduction, visible light; P:retinal cone cell development; F:protein binding; F:cGMP binding; F:metal ion binding; F:3',5'-cyclic-GMP phosphodiesterase activity; C:plasma membrane
		Angja10g005270	Ribosome-binding protein 1; AltName: Full=Ribosome receptor protein; Short=RRp; Short=mRRp	P:signal transduction; P:protein transport; F:protein binding; C:integral component of endoplasmic reticulum membrane
		Angja10g007070	Retinol-binding protein 3; AltName: Full=Interphotoreceptor retinoid-binding protein; Short=IRBP; Short=xIRBP; AltName: Full=Interstitial retinol-binding protein; Flags: Precursor	P:proteolysis; F:serine-type peptidase activity; C:extracellular region
		Angja11g001920	Guanylyl cyclase-activating protein 1; Short=GCAP 1; AltName: Full=Guanylate cyclase activator 1A	P:positive regulation of guanylate cyclase activity; P:cellular response to calcium ion; F:calcium ion binding; F:calcium sensitive guanylate cyclase activator activity; C:photoreceptor outer segment
		Angja11g002150	Galectin-4; Short=Gal-4	F:carbohydrate binding
		Angja11g004560	Coatomer subunit beta'; AltName: Full=Beta'-coat protein; Short=Beta'-COP; AltName: Full=p102	P:intracellular protein transport; P:endoplasmic reticulum to Golgi vesicle-mediated transport; P:retrograde vesicle-mediated transport, Golgi to endoplasmic reticulum; P:intra-Golgi vesicle-mediated transport; P:toxin transport; F:protein kinase C binding; F:structural molecule activity; C:Golgi membrane; C:cytosol; C:COPI vesicle coat
		Angja11g008170	Non-histone chromosomal protein HMG-14; AltName: Full=High mobility group nucleosome-binding domain-containing protein 1	F:nucleosomal DNA binding; C:chromatin; C:nucleus
		Angja11g008360	SAM domain-containing protein SAMSN-1; AltName: Full=SAM domain, SH3 domain and nuclear localization signals protein 1; AltName: Full=SH3 protein expressed in lymphocytes 2; AltName: Full=SH3-lymphocyte protein 2; Short=SLy2	P:negative regulation of adaptive immune response; P:negative regulation of peptidyl-tyrosine phosphorylation; P:negative regulation of B cell activation; F:phosphotyrosine residue binding; C:nucleus; C:cytosol
		Angja11g009920	SERTA domain-containing protein 2; AltName: Full=Transcriptional regulator interacting with the PHD-bromodomain 2; Short=TRIP-Br2	P:negative regulation of cell growth; P:positive regulation of transcription, DNA-templated; P:chromatin-mediated maintenance of transcription; F:transcription coactivator activity; F:protein binding; C:nucleus; C:nucleoplasm; C:cytoplasm; C:cytosol
		Angja11s000230	Myosin-binding protein C, fast-type; Short=Fast MyBP-C; AltName: Full=C-protein, skeletal muscle fast isoform	P:muscle contraction; F:structural constituent of cytoskeleton; C:cytoskeleton
		Angja11s000440	Synaptotagmin-1; AltName: Full=Synaptotagmin I; Short=SytI	P:positive regulation of calcium ion-dependent exocytosis of neurotransmitter; F:binding; C:synaptic vesicle; C:transport vesicle membrane
		Angja11s000710	Transmembrane protease serine 9; AltName: Full=Polyserase-I; AltName: Full=Polyserine protease 1; Short=Polyserase-1; Contains: Serase-1; Contains: Serase-2; Contains: Serase-3	P:proteolysis; F:serine-type endopeptidase activity
		Angja11s000750	Fructose-bisphosphate aldolase A; AltName: Full=Muscle-type aldolase; AltName: Allergen=Sal s 3.0101	P:glycolytic process; F:fructose-bisphosphate aldolase activity
		Angja12g002720	Peroxisomal succinyl-coenzyme A thioesterase; AltName: Full=Acyl-coenzyme A thioesterase 4; Short=Acyl-CoA thioesterase 4; AltName: Full=PTE-2b; AltName: Full=Peroxisomal acyl coenzyme A thioester hydrolase Ib; AltName: Full=Peroxisomal long-chain acyl-CoA thioesterase Ib; Short=PTE-Ib	P:fatty acid metabolic process; P:acyl-CoA metabolic process; P:dicarboxylic acid metabolic process; F:acyl-CoA hydrolase activity
		Angja12g004320	Serine/threonine-protein kinase 35; AltName: Full=CLP-36-interacting kinase 1; Short=CLIK-1; AltName: Full=PDLIM1-interacting kinase 1; AltName: Full=Serine/threonine-protein kinase 35 L1	P:protein phosphorylation; P:meiotic cell cycle; F:protein binding; F:ATP binding; F:protein serine kinase activity; F:protein threonine kinase activity; C:nucleolus; C:cytoplasm; C:nuclear body
		Angja12g004540	Cytosolic 10-formyltetrahydrofolate dehydrogenase; Short=10-FTHFDH; Short=FDH; AltName: Full=Aldehyde dehydrogenase family 1 member L1	P:one-carbon metabolic process; P:biosynthetic process; P:10-formyltetrahydrofolate catabolic process; P:oxidation-reduction process; F:aldehyde dehydrogenase (NAD+) activity; F:formyltetrahydrofolate dehydrogenase activity; F:hydroxymethyl-, formyl- and related transferase activity; C:cytoplasm
		Angja12g004870	Short-chain dehydrogenase/reductase 3; AltName: Full=DD83.1; AltName: Full=Retinal short-chain dehydrogenase/reductase 1; Short=retSDR1; AltName: Full=Retinol dehydrogenase 17; AltName: Full=Short chain dehydrogenase/reductase family 16C member 1	P:heart morphogenesis; P:visual perception; P:retinol metabolic process; P:regulation of retinoic acid receptor signaling pathway; P:oxidation-reduction process; F:nucleotide binding; F:retinol dehydrogenase activity; F:electron transfer activity; F:NADP-retinol dehydrogenase activity; C:endoplasmic reticulum membrane; C:lipid droplet; C:photoreceptor outer segment membrane
		Angja12g004920	Putative beta-lactamase-like 1	---NA---
		Angja12g005370	Ninjurin-1; AltName: Full=Nerve injury-induced protein 1	P:positive regulation of cell-matrix adhesion; P:tissue regeneration; P:hyaloid vascular plexus regression; C:integral component of membrane
		Angja12g009020	Guanine nucleotide-binding protein G(t) subunit alpha-2; AltName: Full=Transducin alpha-2 chain	P:detection of chemical stimulus involved in sensory perception of bitter taste; P:protein folding; P:adenylate cyclase-modulating G protein-coupled receptor signaling pathway; P:positive regulation of cytosolic calcium ion concentration; P:Wnt signaling pathway, calcium modulating pathway; P:phototransduction; P:response to light intensity; P:retinal cone cell development; P:detection of light s…
		Angja12g009790	---NA---	---NA---
		Angja12g010210	Troponin I, slow skeletal muscle; AltName: Full=Troponin I, slow-twitch isoform	F:actin binding; F:metal ion binding; C:troponin complex
		Angja13g000870	Paired box protein Pax-6; AltName: Full=Aniridia type II protein; AltName: Full=Oculorhombin	P:negative regulation of transcription by RNA polymerase II; P:establishment of mitotic spindle orientation; P:blood vessel development; P:cell fate determination; P:neural crest cell migration; P:negative regulation of protein phosphorylation; P:positive regulation of neuroblast proliferation; P:lens development in camera-type eye; P:type B pancreatic cell differentiation; P:pancreatic A cell de…
		Angja13g001250	---NA---	---NA---
		Angja13g003570	60S ribosomal protein L4	P:translation; F:RNA binding; F:structural constituent of ribosome; C:cytosolic large ribosomal subunit
		Angja13g005020	Very long-chain acyl-CoA synthetase; Short=VLACS; Short=VLCS; AltName: Full=Arachidonate--CoA ligase; AltName: Full=Fatty acid transport protein 2; Short=FATP-2; AltName: Full=Fatty-acid-coenzyme A ligase, very long-chain 1; AltName: Full=Long-chain-fatty-acid--CoA ligase; AltName: Full=Phytanate--CoA ligase; AltName: Full=Solute carrier family 27 member 2; AltName: Full=THCA-CoA ligase; AltName:…	P:fatty acid alpha-oxidation; P:long-chain fatty acid metabolic process; P:protein targeting to peroxisome; P:fatty acid beta-oxidation; P:bile acid biosynthetic process; P:very long-chain fatty acid catabolic process; P:neutrophil degranulation; P:long-chain fatty acid import into cell; P:methyl-branched fatty acid metabolic process; F:nucleotide binding; F:long-chain fatty acid-CoA ligase activ…
		Angja13g008420	---NA---	P:cell adhesion; F:hyaluronic acid binding; C:integral component of membrane
		Angja146s000050	Sodium/potassium-transporting ATPase subunit beta-2; AltName: Full=Adhesion molecule in glia; Short=AMOG; AltName: Full=Sodium/potassium-dependent ATPase subunit beta-2	P:potassium ion transport; P:sodium ion transport; P:positive regulation of neuron projection development; P:lateral ventricle development; P:third ventricle development; P:neuronal-glial interaction involved in hindbrain glial-mediated radial cell migration; P:cell-substrate adhesion; P:ion transmembrane transport; P:photoreceptor cell maintenance; P:motor behavior; P:negative regulation of glia…
		Angja14g003100	ATP synthase-coupling factor 6, mitochondrial; Short=ATPase subunit F6; AltName: Full=ATP synthase peripheral stalk subunit F6; Flags: Precursor	P:negative regulation of icosanoid secretion; P:multicellular organismal process; P:cristae formation; P:mitochondrial ATP synthesis coupled proton transport; P:regulation of biological quality; F:proton-transporting ATP synthase activity, rotational mechanism; C:mitochondrial proton-transporting ATP synthase complex, coupling factor F(o)
		Angja14g003110	---NA---	---NA---
		Angja14g003780	CD99 antigen-like protein 2; AltName: CD_antigen=CD99; Flags: Precursor	P:cell adhesion; C:plasma membrane; C:membrane; C:integral component of membrane; C:cell junction
		Angja15g004420	Heterogeneous nuclear ribonucleoprotein A/B; Short=hnRNP A/B; AltName: Full=CArG-binding factor-A; Short=CBF-A	P:negative regulation of transcription by RNA polymerase II; P:epithelial to mesenchymal transition; P:positive regulation of transcription, DNA-templated; F:RNA binding; F:protein binding; F:sequence-specific double-stranded DNA binding; C:nucleoplasm; C:RNA polymerase II transcription regulator complex; C:presynaptic cytosol; C:ribonucleoprotein complex
		Angja15g006050	TSC22 domain family protein 1; AltName: Full=Transforming growth factor beta-1-induced transcript 4 protein	P:regulation of transcription by RNA polymerase II
		Angja15g007940	Serine/threonine-protein kinase SIK2; AltName: Full=Qin-induced kinase; AltName: Full=Salt-inducible kinase 2; Short=SIK-2; AltName: Full=Serine/threonine-protein kinase SNF1-like kinase 2	P:intracellular signal transduction; P:protein autophosphorylation; F:magnesium ion binding; F:protein serine/threonine kinase activity; F:protein binding; F:ATP binding; C:intracellular anatomical structure
		Angja15g008770	Guanylyl cyclase-activating protein 2; Short=GCAP 2; AltName: Full=Guanylate cyclase activator 1B	F:calcium ion binding
		Angja15g009140	Lysosome-associated membrane glycoprotein 2; Short=LAMP-2; Short=Lysosome-associated membrane protein 2; Flags: Precursor	P:autophagy; C:vacuole; C:cytoplasmic vesicle; C:bounding membrane of organelle
		Angja15g010700	Excitatory amino acid transporter 2; AltName: Full=GLT-1; AltName: Full=Sodium-dependent glutamate/aspartate transporter 2; AltName: Full=Solute carrier family 1 member 2	P:visual behavior; P:response to wounding; P:multicellular organism aging; P:telencephalon development; P:adult behavior; P:cellular response to extracellular stimulus; P:multicellular organism growth; P:response to drug; P:response to amino acid; P:positive regulation of glucose import; P:protein homotrimerization; P:D-aspartate import across plasma membrane; P:L-glutamate import across plasma m…
		Angja15g011250	---NA---	F:nucleosomal DNA binding; C:chromatin; C:nucleus
		Angja16g000040	Serine/threonine-protein phosphatase with EF-hands 2; Short=PPEF-2	P:protein dephosphorylation; P:negative regulation of peptidyl-threonine phosphorylation; P:negative regulation of MAPK cascade; P:regulation of JUN kinase activity; P:detection of stimulus involved in sensory perception; F:protein serine/threonine phosphatase activity; F:iron ion binding; F:calcium ion binding; F:manganese ion binding; F:Hsp70 protein binding; F:mitogen-activated protein kinase …
		Angja16g002500	AT-rich interactive domain-containing protein 3A; Short=ARID domain-containing protein 3A; AltName: Full=Bright homolog	P:positive regulation of transcription by RNA polymerase II; F:RNA polymerase II transcription regulatory region sequence-specific DNA binding; F:DNA-binding transcription activator activity, RNA polymerase II-specific; C:nucleus; C:cytoplasm
		Angja16g005620	Transmembrane protein 116	C:membrane; C:integral component of membrane
		Angja16g007910	Proliferating cell nuclear antigen; Short=PCNA	P:regulation of DNA replication; P:translesion synthesis; F:DNA binding; F:DNA polymerase processivity factor activity; C:PCNA-p21 complex
		Angja17872s000020	---NA---	---NA---
		Angja178s000050	Green-sensitive opsin-3; AltName: Full=Green cone photoreceptor pigment 3; AltName: Full=Opsin RH2-3; AltName: Full=Opsin-1, medium-wave-sensitive 3	P:G protein-coupled receptor signaling pathway; P:visual perception; P:phototransduction; P:detection of visible light; P:protein-chromophore linkage; P:cellular response to light stimulus; F:G protein-coupled photoreceptor activity; C:photoreceptor outer segment; C:integral component of plasma membrane
		Angja178s000080	---NA---	---NA---
		Angja17g004110	Troponin T, cardiac muscle; Short=TnTc; AltName: Full=Cardiac muscle troponin T; Short=cTnT	P:regulation of heart contraction; P:response to bacterium; P:negative regulation of ATPase activity; P:positive regulation of ATPase activity; P:regulation of muscle filament sliding speed; P:sarcomere organization; P:response to calcium ion; P:actin crosslink formation; P:atrial cardiac muscle tissue morphogenesis; P:ventricular cardiac muscle tissue morphogenesis; P:cardiac muscle contraction;…
		Angja18g000390	Transposable element Tcb1 transposase; AltName: Full=Transposable element Barney transposase	P:DNA recombination; P:transposition, DNA-mediated; P:DNA integration; F:DNA binding; C:nucleus
		Angja18g000770	P43 5S RNA-binding protein; AltName: Full=42S P43; AltName: Full=Thesaurin-B	F:RNA binding; F:metal ion binding
		Angja18g000780	Alpha-2,8-sialyltransferase 8F; AltName: Full=Sialyltransferase 8F; Short=SIAT8-F; AltName: Full=Sialyltransferase St8Sia VI; Short=ST8SiaVI	P:ganglioside biosynthetic process; P:blastocyst hatching; P:protein O-linked glycosylation; P:oligosaccharide metabolic process; P:carbohydrate biosynthetic process; F:sialyltransferase activity; C:cellular anatomical entity
		Angja18g002950	WAP, Kazal, immunoglobulin, Kunitz and NTR domain-containing protein 2; Flags: Precursor	P:skeletal system development; P:negative regulation of endopeptidase activity; P:negative regulation of transforming growth factor beta receptor signaling pathway; P:negative regulation of protein binding; P:negative regulation of DNA binding; P:muscle fiber development; P:roof of mouth development; P:negative regulation of signaling receptor activity; F:serine-type endopeptidase inhibitor activ…
		Angja18g005140	Sterol regulatory element-binding protein 2; Short=SREBP-2; AltName: Full=Sterol regulatory element-binding transcription factor 2; Contains: Processed sterol regulatory element-binding protein 2	P:negative regulation of transcription by RNA polymerase II; P:liver development; P:regulation of Notch signaling pathway; P:SREBP signaling pathway; P:response to lipid; P:positive regulation of cholesterol biosynthetic process; P:positive regulation of pri-miRNA transcription by RNA polymerase II; F:RNA polymerase II cis-regulatory region sequence-specific DNA binding; F:DNA-binding transcripti…
		Angja18g007070	Inward rectifier potassium channel 2; AltName: Full=Inward rectifier K(+) channel Kir2.1; Short=IRK-1; AltName: Full=Potassium channel, inwardly rectifying subfamily J member 2	P:regulation of skeletal muscle contraction via regulation of action potential; P:magnesium ion transport; P:protein homotetramerization; P:relaxation of cardiac muscle; P:regulation of membrane repolarization; P:cellular response to mechanical stimulus; P:cardiac muscle cell action potential involved in contraction; P:regulation of cardiac muscle cell contraction; P:membrane repolarization durin…
		Angja18g008790	Myosin heavy chain, fast skeletal muscle	F:motor activity; F:calmodulin binding; F:ATP binding; F:actin filament binding; C:myosin complex; C:myofibril; C:myosin filament
		Angja18g008810	Recoverin; AltName: Full=23 kDa photoreceptor cell-specific protein; AltName: Full=Cancer-associated retinopathy protein; Short=Protein CAR	P:visual perception; P:phototransduction; P:regulation of calcium ion transport; F:calcium ion binding; C:photoreceptor outer segment; C:photoreceptor inner segment; C:membrane; C:dendrite; C:perikaryon
		Angja18g009170	Insulin-like growth factor 2 mRNA-binding protein 1; Short=IGF2 mRNA-binding protein 1; Short=IMP-1; AltName: Full=IGF-II mRNA-binding protein 1; AltName: Full=VICKZ family member 1	P:neural retina development; P:nervous system development; P:regulation of gene expression; P:regulation of RNA metabolic process; F:mRNA 3'-UTR binding; C:nucleus; C:cytosol; C:CRD-mediated mRNA stability complex; C:plasma membrane bounded cell projection
		Angja18g009410	---NA---	---NA---
		Angja18g009530	Regulator of G-protein signaling 9; Short=RGS9	P:G protein-coupled receptor signaling pathway; P:intracellular signal transduction
		Angja190s000190	Galectin-4; Short=Gal-4; AltName: Full=L-36 lactose-binding protein; Short=L36LBP; AltName: Full=Lactose-binding lectin 4	F:carbohydrate binding
		Angja193s000040	Serine/threonine-protein kinase 31	P:protein phosphorylation; F:protein kinase activity; F:protein binding; F:ATP binding; C:acrosomal vesicle
		Angja193s000050	Insulin-like growth factor 2 mRNA-binding protein 3; Short=IGF2 mRNA-binding protein 3; Short=IMP-3; AltName: Full=Decapentaplegic and Vg-related 1 RNA-binding protein; AltName: Full=IGF-II mRNA-binding protein 3; AltName: Full=VICKZ family member 3; AltName: Full=Vg1 RNA-binding protein; Short=Vg1-RBP	P:regulation of translation; P:nervous system development; P:mRNA transport; P:regulation of RNA metabolic process; F:mRNA 3'-UTR binding; C:nucleus; C:cytosol
		Angja19g009040	Claudin-11	P:cell adhesion; P:bicellular tight junction assembly; F:structural molecule activity; C:plasma membrane; C:bicellular tight junction; C:integral component of membrane
		Angja19g009690	Glycogen debranching enzyme; AltName: Full=Glycogen debrancher; Includes: 4-alpha-glucanotransferase; AltName: Full=Oligo-1,4-1,4-glucantransferase; Includes: Amylo-alpha-1,6-glucosidase; Short=Amylo-1,6-glucosidase; AltName: Full=Dextrin 6-alpha-D-glucosidase	P:glycogen biosynthetic process; P:glycogen catabolic process; P:response to nutrient; P:neutrophil degranulation; P:response to glucocorticoid; F:4-alpha-glucanotransferase activity; F:amylo-alpha-1,6-glucosidase activity; F:polysaccharide binding; F:polyubiquitin modification-dependent protein binding; F:beta-maltose 4-alpha-glucanotransferase activity; C:extracellular region; C:nucleus; C:cyto…
		Angja19g010600	Androgen-dependent TFPI-regulating protein; AltName: Full=Fatty acid esters of hydroxy fatty acids hydrolase ADTRP; Short=FAHFA hydrolase ADTRP	P:positive regulation of protein phosphorylation; P:cell migration involved in sprouting angiogenesis; P:negative regulation of extracellular matrix constituent secretion; P:positive regulation of gene expression; P:negative regulation of blood coagulation; P:long-chain fatty acid catabolic process; P:protein kinase B signaling; P:negative regulation of protein secretion; P:cellular response to s…
		Angja19g010610	Angiopoietin-related protein 3; AltName: Full=Angiopoietin-like protein 3; Contains: ANGPTL3(17-224); Flags: Precursor	P:alcohol metabolic process; P:phospholipid metabolic process; P:cell adhesion; P:negative regulation of phospholipase activity; P:cholesterol homeostasis; P:positive regulation of lipid metabolic process; P:artery morphogenesis; P:regulation of cellular process; P:response to stimulus; P:phospholipid homeostasis; P:triglyceride homeostasis; F:enzyme inhibitor activity; F:signaling receptor bindi…
		Angja19g012700	Adenylate cyclase type 8; AltName: Full=ATP pyrophosphate-lyase 8; AltName: Full=Adenylate cyclase type VIII; AltName: Full=Adenylyl cyclase 8; Short=AC8; AltName: Full=Ca(2+)/calmodulin-activated adenylyl cyclase	P:renal water homeostasis; P:cAMP biosynthetic process; P:adenylate cyclase-activating G protein-coupled receptor signaling pathway; P:activation of adenylate cyclase activity; P:adenylate cyclase-inhibiting G protein-coupled receptor signaling pathway; P:memory; P:positive regulation of cell communication; P:positive regulation of signaling; P:activation of protein kinase A activity; P:regulatio…
		Angja19g012750	Angiopoietin-related protein 7; AltName: Full=Angiopoietin-like protein 7; Flags: Precursor	C:extracellular region
		Angja19g013710	Rhodopsin kinase grk7a; AltName: Full=G protein-coupled receptor kinase 7-1; AltName: Full=G-protein-coupled receptor kinase 7A; Flags: Precursor	P:protein phosphorylation; P:visual perception; P:phototransduction, visible light; P:cone photoresponse recovery; F:G protein-coupled receptor kinase activity; F:ATP binding; F:photoreceptor activity; F:rhodopsin kinase activity; C:membrane
		Angja19g014510	1,4-alpha-glucan-branching enzyme; AltName: Full=Brancher enzyme; AltName: Full=Glycogen-branching enzyme	P:glycogen biosynthetic process; F:1,4-alpha-glucan branching enzyme activity; F:protein binding; F:cation binding; C:cytosol
		Angja1g002660	Glutaryl-CoA dehydrogenase, mitochondrial; Short=GCD; Flags: Precursor	P:tryptophan metabolic process; P:fatty acid beta-oxidation using acyl-CoA dehydrogenase; P:fatty-acyl-CoA biosynthetic process; P:oxidation-reduction process; F:fatty-acyl-CoA binding; F:glutaryl-CoA dehydrogenase activity; F:flavin adenine dinucleotide binding; C:mitochondrial matrix
		Angja1g005600	Keratin, type I cytoskeletal 18; AltName: Full=Cytokeratin-18; Short=CK-18; AltName: Full=Dorsal aorta proneprin kinesin-1; AltName: Full=DreK18; AltName: Full=Keratin-18; Short=K18	F:structural molecule activity
		Angja1g013590	Proteasome activator complex subunit 4B; AltName: Full=Proteasome activator PA200-B	P:DNA repair; P:proteasomal ubiquitin-independent protein catabolic process; P:positive regulation of peptidase activity; P:spermatogenesis, exchange of chromosomal proteins; F:peptidase activator activity; F:lysine-acetylated histone binding; F:proteasome binding; C:cytosol; C:nuclear speck; C:spermatoproteasome complex
		Angja1g014010	Peripherin-2; AltName: Full=CRDS1; AltName: Full=Photoreceptor outer segment membrane glycoprotein 1; AltName: Full=Retinal degeneration slow protein	P:cell adhesion; P:photoreceptor cell outer segment organization; P:detection of light stimulus involved in visual perception; P:protein homooligomerization; P:protein heterooligomerization; P:retina development in camera-type eye; F:protein homodimerization activity; C:photoreceptor outer segment; C:integral component of plasma membrane
		Angja1g014150	Myozenin-1; AltName: Full=Calsarcin-2; AltName: Full=Filamin-, actinin- and telethonin-binding protein; AltName: Full=Protein FATZ	P:negative regulation of transcription by RNA polymerase II; P:skeletal muscle tissue development; P:negative regulation of skeletal muscle tissue regeneration; P:skeletal muscle fiber adaptation; P:sarcomere organization; P:negative regulation of calcineurin-NFAT signaling cascade; F:protein serine/threonine phosphatase inhibitor activity; F:cytoskeletal protein binding; C:actin cytoskeleton; C:…
		Angja1g016440	Leucine-rich repeat, immunoglobulin-like domain and transmembrane domain-containing protein 1; AltName: Full=Leucine-rich repeat-containing protein 21; AltName: Full=Photoreceptor-associated LRR superfamily protein; AltName: Full=Retina-specific protein PAL; Flags: Precursor	F:protein binding; C:integral component of endoplasmic reticulum membrane
		Angja200s000190	Nocturnin; AltName: Full=Carbon catabolite repression 4-like protein; Flags: Precursor	P:response to external stimulus; P:negative regulation of gene expression; P:RNA metabolic process; P:circadian regulation of gene expression; P:regulation of cell differentiation; P:positive regulation of biological process; P:negative regulation of cellular process; F:RNA binding; F:poly(A)-specific ribonuclease activity; F:phosphatase activity; C:cytoplasm; C:intracellular membrane-bounded org…
		Angja200s000210	---NA---	---NA---
		Angja212s000010	Heterogeneous nuclear ribonucleoprotein A/B; Short=hnRNP A/B; AltName: Full=APOBEC1-binding protein 1; Short=ABBP-1	P:positive regulation of transcription, DNA-templated; F:mRNA binding; F:protein binding; F:sequence-specific double-stranded DNA binding; C:nucleoplasm; C:cytoplasm; C:RNA polymerase II transcription regulator complex; C:ribonucleoprotein complex
		Angja225s000120	---NA---	---NA---
		Angja26s000070	Alpha-actinin-2; AltName: Full=Alpha-actinin skeletal muscle isoform 2; AltName: Full=F-actin cross-linking protein	P:microspike assembly; F:actin binding; F:calcium ion binding; C:Z disc; C:filopodium
		Angja2g003140	Calcium uniporter protein, mitochondrial; Flags: Precursor	P:regulation of localization; P:positive regulation of cellular process; P:positive regulation of mitochondrial calcium ion concentration; P:calcium ion transmembrane transport; F:transmembrane transporter activity; F:identical protein binding; C:uniplex complex
		Angja2g006600	Cysteine and glycine-rich protein 3; AltName: Full=Cysteine-rich protein 3; Short=CRP3; AltName: Full=LIM domain protein, cardiac; AltName: Full=Muscle LIM protein	P:regulation of the force of heart contraction; P:cardiac muscle hypertrophy; P:cellular calcium ion homeostasis; P:inflammatory response; P:insulin receptor signaling pathway; P:positive regulation of myotube differentiation; P:T-tubule organization; P:protein localization to organelle; P:detection of muscle stretch; P:glucose homeostasis; P:sarcomere organization; P:negative regulation of myobl…
		Angja34832s000010	IgGFc-binding protein; AltName: Full=Fcgamma-binding protein antigen; Short=FcgammaBP; Flags: Precursor	F:protein binding; C:extracellular region
		Angja39s000090	Neurogenic differentiation factor 4; Short=NeuroD4; AltName: Full=NeuroM	P:neuron development; F:protein dimerization activity
		Angja3g002130	Soluble lamin-associated protein of 75 kDa; Short=SLAP75; AltName: Full=Protein FAM169A	F:protein binding; C:nuclear inner membrane
		Angja3g006220	Golgi-associated plant pathogenesis-related protein 1; Short=GAPR-1; Short=Golgi-associated PR-1 protein; AltName: Full=Glioma pathogenesis-related protein 2; Short=GliPR 2	P:positive regulation of epithelial cell migration; P:positive regulation of epithelial to mesenchymal transition; P:positive regulation of ERK1 and ERK2 cascade; F:protein homodimerization activity; C:Golgi membrane; C:extracellular space
		Angja3g006560	Myosin regulatory light chain 2, ventricular/cardiac muscle isoform; Short=MLC-2; Short=MLC-2v; AltName: Full=Myosin light chain 2, slow skeletal/ventricular muscle isoform; Short=MLC-2s/v	P:post-embryonic development; P:negative regulation of cell growth; P:muscle cell fate specification; P:muscle fiber development; P:cardiac myofibril assembly; P:ventricular cardiac muscle tissue morphogenesis; P:cardiac muscle contraction; P:cell growth involved in cardiac muscle cell development; P:positive regulation of the force of heart contraction; F:actin monomer binding; F:calcium ion bin…
		Angja3g008460	Two pore calcium channel protein 1; AltName: Full=Voltage-dependent calcium channel protein TPC1	P:positive regulation of autophagy; P:regulation of ion transmembrane transport; P:sodium ion transmembrane transport; P:release of sequestered calcium ion into cytosol; F:voltage-gated calcium channel activity; F:voltage-gated sodium channel activity; F:ligand-gated sodium channel activity; F:protein homodimerization activity; F:NAADP-sensitive calcium-release channel activity; F:phosphatidylino…
		Angja40133s000050	Phosducin; Short=PHD; AltName: Full=33 kDa phototransducing protein	P:regulation of G protein-coupled receptor signaling pathway; C:cytoplasm; C:cilium
		Angja4742s000050	Sorting nexin-1	P:intracellular protein transport; P:receptor internalization; P:early endosome to Golgi transport; P:lamellipodium morphogenesis; F:epidermal growth factor receptor binding; F:insulin receptor binding; F:phosphatidylinositol binding; F:protein homodimerization activity; F:protein heterodimerization activity; F:transferrin receptor binding; F:leptin receptor binding; C:lysosome; C:retromer, tubul…
		Angja4g003540	Nuclear receptor coactivator 2; Short=NCoA-2; Short=NCoA2; AltName: Full=Glucocorticoid receptor-interacting protein 1; AltName: Full=Steroid receptor coactivator 2; AltName: Full=Transcriptional intermediary factor 2	P:regulation of transcription, DNA-templated; P:embryo development; P:myeloid cell differentiation; F:nuclear receptor coactivator activity; F:nuclear hormone receptor binding; C:nucleus
		Angja4g004210	Lactose-binding lectin l-2; AltName: Full=Ajl-2; Flags: Precursor	P:induction of bacterial agglutination; P:defense response to Gram-negative bacterium; F:carbohydrate binding; C:extracellular region
		Angja4g005800	High affinity choline transporter 1; AltName: Full=Hemicholinium-3-sensitive choline transporter; Short=CHT; AltName: Full=Solute carrier family 5 member 7	P:in utero embryonic development; P:synaptic transmission, cholinergic; P:neuromuscular synaptic transmission; P:acetylcholine biosynthetic process; P:choline transport; P:transmembrane transport; F:protein binding; F:choline transmembrane transporter activity; F:symporter activity; F:choline binding; C:endomembrane system; C:cytoplasmic vesicle; C:neuron projection; C:neuronal cell body; C:synap…
		Angja4g006300	Guanylate kinase; AltName: Full=GMP kinase; AltName: Full=Guanylate kinase 1	P:dGDP biosynthetic process; P:xenobiotic metabolic process; P:purine nucleoside monophosphate metabolic process; P:purine ribonucleotide metabolic process; P:nucleobase-containing small molecule interconversion; P:phosphorylation; P:guanosine-containing compound metabolic process; F:guanylate kinase activity; F:protein binding; F:ATP binding; C:photoreceptor inner segment; C:cytosol
		Angja4g009150	Neuronal pentraxin-2; Short=NP2; AltName: Full=Neuronal activity-regulated pentraxin; AltName: Full=Neuronal pentraxin II; Short=NP-II; Flags: Precursor	P:biological regulation; C:synapse
		Angja4g009260	Visinin	P:visual perception; P:response to stimulus; F:calcium ion binding
		Angja4g009350	Glyceraldehyde-3-phosphate dehydrogenase; Short=GAPDH; AltName: Full=Peptidyl-cysteine S-nitrosylase GAPDH	P:microtubule cytoskeleton organization; P:nuclear membrane fusion; P:gluconeogenesis; P:glycolytic process; P:negative regulation of endopeptidase activity; P:negative regulation of translation; P:peptidyl-cysteine S-trans-nitrosylation; P:negative regulation of apoptotic process; P:protein stabilization; P:defense response to fungus; P:neuron apoptotic process; P:killing by host of symbiont cel…
		Angja4g011690	Basal cell adhesion molecule; AltName: Full=B-CAM cell surface glycoprotein; AltName: Full=Lutheran antigen; AltName: CD_antigen=CD239; Flags: Precursor	P:cell adhesion; F:protein binding; C:plasma membrane
		Angja4g012190	---NA---	---NA---
		Angja58319s000070	ADP-ribosylation factor-like protein 3	P:mitotic cytokinesis; P:kidney development; P:Golgi to plasma membrane transport; P:smoothened signaling pathway; P:small GTPase mediated signal transduction; P:intraciliary transport; P:photoreceptor cell development; P:cilium assembly; P:protein localization to ciliary membrane; F:magnesium ion binding; F:GTPase activity; F:GTP binding; F:microtubule binding; F:GDP binding; F:GTPase activating…
		Angja58319s000240	---NA---	F:protein binding
		Angja58s000010	Leucine-rich repeat-containing protein 28	F:molecular_function; C:cellular_component
		Angja5g002080	Nuclear receptor ROR-beta; AltName: Full=Nuclear receptor RZR-beta; AltName: Full=Nuclear receptor subfamily 1 group F member 2; AltName: Full=Retinoid-related orphan receptor-beta	P:neural retina development; P:regulation of transcription, DNA-templated; P:eye photoreceptor cell development; P:cellular response to stimulus; F:nuclear receptor activity; F:protein binding; F:zinc ion binding; F:sequence-specific double-stranded DNA binding; C:nucleoplasm
		Angja5g002990	Adseverin; AltName: Full=Scinderin; Short=SC	P:negative regulation of cell population proliferation; P:calcium-ion regulated exocytosis; P:regulation of chondrocyte differentiation; P:positive regulation of apoptotic process; P:actin nucleation; P:positive regulation of megakaryocyte differentiation; P:actin filament severing; P:barbed-end actin filament capping; P:positive regulation of secretion; F:phosphatidylserine binding; F:calcium io…
		Angja5g004010	Lectin; Flags: Precursor	F:carbohydrate binding
		Angja5g005280	Thread biopolymer filament subunit gamma	F:structural molecule activity
		Angja5g006600	Potassium voltage-gated channel subfamily H member 2; AltName: Full=Ether-a-go-go-related gene potassium channel 1; Short=ERG-1; Short=Eag-related protein 1; Short=Ether-a-go-go-related protein 1; Short=RERG; Short=r-ERG; AltName: Full=Voltage-gated potassium channel subunit Kv11.1	P:brain development; P:spinal cord development; P:regulation of membrane repolarization; P:ventricular cardiac muscle cell action potential; P:membrane repolarization during cardiac muscle cell action potential; P:negative regulation of potassium ion transmembrane transport; F:inward rectifier potassium channel activity; F:identical protein binding; F:protein-containing complex binding; F:scaffol…
		Angja5g007920	Retinal homeobox protein Rx1	P:multicellular organism development; P:positive regulation of transcription by RNA polymerase II; F:DNA-binding transcription factor activity, RNA polymerase II-specific; F:DNA binding; C:nucleus
		Angja5g008410	Transmembrane 6 superfamily member 1	C:lysosome; C:membrane
		Angja5g010420	Clusterin-like protein 1; Flags: Precursor	F:misfolded protein binding; C:extracellular region; C:extracellular space; C:nucleus
		Angja5g011540	Aspartyl/asparaginyl beta-hydroxylase; AltName: Full=Aspartate beta-hydroxylase; Short=ASP beta-hydroxylase; AltName: Full=Peptide-aspartate beta-dioxygenase	P:multicellular organism development; P:anatomical structure morphogenesis; P:peptidyl-aspartic acid hydroxylation; P:positive regulation of proteolysis; F:peptide-aspartate beta-dioxygenase activity; F:protein binding; C:membrane; C:cell periphery; C:endoplasmic reticulum subcompartment
		Angja6g000020	---NA---	---NA---
		Angja6g000460	Myosin-binding protein H-like	C:sarcomere; C:myofilament
		Angja6g004610	Cell surface glycoprotein 1; AltName: Full=Outer layer protein B; AltName: Full=S-layer protein 1; Flags: Precursor	P:polysaccharide catabolic process; F:carbohydrate binding; C:extracellular region; C:cell wall; C:S-layer
		Angja6g007700	Putative beta-lactamase-like 1	---NA---
		Angja6g009630	Alpha-enolase; AltName: Full=2-phospho-D-glycerate hydro-lyase; AltName: Full=Phosphopyruvate hydratase	P:glycolytic process; F:magnesium ion binding; F:phosphopyruvate hydratase activity; C:phosphopyruvate hydratase complex
		Angja6g009700	ATPase family AAA domain-containing protein 3	P:mitochondrion organization; F:ATP binding; F:zinc ion binding; F:ATPase activity; C:mitochondrial inner membrane; C:integral component of membrane; C:mitochondrial nucleoid
		Angja6g009710	---NA---	---NA---
		Angja70856s000010	5-oxoprolinase; AltName: Full=5-oxo-L-prolinase; Short=5-OPase; AltName: Full=Pyroglutamase	P:glutathione metabolic process; F:ATP binding; F:5-oxoprolinase (ATP-hydrolyzing) activity; C:cytosol
		Angja70858s000010	5-oxoprolinase; AltName: Full=5-oxo-L-prolinase; Short=5-OPase; AltName: Full=Pyroglutamase	P:glutathione metabolic process; F:ATP binding; F:5-oxoprolinase (ATP-hydrolyzing) activity; F:identical protein binding; C:cytosol
		Angja7102s000060	Solute carrier family 35 member E4	F:protein binding; F:transmembrane transporter activity; C:cellular anatomical entity
		Angja73s000120	Phospholipid scramblase 2; Short=PL scramblase 2; AltName: Full=Ca(2+)-dependent phospholipid scramblase 2	P:plasma membrane phospholipid scrambling; F:phospholipid scramblase activity; C:plasma membrane
		Angja77637s000010	---NA---	---NA---
		Angja79792s000010	---NA---	---NA---
		Angja7g000870	Chromatin modification-related protein MEAF6; Short=MYST/Esa1-associated factor 6; AltName: Full=Esa1-associated factor 6 homolog; Short=Protein EAF6 homolog	P:histone H2A acetylation; P:histone H3-K23 acetylation; P:histone H4-K5 acetylation; P:histone H4-K8 acetylation; P:histone H4-K12 acetylation; P:histone H4-K16 acetylation; P:histone H3-K14 acetylation; F:histone acetyltransferase activity (H3-K23 specific); C:condensed chromosome kinetochore; C:nucleolus; C:NuA4 histone acetyltransferase complex; C:MOZ/MORF histone acetyltransferase complex; C…
		Angja7g013930	Macrophage mannose receptor 1; Short=MMR; AltName: Full=C-type lectin domain family 13 member D; AltName: Full=C-type lectin domain family 13 member D-like; AltName: Full=Human mannose receptor; Short=hMR; AltName: Full=Macrophage mannose receptor 1-like protein 1; AltName: CD_antigen=CD206; Flags: Precursor	P:cellular process; F:binding; C:membrane
		Angja7g016300	---NA---	---NA---
		Angja7g016560	Inward rectifier potassium channel 2; AltName: Full=Inward rectifier K(+) channel Kir2.1; Short=IRK-1; AltName: Full=Potassium channel, inwardly rectifying subfamily J member 2	P:regulation of ion transmembrane transport; P:protein homotetramerization; P:potassium ion import across plasma membrane; F:inward rectifier potassium channel activity; C:plasma membrane; C:integral component of membrane
		Angja7g019850	---NA---	---NA---
		Angja8009s000060	5-oxoprolinase; AltName: Full=5-oxo-L-prolinase; Short=5-OPase; AltName: Full=Pyroglutamase	P:glutathione biosynthetic process; F:hydrolase activity; F:identical protein binding; C:cytosol
		Angja81139s000010	Patatin-like phospholipase domain-containing protein 2; AltName: Full=Adipose triglyceride lipase; AltName: Full=Desnutrin	P:lipid catabolic process; P:cellular lipid metabolic process; P:regulation of biological quality; F:hydrolase activity; C:intracellular anatomical structure
		Angja81167s000040	---NA---	---NA---
		Angja81167s000050	---NA---	P:protein import; F:ATP binding; C:membrane
		Angja81235s000010	NXPE family member 2; AltName: Full=Protein FAM55B	P:biological_process; F:molecular_function; C:cellular_component; C:membrane; C:integral component of membrane
		Angja82626s000100	Myosin light chain 4; AltName: Full=Myosin essential light chain, atrial isoform	P:regulation of the force of heart contraction; P:positive regulation of ATPase activity; P:cardiac muscle contraction; F:actin monomer binding; F:calcium ion binding; F:actin filament binding; C:myosin complex; C:A band
		Angja82626s000110	---NA---	---NA---
		Angja85s000070	Glutathione S-transferase Mu 3; AltName: Full=GST class-mu 3; AltName: Full=GSTM3-3	P:glutathione metabolic process; F:glutathione transferase activity; F:protein binding; C:cytoplasm
		Angja8g002070	Homeobox protein SIX6; AltName: Full=Homeodomain protein OPTX2; AltName: Full=Optic homeobox 2; AltName: Full=Sine oculis homeobox homolog 6	P:eye development; P:regulation of transcription by RNA polymerase II; P:visual perception; P:animal organ morphogenesis; P:negative regulation of transcription, DNA-templated; F:RNA polymerase II cis-regulatory region sequence-specific DNA binding; F:DNA-binding transcription factor activity, RNA polymerase II-specific; C:nucleus; C:transcription regulator complex
		Angja8g003340	Coagulation factor VIII; AltName: Full=Procoagulant component; Flags: Precursor	P:response to stress; P:hemostasis; P:oxidation-reduction process; F:copper ion binding; F:oxidoreductase activity
		Angja8g003450	Monocarboxylate transporter 8; Short=MCT 8; AltName: Full=Monocarboxylate transporter 7; Short=MCT 7; AltName: Full=Solute carrier family 16 member 2; AltName: Full=X-linked PEST-containing transporter	P:cellular amino acid metabolic process; P:monocarboxylic acid transport; P:thyroid hormone metabolic process; P:sodium-independent organic anion transport; P:thyroid hormone transport; P:amino acid import across plasma membrane; P:transport across blood-brain barrier; P:negative regulation of neural precursor cell proliferation; F:monocarboxylic acid transmembrane transporter activity; F:amino a…
		Angja8g005490	Beta-galactoside alpha-2,6-sialyltransferase 2; Short=Alpha 2,6-ST 2; AltName: Full=CMP-N-acetylneuraminate-beta-galactosamide-alpha-2,6-sialyltransferase 2; AltName: Full=ST6Gal II; Short=ST6GalII; AltName: Full=Sialyltransferase 2	P:protein glycosylation; F:sialyltransferase activity; C:cellular anatomical entity
		Angja8g005920	Aryl hydrocarbon receptor; Short=Ah receptor; Short=AhR; AltName: Full=Class E basic helix-loop-helix protein 76; Short=bHLHe76; Flags: Precursor	P:regulation of transcription by RNA polymerase II; P:xenobiotic metabolic process; P:apoptotic process; P:response to toxic substance; P:cAMP-mediated signaling; P:regulation of B cell proliferation; P:multicellular organismal process; P:negative regulation of transcription, DNA-templated; P:positive regulation of transcription, DNA-templated; P:rhythmic process; P:cellular response to cAMP; P:c…
		Angja8g007780	Cyclic nucleotide-gated channel cone photoreceptor subunit alpha; AltName: Full=CNG channel 1; Short=CNG-1; Short=CNG1	P:visual perception; P:response to stimulus; P:cation transmembrane transport; F:intracellular cAMP-activated cation channel activity; F:intracellular cGMP-activated cation channel activity; F:cAMP binding; F:cGMP binding; C:integral component of membrane
		Angja8g010360	Phosphoethanolamine N-methyltransferase 3	P:diacylglycerol biosynthetic process; P:phosphatidylcholine biosynthetic process; P:pollen development; P:triglyceride biosynthetic process; P:phosphatidylethanolamine metabolic process; F:phosphoethanolamine N-methyltransferase activity
		Angja8g012970	Retinal guanylyl cyclase 2; Short=RETGC-2; AltName: Full=Guanylate cyclase 2F, retinal; AltName: Full=Guanylate cyclase F; Short=GC-F; AltName: Full=Rod outer segment membrane guanylate cyclase 2; Short=ROS-GC2; Flags: Precursor	P:cGMP biosynthetic process; P:protein phosphorylation; P:receptor guanylyl cyclase signaling pathway; P:visual perception; P:regulation of rhodopsin mediated signaling pathway; P:intracellular signal transduction; F:peptide receptor activity; F:guanylate cyclase activity; F:protein kinase activity; F:ATP binding; C:nuclear outer membrane; C:integral component of plasma membrane; C:photoreceptor …
		Angja8g014290	Rhodopsin kinase GRK1; Short=RK; AltName: Full=G protein-coupled receptor kinase 1; Flags: Precursor	P:visual perception; P:regulation of rhodopsin mediated signaling pathway; P:protein autophosphorylation; F:G protein-coupled receptor kinase activity; F:ATP binding; F:rhodopsin kinase activity; C:photoreceptor disc membrane
		Angja97s000310	---NA---	---NA---
		Angja97s000370	3-hydroxy-3-methylglutaryl-coenzyme A reductase; Short=HMG-CoA reductase	P:cholesterol biosynthetic process; P:isoprenoid biosynthetic process; P:visual learning; P:coenzyme A metabolic process; P:negative regulation of protein catabolic process; P:negative regulation of MAP kinase activity; P:negative regulation of protein secretion; P:oxidation-reduction process; P:negative regulation of amyloid-beta clearance; F:hydroxymethylglutaryl-CoA reductase (NADPH) activity;…
		Angja9g003540	Fibroblast growth factor-binding protein 2; Short=FGF-BP2; Short=FGF-binding protein 2; Short=FGFBP-2; Flags: Precursor	P:cell-cell signaling; F:growth factor binding; C:extracellular region; C:extracellular space
		Angja9g003760	---NA---	---NA---
		Angja9g005920	Beta-1,4-galactosyltransferase 1; Short=Beta-1,4-GalTase 1; Short=Beta4Gal-T1; Short=b4Gal-T1; AltName: Full=Beta-N-acetylglucosaminyl-glycolipid beta-1,4-galactosyltransferase; AltName: Full=Beta-N-acetylglucosaminylglycopeptide beta-1,4-galactosyltransferase; AltName: Full=Lactose synthase A protein; AltName: Full=N-acetyllactosamine synthase; AltName: Full=Nal synthase; AltName: Full=Neolactot…	P:epithelial cell development; P:acute inflammatory response; P:lactose biosynthetic process; P:galactose metabolic process; P:protein N-linked glycosylation; P:cell-matrix adhesion; P:binding of sperm to zona pellucida; P:penetration of zona pellucida; P:negative regulation of cell population proliferation; P:extracellular matrix organization; P:development of secondary sexual characteristics; P…
	2	Angja10909s000020	Collagen alpha-1(V) chain; Flags: Precursor	P:cell migration; P:collagen fibril organization; F:extracellular matrix structural constituent; C:extracellular region	〇	0.000285258
		Angja7g008480	Transcription factor SOX-11; Short=cSox11	P:negative regulation of transcription by RNA polymerase II; P:anatomical structure morphogenesis; P:neuron differentiation; P:positive regulation of transcription by RNA polymerase II; P:positive regulation of canonical Wnt signaling pathway; F:RNA polymerase II cis-regulatory region sequence-specific DNA binding; F:DNA-binding transcription activator activity, RNA polymerase II-specific; C:nucl…	〇	0.000314637
		Angja108s000220	Glycosyltransferase 8 domain-containing protein 2	F:transferase activity, transferring glycosyl groups; C:Golgi apparatus; C:integral component of membrane
		Angja10g005270	Ribosome-binding protein 1; AltName: Full=Ribosome receptor protein; Short=RRp; Short=mRRp	P:signal transduction; P:protein transport; F:protein binding; C:integral component of endoplasmic reticulum membrane
		Angja11g009700	Heat shock protein beta-1; Short=HspB1; AltName: Full=25 kDa IAP; AltName: Full=Actin polymerization inhibitor; AltName: Full=Heat shock 25 kDa protein; Short=HSP 25; AltName: Full=Heat shock 27 kDa protein; Short=HSP 27	P:response to heat; P:positive regulation of interleukin-1 beta production; P:positive regulation of tumor necrosis factor production; P:regulation of I-kappaB kinase/NF-kappaB signaling; P:barbed-end actin filament capping; P:chaperone-mediated protein folding; P:negative regulation of protein serine/threonine kinase activity; P:negative regulation of oxidative stress-induced intrinsic apoptotic…
		Angja124s000100	Collagen alpha-1(V) chain; Flags: Precursor	F:extracellular matrix structural constituent; F:heparin binding; C:extracellular region; C:collagen trimer
		Angja129s000050	UDP-GlcNAc:betaGal beta-1,3-N-acetylglucosaminyltransferase 9; Short=BGnT-9; Short=Beta-1,3-Gn-T9; Short=Beta-1,3-N-acetylglucosaminyltransferase 9; Short=Beta3Gn-T9	P:protein glycosylation; F:acetylglucosaminyltransferase activity; C:Golgi apparatus; C:membrane
		Angja12g002330	Matrilin-4; Short=MAT-4; Flags: Precursor	P:response to axon injury; F:extracellular matrix structural constituent; C:collagen-containing extracellular matrix
		Angja12g007040	A disintegrin and metalloproteinase with thrombospondin motifs 9; Short=ADAM-TS 9; Short=ADAM-TS9; Short=ADAMTS-9; Flags: Precursor	P:heart valve morphogenesis; P:ventricular cardiac muscle tissue development; P:proteolysis; P:glycoprotein catabolic process; P:transport; P:negative regulation of endothelial cell migration; P:extracellular matrix organization; P:aorta morphogenesis; P:regulation of developmental pigmentation; P:endothelial cell-matrix adhesion; P:negative regulation of sprouting angiogenesis; F:metalloendopept…
		Angja13g001540	Protein-glucosylgalactosylhydroxylysine glucosidase; AltName: Full=Acid trehalase-like protein 1	P:carbohydrate metabolic process; F:protein-glucosylgalactosylhydroxylysine glucosidase activity; C:cytosol
		Angja13g002020	Carbohydrate sulfotransferase 5; AltName: Full=Galactose/N-acetylglucosamine/N-acetylglucosamine 6-O-sulfotransferase 4-alpha; Short=GST4-alpha; AltName: Full=Intestinal N-acetylglucosamine-6-O-sulfotransferase; Short=I-GlcNAc6ST; Short=Intestinal GlcNAc-6-sulfotransferase; Short=hIGn6ST; AltName: Full=N-acetylglucosamine 6-O-sulfotransferase 3; Short=GlcNAc6ST-3; Short=Gn6st-3	P:N-acetylglucosamine metabolic process; P:protein sulfation; P:keratan sulfate biosynthetic process; F:N-acetylglucosamine 6-O-sulfotransferase activity; C:trans-Golgi network; C:integral component of membrane; C:intrinsic component of Golgi membrane
		Angja14g000440	SPEG neighbor protein	F:protein binding
		Angja15g005140	Collagen alpha-6(IV) chain; Flags: Precursor	P:extracellular matrix organization; P:collagen-activated tyrosine kinase receptor signaling pathway; F:protein binding; F:extracellular matrix structural constituent conferring tensile strength; C:collagen type IV trimer; C:extracellular space; C:endoplasmic reticulum lumen
		Angja15g010240	Sterol-4-alpha-carboxylate 3-dehydrogenase, decarboxylating	P:cholesterol metabolic process; P:sterol biosynthetic process; P:animal organ development; P:oxidation-reduction process; F:3-beta-hydroxy-delta5-steroid dehydrogenase activity; C:endoplasmic reticulum; C:lipid droplet; C:membrane
		Angja16g004320	Collagen alpha-1(IV) chain; Contains: Arresten; Flags: Precursor	P:animal organ development; P:blood vessel morphogenesis; F:extracellular matrix structural constituent; C:collagen trimer; C:basement membrane
		Angja189s000230	Pentraxin-related protein PTX3; AltName: Full=Pentaxin-related protein PTX3; AltName: Full=Tumor necrosis factor-inducible gene 14 protein; Short=TSG-14; Flags: Precursor	P:innate immune response
		Angja18g004660	---NA---	---NA---
		Angja18g009410	---NA---	---NA---
		Angja1g018000	---NA---	---NA---
		Angja2g010740	L-lactate dehydrogenase A chain; Short=LDH-A; AltName: Full=LDH-M	P:carbohydrate metabolic process; P:carboxylic acid metabolic process; P:oxidation-reduction process; F:L-lactate dehydrogenase activity; C:cytoplasm
		Angja3g003360	Hydroxymethylglutaryl-CoA synthase, cytoplasmic; Short=HMG-CoA synthase; AltName: Full=3-hydroxy-3-methylglutaryl coenzyme A synthase	P:acetyl-CoA metabolic process; P:cholesterol biosynthetic process; P:farnesyl diphosphate biosynthetic process, mevalonate pathway; F:hydroxymethylglutaryl-CoA synthase activity; C:cytosol
		Angja4g009930	Fatty acid-binding protein, liver; AltName: Full=Liver-type fatty acid-binding protein; Short=L-FABP	F:lipid binding
		Angja5g006040	Protein APCDD1; AltName: Full=Adenomatosis polyposis coli down-regulated 1 protein homolog; Short=PsAPCDD1; Flags: Precursor	P:negative regulation of Wnt signaling pathway; F:Wnt-protein binding; C:extracellular space; C:integral component of plasma membrane
		Angja5g012690	Delta(24)-sterol reductase; AltName: Full=24-dehydrocholesterol reductase; AltName: Full=3-beta-hydroxysterol Delta-24-reductase; AltName: Full=Diminuto/dwarf1 homolog; AltName: Full=Seladin-1; Flags: Precursor	P:membrane organization; C:Golgi apparatus; C:membrane
		Angja5g013560	Beta-enolase; AltName: Full=2-phospho-D-glycerate hydro-lyase; AltName: Full=Enolase 3; AltName: Full=Muscle-specific enolase; Short=MSE; AltName: Full=Skeletal muscle enolase; AltName: Allergen=Sal s 2.0101	P:glycolytic process; F:magnesium ion binding; F:phosphopyruvate hydratase activity; C:phosphopyruvate hydratase complex
		Angja6g004610	Cell surface glycoprotein 1; AltName: Full=Outer layer protein B; AltName: Full=S-layer protein 1; Flags: Precursor	P:polysaccharide catabolic process; F:carbohydrate binding; C:extracellular region; C:cell wall; C:S-layer
		Angja7g010190	Squalene monooxygenase; AltName: Full=Squalene epoxidase; Short=SE	P:cellular aromatic compound metabolic process; P:response to organic substance; P:regulation of cell population proliferation; P:regulation of cholesterol biosynthetic process; P:oxidation-reduction process; P:lipid droplet formation; F:squalene monooxygenase activity; F:protein binding; F:FAD binding; C:endoplasmic reticulum membrane; C:integral component of membrane
		Angja7g013190	Lanosterol 14-alpha demethylase; Short=LDM; AltName: Full=Cytochrome P450 family member 51; Short=CYP51; AltName: Full=Sterol 14-alpha demethylase	P:response to yeast; P:cholesterol biosynthetic process; P:oxidation-reduction process; P:demethylation; F:iron ion binding; F:sterol 14-demethylase activity; F:heme binding; C:endoplasmic reticulum membrane; C:integral component of membrane
		Angja8009s000060	5-oxoprolinase; AltName: Full=5-oxo-L-prolinase; Short=5-OPase; AltName: Full=Pyroglutamase	P:glutathione biosynthetic process; F:hydrolase activity; F:identical protein binding; C:cytosol
		Angja82626s000100	Myosin light chain 4; AltName: Full=Myosin essential light chain, atrial isoform	P:regulation of the force of heart contraction; P:positive regulation of ATPase activity; P:cardiac muscle contraction; F:actin monomer binding; F:calcium ion binding; F:actin filament binding; C:myosin complex; C:A band
		Angja82626s000110	---NA---	---NA---
		Angja8g016700	Cytochrome c oxidase copper chaperone	P:mitochondrial cytochrome c oxidase assembly; P:positive regulation of cellular process; F:copper chaperone activity; C:mitochondrial intermembrane space
		Angja9g010340	Hyaluronidase-5; Short=Hyal-5; AltName: Full=Hyaluronoglucosaminidase-5; Flags: Precursor	P:carbohydrate metabolic process; P:penetration of zona pellucida; F:hyalurononglucosaminidase activity; C:acrosomal vesicle; C:external side of plasma membrane
		Angja9g010850	Decorin; AltName: Full=Bone proteoglycan II; AltName: Full=Dermatan sulfate proteoglycan II; Short=DS-PGII; AltName: Full=PG-S2; Flags: Precursor	P:negative regulation of endothelial cell migration; P:positive regulation of phosphatidylinositol 3-kinase signaling; P:positive regulation of macroautophagy; P:negative regulation of angiogenesis; P:peptide cross-linking via chondroitin 4-sulfate glycosaminoglycan; P:positive regulation of transcription by RNA polymerase II; P:positive regulation of mitochondrial depolarization; P:positive regu…
		Angja9g010860	Keratocan; Flags: Precursor	P:visual perception; P:response to stimulus; F:protein binding; C:extracellular space
	3	Angja123s000240	---NA---	---NA---	〇	0.000231495
		Angja14g000290	Integrin alpha-4; AltName: Full=CD49 antigen-like family member D; AltName: Full=Integrin alpha-IV; AltName: Full=VLA-4 subunit alpha; AltName: CD_antigen=CD49d; Flags: Precursor	P:cell-matrix adhesion; P:B cell differentiation; P:extracellular matrix organization; P:cell-cell adhesion mediated by integrin; P:heterotypic cell-cell adhesion; P:substrate adhesion-dependent cell spreading; P:endodermal cell differentiation; P:receptor clustering; P:leukocyte tethering or rolling; P:negative regulation of protein homodimerization activity; P:cell-cell adhesion in response to …	〇	0.000272654
		Angja14g000510	Collagen alpha-1(XVIII) chain; Contains: Endostatin; Contains: Non-collagenous domain 1; Short=NC1; Flags: Precursor	P:angiogenesis; P:endothelial cell morphogenesis; P:positive regulation of cell population proliferation; P:extracellular matrix organization; P:positive regulation of cell migration; P:positive regulation of endothelial cell apoptotic process; C:basement membrane	〇	0.000218806
		Angja14g000980	Collagen alpha-1(XXVIII) chain; Flags: Precursor	F:serine-type endopeptidase inhibitor activity; C:extracellular matrix	〇	0.000402113
		Angja15g000310	Protein YIF1A; AltName: Full=YIP1-interacting factor homolog A	P:endoplasmic reticulum to Golgi vesicle-mediated transport; C:endoplasmic reticulum membrane; C:endoplasmic reticulum-Golgi intermediate compartment; C:COPII-coated ER to Golgi transport vesicle; C:integral component of Golgi membrane	〇	0.000405643
		Angja15g001370	Periostin; Short=PN; AltName: Full=Osteoblast-specific factor 2; Short=OSF-2; Flags: Precursor	P:response to stress; P:cell adhesion; P:tissue development; P:extracellular matrix organization; P:regulation of cellular process; P:cellular response to vitamin K; P:cellular response to organic substance; F:extracellular matrix structural constituent; F:heparin binding; F:metal ion binding; F:cell adhesion molecule binding; C:extracellular space; C:trans-Golgi network; C:collagen-containing ex…	〇	0.000221591
		Angja16g006270	Stromelysin-3; Short=ST3; AltName: Full=Matrix metalloproteinase-11; Short=MMP-11; Flags: Precursor	P:proteolysis; P:multicellular organism development; F:metalloendopeptidase activity; F:zinc ion binding; C:extracellular matrix	〇	0.000384337
		Angja19g007100	Translocating chain-associated membrane protein 2	P:SRP-dependent cotranslational protein targeting to membrane, translocation; P:collagen biosynthetic process; P:protein insertion into ER membrane; F:protein binding; C:integral component of endoplasmic reticulum membrane	〇	0.000420374
		Angja3g001120	Collagen alpha-1(II) chain; AltName: Full=Alpha-1 type II collagen; Flags: Precursor	F:extracellular matrix structural constituent	〇	0.000247599
		Angja5g005940	Paired mesoderm homeobox protein 1; AltName: Full=Homeobox protein K-2; AltName: Full=Homeobox protein mHox; AltName: Full=Paired-related homeobox protein 1; Short=PRX-1	P:negative regulation of transcription by RNA polymerase II; P:positive regulation of mesenchymal cell proliferation; P:embryonic limb morphogenesis; P:inner ear morphogenesis; P:middle ear morphogenesis; P:positive regulation of smoothened signaling pathway; P:positive regulation of transcription by RNA polymerase II; P:neuron fate determination; P:embryonic cranial skeleton morphogenesis; P:art…	〇	0.000245799
		Angja5g006340	Thioredoxin domain-containing protein 5; AltName: Full=Endoplasmic reticulum resident protein 46; Short=ER protein 46; Short=ERp46; AltName: Full=Plasma cell-specific thioredoxin-related protein; Short=PC-TRP; AltName: Full=Thioredoxin-like protein p46; Flags: Precursor	P:apoptotic cell clearance; F:protein disulfide isomerase activity; C:endoplasmic reticulum lumen	〇	0.000243935
		Angja6g005900	Protein snail homolog Sna; Short=Protein Xsnail; Short=Protein xSna	P:negative regulation of transcription by RNA polymerase II; P:neural crest cell migration; P:neural crest cell fate specification; F:protein binding; C:nucleus	〇	0.000226137
		Angja7g001020	Thyroid hormone receptor-associated protein 3; AltName: Full=Thyroid hormone receptor-associated protein complex 150 kDa component; Short=Trap150	P:regulation of alternative mRNA splicing, via spliceosome; P:nuclear-transcribed mRNA catabolic process; P:positive regulation of circadian rhythm; P:positive regulation of transcription by RNA polymerase II; P:positive regulation of mRNA splicing, via spliceosome; P:mRNA stabilization; F:nucleotide binding; F:RNA polymerase II cis-regulatory region sequence-specific DNA binding; F:transcription…	〇	0.000386047
		Angja7g010980	Protein odd-skipped-related 2	P:negative regulation of transcription by RNA polymerase II; P:metanephros development; P:mesonephros development; P:chondrocyte differentiation; P:positive regulation of bone mineralization; P:osteoblast proliferation; P:embryonic forelimb morphogenesis; P:embryonic hindlimb morphogenesis; P:embryonic skeletal limb joint morphogenesis; P:middle ear morphogenesis; P:odontogenesis; P:embryonic dig…	〇	0.000224886
		Angja7g015200	Peptidyl-prolyl cis-trans isomerase FKBP14; Short=PPIase FKBP14; AltName: Full=FK506-binding protein 14; Short=FKBP-14; AltName: Full=Rotamase; Flags: Precursor	P:protein peptidyl-prolyl isomerization; F:peptidyl-prolyl cis-trans isomerase activity; F:calcium ion binding; C:endoplasmic reticulum lumen	〇	0.000221567
		Angja8g009800	Beta-galactosidase; AltName: Full=Acid beta-galactosidase; Short=Lactase; AltName: Full=Elastin receptor 1; Flags: Precursor	P:glycosphingolipid metabolic process; P:keratan sulfate catabolic process; P:neutrophil degranulation; P:cellular carbohydrate metabolic process; F:beta-galactosidase activity; F:protein homodimerization activity; C:extracellular region; C:Golgi apparatus; C:azurophil granule lumen; C:lysosomal lumen; C:ficolin-1-rich granule lumen	〇	0.000408906
		Angja100s000110	Hemicentin-2; Flags: Precursor	F:extracellular matrix structural constituent; F:calcium ion binding; C:basement membrane; C:extracellular space; C:cell cortex; C:cell junction
		Angja111s000080	Tenascin; Short=TN; AltName: Full=Cytotactin; AltName: Full=GMEM; AltName: Full=GP 150-225; AltName: Full=Glioma-associated-extracellular matrix antigen; AltName: Full=Hexabrachion; AltName: Full=JI; AltName: Full=Myotendinous antigen; AltName: Full=Neuronectin; AltName: Full=Tenascin-C; Short=TN-C; Flags: Precursor	F:protein binding; C:extracellular region
		Angja118s000080	Peptidyl-prolyl cis-trans isomerase FKBP9; Short=PPIase FKBP9; AltName: Full=FK506-binding protein 9; Short=FKBP-9; AltName: Full=Rotamase; Flags: Precursor	P:protein peptidyl-prolyl isomerization; F:peptidyl-prolyl cis-trans isomerase activity; F:calcium ion binding; C:endoplasmic reticulum
		Angja118s000090	Cartilage-associated protein; Flags: Precursor	P:spermatogenesis; P:peptidyl-proline hydroxylation to 3-hydroxy-L-proline; P:collagen fibril organization; P:protein stabilization; P:chaperone-mediated protein folding; P:negative regulation of post-translational protein modification; F:protein binding; F:collagen binding; C:extracellular space; C:endoplasmic reticulum lumen; C:protein-containing complex
		Angja11g006660	Histone-lysine N-methyltransferase MECOM; AltName: Full=Ecotropic virus integration site 1 protein; Short=EVI-1; AltName: Full=MDS1 and EVI1 complex locus protein; AltName: Full=Myelodysplasia syndrome 1 protein homolog	P:in utero embryonic development; P:neutrophil homeostasis; P:apoptotic process; P:inflammatory response; P:response to bacterium; P:post-embryonic development; P:forebrain development; P:embryonic forelimb morphogenesis; P:embryonic hindlimb morphogenesis; P:regulation of cell population proliferation; P:negative regulation of programmed cell death; P:negative regulation of transcription, DNA-te…
		Angja11g007510	Complement C1q tumor necrosis factor-related protein 5; Flags: Precursor	P:protein secretion; P:inner ear development; F:identical protein binding; C:collagen trimer; C:extracellular space; C:bicellular tight junction; C:apical plasma membrane; C:lateral plasma membrane; C:transport vesicle; C:cell projection
		Angja11g009560	Lysyl oxidase homolog 3B; AltName: Full=Lysyl oxidase-like protein 3B; Flags: Precursor	P:endocytosis; P:inflammatory response; P:peptidyl-lysine oxidation; P:spinal cord development; P:collagen fibril organization; P:lung development; P:embryonic viscerocranium morphogenesis; P:oxidation-reduction process; P:roof of mouth development; P:somite development; P:fibronectin fibril organization; P:negative regulation of T-helper 17 cell lineage commitment; P:positive regulation of integ…
		Angja123s000250	Hypermethylated in cancer 2 protein; Short=Hic-2	P:negative regulation of transcription by RNA polymerase II; P:intrinsic apoptotic signaling pathway in response to DNA damage; F:DNA-binding transcription factor activity; F:protein binding
		Angja128s000080	Golgi-associated plant pathogenesis-related protein 1; Short=GAPR-1; Short=Golgi-associated PR-1 protein; AltName: Full=Glioma pathogenesis-related protein 2; Short=GliPR 2	P:positive regulation of epithelial cell migration; P:positive regulation of epithelial to mesenchymal transition; P:positive regulation of ERK1 and ERK2 cascade; F:protein homodimerization activity; C:Golgi membrane; C:extracellular space
		Angja12g005910	Mannose-1-phosphate guanyltransferase beta; AltName: Full=GDP-mannose pyrophosphorylase B; AltName: Full=GTP-mannose-1-phosphate guanylyltransferase beta	P:protein glycosylation; P:GDP-mannose biosynthetic process; P:muscle fiber development; F:mannose-1-phosphate guanylyltransferase activity; F:GTP binding
		Angja12g007040	A disintegrin and metalloproteinase with thrombospondin motifs 9; Short=ADAM-TS 9; Short=ADAM-TS9; Short=ADAMTS-9; Flags: Precursor	P:heart valve morphogenesis; P:ventricular cardiac muscle tissue development; P:proteolysis; P:glycoprotein catabolic process; P:transport; P:negative regulation of endothelial cell migration; P:extracellular matrix organization; P:aorta morphogenesis; P:regulation of developmental pigmentation; P:endothelial cell-matrix adhesion; P:negative regulation of sprouting angiogenesis; F:metalloendopept…
		Angja12g007310	Glucoside xylosyltransferase 2; AltName: Full=Glycosyltransferase 8 domain-containing protein 4	P:O-glycan processing; F:UDP-xylosyltransferase activity; C:membrane
		Angja12g009660	Prolyl 3-hydroxylase 1; AltName: Full=Growth suppressor 1; AltName: Full=Leucine- and proline-enriched proteoglycan 1; Short=Leprecan-1; Flags: Precursor	P:protein folding; P:positive regulation of neuron projection development; P:protein hydroxylation; P:collagen fibril organization; P:regulation of ossification; P:negative regulation of cell growth; P:collagen metabolic process; P:regulation of protein secretion; P:protein stabilization; P:oxidation-reduction process; P:bone development; P:negative regulation of post-translational protein modifi…
		Angja13g003850	---NA---	---NA---
		Angja13g005610	Cartilage intermediate layer protein 1; Short=CILP-1; Contains: Cartilage intermediate layer protein 1 C1; Contains: Cartilage intermediate layer protein 1 C2; Flags: Precursor	P:negative regulation of gene expression; P:negative regulation of insulin-like growth factor receptor signaling pathway; P:negative regulation of SMAD protein signal transduction; P:cellular response to transforming growth factor beta stimulus; C:extracellular space; C:collagen-containing extracellular matrix
		Angja14g000580	Dipeptidyl peptidase 4; AltName: Full=Activation molecule 3; Short=ACT3; AltName: Full=Adenosine deaminase complexing protein; Short=ADCP-I; AltName: Full=Dipeptidyl peptidase IV; Short=DPP IV; AltName: Full=T-cell activation antigen CD26; AltName: Full=WC10; AltName: CD_antigen=CD26; Contains: Dipeptidyl peptidase 4 membrane form; AltName: Full=Dipeptidyl peptidase IV membrane form; Contains: Di…	P:behavioral fear response; P:response to hypoxia; P:proteolysis; P:positive regulation of cell population proliferation; P:negative regulation of extracellular matrix disassembly; P:T cell costimulation; P:regulation of cell-cell adhesion mediated by integrin; P:locomotory exploration behavior; P:psychomotor behavior; P:endothelial cell migration; P:viral entry into host cell; P:negative chemota…
		Angja14g000960	---NA---	---NA---
		Angja14g000970	Collagen alpha-1(XXVIII) chain; Flags: Precursor	C:collagen-containing extracellular matrix
		Angja14g002610	Collagen alpha-2(VI) chain; Flags: Precursor	C:extracellular space; C:protein-containing complex; C:collagen-containing extracellular matrix
		Angja14g003750	Matrix-remodeling-associated protein 5; AltName: Full=Adhesion protein with leucine-rich repeats and immunoglobulin domains related to perlecan; Short=Adlican; Flags: Precursor	P:response to transforming growth factor beta; F:extracellular matrix structural constituent; F:protein binding; C:extracellular region
		Angja15g002440	---NA---	---NA---
		Angja15g005010	Endosialin; AltName: Full=Tumor endothelial marker 1; AltName: CD_antigen=CD248; Flags: Precursor	F:calcium ion binding; F:protein binding; C:extracellular region; C:membrane
		Angja15g005710	Protein PIMREG; AltName: Full=CALM-interactor expressed in thymus and spleen homolog; AltName: Full=PICALM-interacting mitotic regulator; AltName: Full=Regulator of chromosome segregation protein 1	P:cell cycle; P:cell division; F:molecular_function; C:nucleus; C:nucleoplasm; C:nucleolus
		Angja15g008440	Glypican-6; Contains: Secreted glypican-6; Flags: Precursor	P:regulation of signal transduction; P:cell migration; P:regulation of neurotransmitter receptor localization to postsynaptic specialization membrane; P:synaptic membrane adhesion; P:regulation of presynapse assembly; C:Golgi lumen; C:integral component of plasma membrane; C:cell surface; C:anchored component of plasma membrane; C:collagen-containing extracellular matrix; C:glutamatergic synapse
		Angja15g010170	Beta-1,4-galactosyltransferase 4; Short=Beta-1,4-GalTase 4; Short=Beta4Gal-T4; Short=b4Gal-T4; AltName: Full=Beta-N-acetylglucosaminyl-glycolipid beta-1,4-galactosyltransferase; AltName: Full=Lactotriaosylceramide beta-1,4-galactosyltransferase; AltName: Full=N-acetyllactosamine synthase; AltName: Full=Nal synthase; AltName: Full=UDP-Gal:beta-GlcNAc beta-1,4-galactosyltransferase 4; AltName: Full…	P:carbohydrate metabolic process; P:protein glycosylation; P:membrane lipid metabolic process; P:keratan sulfate biosynthetic process; F:N-acetyllactosamine synthase activity; F:metal ion binding; C:integral component of membrane; C:Golgi cisterna membrane
		Angja15g011630	SH3 and PX domain-containing protein 2B; AltName: Full=Factor for adipocyte differentiation 49; AltName: Full=Tyrosine kinase substrate with four SH3 domains	P:eye development; P:osteoblast fate commitment; P:superoxide metabolic process; P:heart development; P:positive regulation of gene expression; P:extracellular matrix disassembly; P:positive regulation of multicellular organism growth; P:positive regulation of fat cell differentiation; P:skeletal system morphogenesis; P:positive regulation of stress fiber assembly; P:bone development; P:regulatio…
		Angja16g002070	MAM domain-containing protein 2; AltName: Full=MAM domain-containing proteoglycan; Short=Mamcan; Flags: Precursor	F:protein binding; C:endoplasmic reticulum; C:membrane
		Angja16g003540	Hyaluronan and proteoglycan link protein 1; AltName: Full=Cartilage-linking protein 1; Short=Cartilage-link protein; AltName: Full=Proteoglycan link protein; Flags: Precursor	P:skeletal system development; P:cell adhesion; P:central nervous system development; F:structural molecule activity; F:hyaluronic acid binding; C:extracellular matrix; C:synapse
		Angja16g005890	Hemicentin-1; AltName: Full=Fibulin-6; Short=FIBL-6; Flags: Precursor	P:cellular process; F:binding; C:extracellular region
		Angja16g005960	Olfactomedin-like protein 2A; Flags: Precursor	C:extracellular region
		Angja16g007450	Adhesion G protein-coupled receptor A2; AltName: Full=G-protein coupled receptor 124; Flags: Precursor	P:sprouting angiogenesis; P:central nervous system vasculogenesis; P:positive regulation of canonical Wnt signaling pathway; P:dorsal root ganglion development; F:G protein-coupled receptor activity; F:protein binding; C:plasma membrane; C:Wnt signalosome
		Angja16g008050	Adipocyte enhancer-binding protein 1; Short=AE-binding protein 1; AltName: Full=Aortic carboxypeptidase-like protein; Flags: Precursor	P:negative regulation of transcription by RNA polymerase II; P:peptide metabolic process; P:protein processing; P:regulation of collagen fibril organization; F:RNA polymerase II transcription regulatory region sequence-specific DNA binding; F:DNA-binding transcription repressor activity, RNA polymerase II-specific; F:metallocarboxypeptidase activity; F:collagen binding; F:zinc ion binding; C:extr…
		Angja18g000380	Peptidyl-prolyl cis-trans isomerase FKBP10; Short=PPIase FKBP10; AltName: Full=65 kDa FK506-binding protein; Short=65 kDa FKBP; Short=FKBP-65; AltName: Full=FK506-binding protein 10; Short=FKBP-10; AltName: Full=Immunophilin FKBP65; AltName: Full=Rotamase; Flags: Precursor	P:multicellular organism development; P:peptidyl-proline modification; P:extracellular matrix organization; F:peptidyl-prolyl cis-trans isomerase activity; F:protein binding; F:metal ion binding; C:endoplasmic reticulum; C:organelle lumen; C:intracellular organelle lumen
		Angja18g006820	Metalloproteinase inhibitor 2; AltName: Full=Tissue inhibitor of metalloproteinases 2; Short=TIMP-2; Flags: Precursor	P:spermatogenesis; P:central nervous system development; P:aging; P:negative regulation of cell population proliferation; P:response to hormone; P:negative regulation of endopeptidase activity; P:regulation of Rap protein signal transduction; P:response to cytokine; P:response to drug; P:positive regulation of MAPK cascade; P:positive regulation of neuron differentiation; P:positive regulation of…
		Angja18g007880	Collagen alpha-1(V) chain; Flags: Precursor	P:cell migration; P:collagen fibril organization; F:extracellular matrix structural constituent; C:extracellular region
		Angja19g003530	Laminin subunit alpha-4; AltName: Full=Laminin-14 subunit alpha; AltName: Full=Laminin-8 subunit alpha; AltName: Full=Laminin-9 subunit alpha; Flags: Precursor	P:regulation of cell adhesion; P:negative regulation of cold-induced thermogenesis; F:signaling receptor binding; F:extracellular matrix structural constituent; C:basement membrane
		Angja19g004020	Filamin-A-interacting protein 1; Short=FILIP	C:nucleolus; C:cytoplasm; C:plasma membrane; C:actin cytoskeleton
		Angja19g009860	Paired mesoderm homeobox protein 1; AltName: Full=GMHOX; AltName: Full=Homeobox protein MHOX; AltName: Full=Paired-related homeobox protein 1; Short=PRX-1	P:negative regulation of transcription by RNA polymerase II; P:positive regulation of mesenchymal cell proliferation; P:embryonic limb morphogenesis; P:inner ear morphogenesis; P:middle ear morphogenesis; P:positive regulation of smoothened signaling pathway; P:positive regulation of transcription by RNA polymerase II; P:neuron fate determination; P:embryonic cranial skeleton morphogenesis; P:art…
		Angja19g010870	Laminin subunit gamma-1; Flags: Precursor	P:eye development; P:skeletal muscle tissue development; P:optokinetic behavior; P:cell migration; P:retinal ganglion cell axon guidance; P:substrate adhesion-dependent cell spreading; P:notochord morphogenesis; P:brain morphogenesis; P:detection of light stimulus involved in visual perception; P:somite development; F:extracellular matrix structural constituent; C:basement membrane
		Angja19g011960	Cell division cycle protein 20 homolog; AltName: Full=p55CDC	P:mitotic sister chromatid cohesion; P:positive regulation of cell population proliferation; P:positive regulation of synaptic plasticity; P:regulation of meiotic nuclear division; P:regulation of dendrite development; P:cell division; P:positive regulation of synapse maturation; P:mitotic spindle assembly; P:positive regulation of ubiquitin protein ligase activity; P:positive regulation of anaph…
		Angja1g004430	Complement C1q tumor necrosis factor-related protein 1; Flags: Precursor	P:positive regulation of cytosolic calcium ion concentration; P:positive regulation of gene expression; P:regulation of glucose metabolic process; P:positive regulation of MAPK cascade; P:positive regulation of protein kinase B signaling; P:negative regulation of platelet aggregation; P:positive regulation of aldosterone secretion; F:collagen binding; F:identical protein binding; C:extracellular …
		Angja1g005170	Polycystin-1; AltName: Full=Autosomal dominant polycystic kidney disease 1 protein homolog; Flags: Precursor	P:cartilage condensation; P:liver development; P:embryonic placenta development; P:protein export from nucleus; P:cell cycle arrest; P:receptor signaling pathway via JAK-STAT; P:heart development; P:peptidyl-serine phosphorylation; P:establishment of cell polarity; P:regulation of cell adhesion; P:positive regulation of protein binding; P:response to fluid shear stress; P:lymph vessel morphogenes…
		Angja1g014680	Secreted frizzled-related protein 5; Short=sFRP-5; Flags: Precursor	P:negative regulation of cell population proliferation; P:cell differentiation; P:regulation of BMP signaling pathway; P:negative regulation of DNA-binding transcription factor activity; P:negative regulation of protein kinase B signaling; P:negative regulation of canonical Wnt signaling pathway; P:negative regulation of Wnt signaling pathway involved in digestive tract morphogenesis; F:Wnt-prote…
		Angja1g015610	Prolyl 4-hydroxylase subunit alpha-1; Short=4-PH alpha-1; AltName: Full=Procollagen-proline,2-oxoglutarate-4-dioxygenase subunit alpha-1	P:peptidyl-proline hydroxylation to 4-hydroxy-L-proline; P:oxidation-reduction process; F:procollagen-proline 4-dioxygenase activity; F:iron ion binding; F:protein binding; F:oxidoreductase activity, acting on single donors with incorporation of molecular oxygen, incorporation of two atoms of oxygen; F:L-ascorbic acid binding; C:endoplasmic reticulum lumen
		Angja1g015860	Cyclin-dependent kinase 1; Short=CDK1; AltName: Full=Cell division control protein 2 homolog; AltName: Full=Cell division protein kinase 1; AltName: Full=p34 protein kinase	P:protein phosphorylation; P:cell division; P:regulation of cell cycle; F:cyclin-dependent protein serine/threonine kinase activity; F:ATP binding; F:RNA polymerase II CTD heptapeptide repeat kinase activity; C:nucleus; C:cytoplasm; C:microtubule organizing center
		Angja211s000150	Tetraspanin-7; Short=Tspan-7; AltName: Full=Cell surface glycoprotein A15; AltName: Full=Membrane component chromosome X surface marker 1; AltName: Full=T-cell acute lymphoblastic leukemia-associated antigen 1; Short=TALLA-1; AltName: Full=Transmembrane 4 superfamily member 2; AltName: CD_antigen=CD231	F:protein binding; C:integral component of plasma membrane
		Angja213s000060	Beta-galactoside-binding lectin; AltName: Full=14 kDa lectin; AltName: Full=Electrolectin	F:carbohydrate binding
		Angja23183s000020	Kazal-type serine protease inhibitor domain-containing protein 1; AltName: Full=Bone and odontoblast-expressed protein 1; AltName: Full=Insulin-like growth factor-binding-related protein 10; Short=IGFBP-rP10; Short=IGFBP-related protein 10; AltName: Full=Insulin-like growth factor-binding-related protein 4; Flags: Precursor	P:regulation of cell growth; P:regulation of signal transduction; P:extracellular matrix organization; F:insulin-like growth factor binding; C:interstitial matrix
		Angja27060s000180	Claudin-11	P:cell adhesion; P:bicellular tight junction assembly; F:structural molecule activity; C:plasma membrane; C:bicellular tight junction; C:integral component of membrane
		Angja2g000050	Protein Noxp20; AltName: Full=Nervous system overexpressed protein 20; AltName: Full=Protein FAM114A1	C:cytoplasm; C:intracellular membrane-bounded organelle
		Angja2g001540	Annexin A5; AltName: Full=Anchorin CII; AltName: Full=Annexin V; AltName: Full=Annexin-5; AltName: Full=Calphobindin I; Short=CBP-I; AltName: Full=Endonexin II; AltName: Full=Lipocortin V; AltName: Full=Placental anticoagulant protein I; Short=PAP-I; AltName: Full=Thromboplastin inhibitor; AltName: Full=Vascular anticoagulant-alpha; Short=VAC-alpha	P:response to organic substance; P:negative regulation of coagulation; P:calcium ion homeostasis; P:calcium ion transmembrane transport; F:calcium channel activity; F:calcium ion binding; F:protein binding; F:calcium-dependent phospholipid binding; C:cytoplasm; C:external side of plasma membrane; C:vesicle; C:calcium channel complex; C:endothelial microparticle
		Angja2g003190	Lysyl oxidase homolog 3B; AltName: Full=Lysyl oxidase-like protein 3B; Flags: Precursor	P:endocytosis; P:inflammatory response; P:peptidyl-lysine oxidation; P:spinal cord development; P:collagen fibril organization; P:lung development; P:embryonic viscerocranium morphogenesis; P:oxidation-reduction process; P:roof of mouth development; P:somite development; P:fibronectin fibril organization; P:negative regulation of T-helper 17 cell lineage commitment; P:positive regulation of integ…
		Angja2g003680	Secreted frizzled-related protein 2; Short=sFRP-2; AltName: Full=Protein SDF5; AltName: Full=Secreted apoptosis-related protein 1; Short=SARP-1; Flags: Precursor	P:branching involved in blood vessel morphogenesis; P:chondrocyte development; P:outflow tract morphogenesis; P:cardiac left ventricle morphogenesis; P:response to nutrient; P:positive regulation of cell population proliferation; P:male gonad development; P:negative regulation of cardiac muscle cell apoptotic process; P:negative regulation of epithelial to mesenchymal transition; P:positive regul…
		Angja2g006630	Reticulocalbin-1; Flags: Precursor	F:calcium ion binding
		Angja2g008550	A disintegrin and metalloproteinase with thrombospondin motifs 17; Short=ADAM-TS 17; Short=ADAM-TS17; Short=ADAMTS-17; Flags: Precursor	P:proteolysis; P:extracellular matrix organization; F:metalloendopeptidase activity; F:metal ion binding; C:extracellular matrix
		Angja2g010340	Vitamin D 25-hydroxylase; AltName: Full=Cytochrome P450 2R1; Flags: Precursor	P:organic acid metabolic process; P:xenobiotic metabolic process; P:response to metal ion; P:calcitriol biosynthetic process from calciol; P:exogenous drug catabolic process; P:oxidation-reduction process; F:iron ion binding; F:steroid hydroxylase activity; F:oxidoreductase activity, acting on paired donors, with incorporation or reduction of molecular oxygen, reduced flavin or flavoprotein as on…
		Angja2g011190	Cadherin-11; AltName: Full=OSF-4; AltName: Full=Osteoblast cadherin; Short=OB-cadherin; Flags: Precursor	P:skeletal system development; P:ossification; P:cell-cell junction assembly; P:homophilic cell adhesion via plasma membrane adhesion molecules; P:calcium-dependent cell-cell adhesion via plasma membrane cell adhesion molecules; P:corticospinal tract morphogenesis; P:adherens junction organization; P:modulation of chemical synaptic transmission; F:calcium ion binding; F:cadherin binding; C:cytopl…
		Angja3g000510	A disintegrin and metalloproteinase with thrombospondin motifs 19; Short=ADAM-TS 19; Short=ADAM-TS19; Short=ADAMTS-19; Flags: Precursor	P:proteolysis; P:extracellular matrix organization; F:metalloendopeptidase activity; C:extracellular matrix
		Angja3g003840	Paired mesoderm homeobox protein 2; AltName: Full=Paired-related homeobox protein 2; Short=PRX-2	P:regulation of transcription by RNA polymerase II; P:multicellular organism development; F:DNA-binding transcription factor activity, RNA polymerase II-specific; F:sequence-specific double-stranded DNA binding; C:nucleus
		Angja3g004090	Collagen alpha-1(XXVII) chain B; Flags: Precursor	P:skeletal system development; P:bone mineralization; P:notochord morphogenesis; F:extracellular matrix structural constituent; C:extracellular region
		Angja3g004510	Probable inactive glycosyltransferase 25 family member 3; AltName: Full=Cerebral endothelial cell adhesion molecule; Flags: Precursor	P:cell adhesion; F:identical protein binding; F:procollagen galactosyltransferase activity; C:endoplasmic reticulum lumen
		Angja3g005900	---NA---	---NA---
		Angja3g006410	Stromelysin-3; Short=ST3; AltName: Full=Matrix metalloproteinase-11; Short=MMP-11; Flags: Precursor	P:proteolysis; P:multicellular organism development; P:collagen catabolic process; F:metalloendopeptidase activity; F:zinc ion binding; C:extracellular matrix
		Angja4g000770	Integrin beta-1; AltName: Full=Fibronectin receptor subunit beta; AltName: Full=Integrin subunit beta-1; AltName: Full=VLA-4 subunit beta; AltName: CD_antigen=CD29; Flags: Precursor	P:cell-matrix adhesion; P:integrin-mediated signaling pathway; P:regulation of collagen catabolic process; P:positive regulation of cell migration; P:receptor internalization; P:cell adhesion mediated by integrin; P:cellular response to low-density lipoprotein particle stimulus; P:positive regulation of protein localization to plasma membrane; F:signaling receptor activity; F:metal ion binding; F…
		Angja4g001020	Homeobox protein aristaless-like 4	P:regulation of transcription by RNA polymerase II; P:multicellular organism development; F:DNA-binding transcription factor activity; C:nucleus
		Angja4g003570	Eyes absent homolog 1	P:metanephros development; P:branching involved in ureteric bud morphogenesis; P:outflow tract morphogenesis; P:double-strand break repair; P:pattern specification process; P:mesodermal cell fate specification; P:sensory perception of sound; P:response to ionizing radiation; P:striated muscle tissue development; P:histone dephosphorylation; P:protein sumoylation; P:peptidyl-tyrosine dephosphoryla…
		Angja4g003690	Cysteine-rich secretory protein LCCL domain-containing 1; AltName: Full=CocoaCrisp; Flags: Precursor	P:face morphogenesis; P:hematopoietic stem cell homeostasis; C:extracellular space
		Angja4g004940	Protein APCDD1; AltName: Full=Adenomatosis polyposis coli down-regulated 1 protein homolog; Short=cAPCDD1; AltName: Full=Protein primglo1; Flags: Precursor	P:negative regulation of Wnt signaling pathway; P:regulation of odontogenesis of dentin-containing tooth; P:astrocyte cell migration; F:Wnt-protein binding; F:identical protein binding; C:integral component of plasma membrane
		Angja4g008970	Tubulin beta-4 chain; AltName: Full=Beta-4-tubulin	P:microtubule cytoskeleton organization; P:mitotic cell cycle; F:GTPase activity; F:structural constituent of cytoskeleton; F:GTP binding; C:axonemal microtubule
		Angja58319s000230	Arylsulfatase I; Short=ASI; Flags: Precursor	F:sulfuric ester hydrolase activity; F:metal ion binding; C:extracellular region; C:endoplasmic reticulum
		Angja5g001740	RNA-binding protein MEX3D; AltName: Full=RING finger and KH domain-containing protein 1; AltName: Full=RING finger protein 193; AltName: Full=TINO	P:mRNA destabilization; F:RNA binding; C:nucleus
		Angja5g006040	Protein APCDD1; AltName: Full=Adenomatosis polyposis coli down-regulated 1 protein homolog; Short=PsAPCDD1; Flags: Precursor	P:negative regulation of Wnt signaling pathway; F:Wnt-protein binding; C:extracellular space; C:integral component of plasma membrane
		Angja5g010410	Collectin-12	P:vasculogenesis; F:low-density lipoprotein particle binding; F:carbohydrate binding; F:pattern recognition receptor activity; F:metal ion binding; C:collagen trimer; C:extracellular space; C:integral component of membrane; C:extracellular matrix
		Angja5g013430	Glutathione peroxidase 7; Short=GPx-7; Short=GSHPx-7; Flags: Precursor	P:response to oxidative stress; P:oxidation-reduction process; P:cellular oxidant detoxification; F:catalase activity; F:glutathione peroxidase activity; C:extracellular region; C:endoplasmic reticulum
		Angja63s000120	Dermatopontin; AltName: Full=22 kDa extracellular matrix protein; AltName: Full=Dermatan sulfate proteoglycan-associated protein 22K; AltName: Full=Tyrosine-rich acidic matrix protein; Short=TRAMP; Flags: Precursor	P:cell adhesion; P:negative regulation of cell population proliferation; P:collagen fibril organization; C:extracellular region
		Angja6g001110	Transmembrane protein 263	C:integral component of membrane
		Angja6g003400	Olfactomedin-like protein 3A; Flags: Precursor	P:multicellular organism development; C:extracellular region
		Angja6g006720	Protein Wnt-5a; Flags: Precursor	P:somitogenesis; P:kidney development; P:positive regulation of endothelial cell proliferation; P:heart looping; P:positive regulation of mesenchymal cell proliferation; P:primary heart field specification; P:secondary heart field specification; P:atrial septum development; P:type B pancreatic cell development; P:planar cell polarity pathway involved in axis elongation; P:Wnt signaling pathway, c…
		Angja6g007960	Multiple epidermal growth factor-like domains protein 6; Short=Multiple EGF-like domains protein 6; AltName: Full=Epidermal growth factor-like protein 3; Short=EGF-like protein 3; Flags: Precursor	C:extracellular region
		Angja6g010100	Glutaminase liver isoform, mitochondrial; Short=GLS; AltName: Full=L-glutaminase; AltName: Full=L-glutamine amidohydrolase; Flags: Precursor	P:glutamine metabolic process; P:cellular amino acid biosynthetic process; P:regulation of apoptotic process; P:reactive oxygen species metabolic process; F:glutaminase activity; F:protein binding; C:mitochondrion
		Angja6g010230	A disintegrin and metalloproteinase with thrombospondin motifs 17; Short=ADAM-TS 17; Short=ADAM-TS17; Short=ADAMTS-17; Flags: Precursor	P:proteolysis; F:metalloendopeptidase activity
		Angja70s000190	G-protein coupled receptor 1	P:G protein-coupled receptor signaling pathway; F:G protein-coupled receptor activity; C:integral component of membrane
		Angja77s000070	Collagen alpha-1(XXVI) chain; AltName: Full=Alpha-1 type XXVI collagen; AltName: Full=EMI domain-containing protein 2; AltName: Full=Emilin and multimerin domain-containing protein 2; Short=Emu2; Flags: Precursor	P:positive regulation of cell-substrate adhesion; F:protein binding; C:endoplasmic reticulum; C:Golgi apparatus; C:extracellular matrix
		Angja7g008340	G1/S-specific cyclin-E2	P:regulation of cyclin-dependent protein serine/threonine kinase activity; P:G1/S transition of mitotic cell cycle; F:cyclin-dependent protein serine/threonine kinase regulator activity; C:nucleus; C:cytoplasm; C:centrosome; C:cyclin E1-CDK2 complex; C:cyclin E2-CDK2 complex
		Angja7g008680	Peroxidasin; Flags: Precursor	P:response to oxidative stress; P:hydrogen peroxide catabolic process; P:oxidation-reduction process; P:cellular oxidant detoxification; F:peroxidase activity; F:protein binding; F:heme binding; F:metal ion binding; C:extracellular space
		Angja7g010020	Collagen triple helix repeat-containing protein 1; AltName: Full=Protein NMTC1; Flags: Precursor	P:inner ear receptor cell stereocilium organization; F:extracellular matrix structural constituent; F:Wnt-protein binding; C:extracellular space; C:extracellular matrix
		Angja7g013040	Golgi-associated kinase 1A; AltName: Full=Protein FAM198A; Flags: Precursor	C:extracellular region; C:endoplasmic reticulum; C:Golgi apparatus
		Angja7g014760	Tumor necrosis factor receptor superfamily member 16; AltName: Full=Low affinity neurotrophin receptor p75NTR; AltName: Full=Low-affinity nerve growth factor receptor; Short=NGF receptor; AltName: CD_antigen=CD271; Flags: Precursor	P:nervous system development; P:circadian rhythm; P:positive regulation of cell population proliferation; P:response to external stimulus; P:positive regulation of signal transduction; P:regulation of gene expression; P:regulation of anatomical structure morphogenesis; P:cell differentiation; P:response to chemical; P:glucose homeostasis; P:positive regulation of apoptotic process; P:skin develop…
		Angja80512s000310	TLR4 interactor with leucine rich repeats; AltName: Full=Leucine-rich repeat-containing protein KIAA0644 homolog; Flags: Precursor	P:regulation of cytokine production involved in immune response; P:defense response; P:toll-like receptor 4 signaling pathway; F:lipopolysaccharide binding; F:protein binding; C:extracellular space; C:extracellular matrix; C:lipopolysaccharide receptor complex
		Angja8g008430	Peptidyl-prolyl cis-trans isomerase FKBP7; Short=PPIase FKBP7; AltName: Full=23 kDa FK506-binding protein; Short=23 kDa FKBP; Short=FKBP-23; AltName: Full=FK506-binding protein 7; Short=FKBP-7; AltName: Full=Rotamase; Flags: Precursor	F:peptidyl-prolyl cis-trans isomerase activity; F:protein binding; F:metal ion binding; C:endoplasmic reticulum
		Angja8g008870	T-box transcription factor TBX22; Short=T-box protein 22	P:regulation of transcription, DNA-templated; F:DNA-binding transcription factor activity; C:nucleus
		Angja8g009950	Collagen alpha-1(VI) chain; Flags: Precursor	P:male gonad development; P:female gonad development; P:extracellular matrix organization; F:extracellular matrix structural constituent; C:collagen type IX trimer; C:basement membrane; C:extracellular space
		Angja8g012730	Transforming growth factor-beta-induced protein ig-h3; Short=Beta ig-h3; AltName: Full=Kerato-epithelin; AltName: Full=RGD-containing collagen-associated protein; Short=RGD-CAP; Flags: Precursor	P:cell adhesion; P:visual perception; P:cell population proliferation; F:integrin binding; F:collagen binding; F:identical protein binding; F:extracellular matrix binding; C:extracellular space; C:collagen-containing extracellular matrix
		Angja8g013310	Ephrin type-B receptor 4a; AltName: Full=Eph receptor B4a; AltName: Full=Eph-like receptor tyrosine kinase rtk5; Flags: Precursor	P:peptidyl-tyrosine phosphorylation; P:angioblast cell migration involved in selective angioblast sprouting; P:ephrin receptor signaling pathway; P:venous blood vessel morphogenesis; P:convergent extension; F:ephrin receptor activity; F:protein binding; F:ATP binding; C:integral component of plasma membrane
		Angja9g002430	NUAK family SNF1-like kinase 1; AltName: Full=AMPK-related protein kinase 5; Short=ARK5; AltName: Full=Omphalocele kinase 1	P:protein phosphorylation; P:regulation of cell adhesion; P:regulation of myosin-light-chain-phosphatase activity; P:regulation of cell population proliferation; P:regulation of signal transduction by p53 class mediator; P:regulation of cellular senescence; F:p53 binding; F:protein serine/threonine kinase activity; F:ATP binding; C:fibrillar center; C:nucleoplasm; C:cytoplasm; C:microtubule cytos…
		Angja9g006880	Coagulation factor XIII A chain; Short=Coagulation factor XIIIa; AltName: Full=Protein-glutamine gamma-glutamyltransferase A chain; AltName: Full=Transglutaminase A chain; Flags: Precursor	P:peptide cross-linking; P:blood coagulation, fibrin clot formation; F:protein-glutamine gamma-glutamyltransferase activity; C:cellular anatomical entity
		Angja9g010340	Hyaluronidase-5; Short=Hyal-5; AltName: Full=Hyaluronoglucosaminidase-5; Flags: Precursor	P:carbohydrate metabolic process; P:penetration of zona pellucida; F:hyalurononglucosaminidase activity; C:acrosomal vesicle; C:external side of plasma membrane
		Angja9g010690	Cytoskeleton-associated protein 4; AltName: Full=63-kDa cytoskeleton-linking membrane protein; Short=Climp-63; Short=p63	P:cellular process; C:rough endoplasmic reticulum; C:lipid droplet; C:cytosol; C:nuclear speck; C:secretory granule; C:organelle membrane; C:cytoplasmic ribonucleoprotein granule
		Angja9g010850	Decorin; AltName: Full=Bone proteoglycan II; AltName: Full=Dermatan sulfate proteoglycan II; Short=DS-PGII; AltName: Full=PG-S2; Flags: Precursor	P:negative regulation of endothelial cell migration; P:positive regulation of phosphatidylinositol 3-kinase signaling; P:positive regulation of macroautophagy; P:negative regulation of angiogenesis; P:peptide cross-linking via chondroitin 4-sulfate glycosaminoglycan; P:positive regulation of transcription by RNA polymerase II; P:positive regulation of mitochondrial depolarization; P:positive regu…
		Angja9g010860	Keratocan; Flags: Precursor	P:visual perception; P:response to stimulus; F:protein binding; C:extracellular space
		Angja9g011020	Protein transport protein Sec24D; AltName: Full=SEC24-related protein D	P:antigen processing and presentation of peptide antigen via MHC class I; P:intracellular protein transport; P:antigen processing and presentation of exogenous peptide antigen via MHC class II; P:COPII vesicle coating; P:COPII-coated vesicle cargo loading; F:SNARE binding; F:zinc ion binding; C:endoplasmic reticulum membrane; C:cytosol; C:COPII vesicle coat; C:endoplasmic reticulum exit site
	4	Angja14g003530	Tumor necrosis factor-inducible gene 6 protein; AltName: Full=Hyaluronate-binding protein PS4; AltName: Full=TNF-stimulated gene 6 protein; Short=TSG-6; AltName: Full=Tumor necrosis factor alpha-induced protein 6; Short=TNF alpha-induced protein 6; Flags: Precursor	P:cell adhesion; F:hyaluronic acid binding	〇	0.000268899
		Angja14g005860	A disintegrin and metalloproteinase with thrombospondin motifs 5; Short=ADAM-TS 5; Short=ADAM-TS5; Short=ADAMTS-5; AltName: Full=ADMP-2; AltName: Full=Aggrecanase-2; AltName: Full=Implantin; Flags: Precursor	P:proteolysis; F:metalloendopeptidase activity; F:heparin binding; F:zinc ion binding; C:extracellular space; C:collagen-containing extracellular matrix	〇	0.000378178
		Angja2g001240	Alcohol dehydrogenase class-3; AltName: Full=Alcohol dehydrogenase class-III; AltName: Full=Glutathione-dependent formaldehyde dehydrogenase; Short=FALDH; Short=FDH; Short=GSH-FDH; AltName: Full=S-(hydroxymethyl)glutathione dehydrogenase	P:ethanol oxidation; P:oxidation-reduction process; F:alcohol dehydrogenase (NAD+) activity; F:zinc ion binding; F:S-(hydroxymethyl)glutathione dehydrogenase NADP activity; F:S-(hydroxymethyl)glutathione dehydrogenase NAD activity; C:cytoplasm	〇	0.000221754
		Angja2g003020	Nephronectin; AltName: Full=Preosteoblast EGF-like repeat protein with MAM domain; AltName: Full=Protein EGFL6-like; Flags: Precursor	P:branching involved in ureteric bud morphogenesis; P:cell-matrix adhesion; P:positive regulation of cell-substrate adhesion; P:extracellular matrix organization; P:positive regulation of cellular metabolic process; P:cell-cell adhesion mediated by integrin; P:positive regulation of osteoblast differentiation; P:positive regulation of ERK1 and ERK2 cascade; P:cellular response to tumor necrosis f…	〇	0.000292027
		Angja10g004350	Thrombospondin-2; Flags: Precursor	P:cell adhesion; P:negative regulation of angiogenesis; F:calcium ion binding; F:protein binding; F:heparin binding; C:collagen-containing extracellular matrix
		Angja11g002140	Galectin-4; Short=Gal-4	F:carbohydrate binding
		Angja11g009160	---NA---	---NA---
		Angja12g000810	ATP-dependent 6-phosphofructokinase, muscle type; Short=ATP-PFK; Short=PFK-M; AltName: Full=6-phosphofructokinase type A; AltName: Full=Phosphofructo-1-kinase isozyme A; Short=PFK-A; AltName: Full=Phosphohexokinase	P:fructose 6-phosphate metabolic process; P:fructose 1,6-bisphosphate metabolic process; P:protein homotetramerization; P:canonical glycolysis; F:6-phosphofructokinase activity; F:ATP binding; F:AMP binding; F:identical protein binding; F:metal ion binding; F:monosaccharide binding; F:fructose-6-phosphate binding; C:6-phosphofructokinase complex; C:membrane
		Angja12g003120	Histone deacetylase 4; Short=HD4	P:histone deacetylation; P:cell differentiation; P:B cell activation; P:negative regulation of transcription, DNA-templated; P:system development; P:response to stimulus; P:negative regulation of developmental process; P:regulation of multicellular organismal process; F:histone deacetylase activity; F:transcription factor binding; C:histone deacetylase complex
		Angja12g007480	Fibulin-2; Short=FIBL-2; Flags: Precursor	P:positive regulation of cell-substrate adhesion; P:extracellular matrix organization; F:extracellular matrix structural constituent; F:calcium ion binding; F:protein binding; C:collagen-containing extracellular matrix
		Angja13g003840	A disintegrin and metalloproteinase with thrombospondin motifs 7; Short=ADAM-TS 7; Short=ADAM-TS7; Short=ADAMTS-7; AltName: Full=COMPase; Flags: Precursor	P:negative regulation of chondrocyte differentiation; P:proteolysis involved in cellular protein catabolic process; P:cellular response to interleukin-1; P:cellular response to tumor necrosis factor; P:cellular response to BMP stimulus; F:metalloendopeptidase activity; F:protein binding; C:extracellular region; C:endoplasmic reticulum lumen
		Angja18g003180	Osteocalcin; AltName: Full=Bone Gla protein; Short=BGP; AltName: Full=Gamma-carboxyglutamic acid-containing protein; Flags: Precursor	P:response to vitamin K; P:bone development; P:regulation of cellular response to insulin stimulus; F:calcium ion binding; C:extracellular region
		Angja19g004050	Collagen alpha-1(XII) chain; AltName: Full=Fibrochimerin; Flags: Precursor	P:endodermal cell differentiation; F:protein binding; C:extracellular space; C:collagen-containing extracellular matrix
		Angja19g009710	Olfactomedin-like protein 2B; Flags: Precursor	P:extracellular matrix organization; F:identical protein binding; F:extracellular matrix binding; C:extracellular region; C:extracellular matrix
		Angja19g009840	Protein Niban 1; AltName: Full=Protein FAM129A; AltName: Full=Protein Niban	P:negative regulation of protein phosphorylation; P:positive regulation of protein phosphorylation; P:response to endoplasmic reticulum stress; P:positive regulation of translation; C:cytoplasm; C:membrane
		Angja1g011730	Plexin domain-containing protein 1; AltName: Full=Tumor endothelial marker 7; Flags: Precursor	P:angiogenesis; F:protein binding; C:cytoplasm; C:plasma membrane
		Angja5391s000010	Thrombospondin-2; Flags: Precursor	P:cell adhesion; P:negative regulation of angiogenesis; P:positive regulation of synapse assembly; F:calcium ion binding; F:protein binding; F:heparin binding; C:basement membrane; C:platelet alpha granule
		Angja73s000430	A disintegrin and metalloproteinase with thrombospondin motifs 15; Short=ADAM-TS 15; Short=ADAM-TS15; Short=ADAMTS-15; Flags: Precursor	P:proteolysis; P:extracellular matrix organization; F:metalloendopeptidase activity; F:heparin binding; F:metal ion binding; F:extracellular matrix binding; C:extracellular space; C:cell surface; C:extracellular matrix
		Angja7g002260	Fibulin-5; Short=FIBL-5; AltName: Full=Developmental arteries and neural crest EGF-like protein; Short=Dance; Flags: Precursor	P:elastic fiber assembly; F:integrin binding; F:calcium ion binding; F:extracellular matrix constituent conferring elasticity; C:extracellular space
		Angja7g012550	Protein-glutamine gamma-glutamyltransferase 4; AltName: Full=Fibrinoligase; AltName: Full=Prostate transglutaminase; AltName: Full=Prostate-specific transglutaminase; AltName: Full=Transglutaminase P; Short=TG(P); Short=TGP; Short=TGase P; AltName: Full=Transglutaminase-4; Short=TGase-4	P:peptide cross-linking; F:protein-glutamine gamma-glutamyltransferase activity; C:Golgi apparatus; C:collagen-containing extracellular matrix
		Angja7g012730	BMP-binding endothelial regulator protein; AltName: Full=Bone morphogenetic protein-binding endothelial cell precursor-derived regulator; AltName: Full=Protein crossveinless-2; Short=mCV2; Flags: Precursor	P:regulation of endothelial cell migration; P:endothelial cell activation; P:inner ear development; P:regulation of pathway-restricted SMAD protein phosphorylation; P:positive regulation of ERK1 and ERK2 cascade; P:positive regulation of sprouting angiogenesis; F:protein binding; C:extracellular space
		Angja7g016670	Collagen alpha-2(I) chain; AltName: Full=Alpha-2 type I collagen; Flags: Precursor	F:extracellular matrix structural constituent; F:metal ion binding; C:extracellular region; C:collagen trimer
		Angja7g017370	Glyceraldehyde-3-phosphate dehydrogenase; Short=GAPDH; AltName: Full=Peptidyl-cysteine S-nitrosylase GAPDH	P:microtubule cytoskeleton organization; P:glucose metabolic process; P:glycolytic process; P:peptidyl-cysteine S-trans-nitrosylation; P:protein stabilization; P:neuron apoptotic process; P:oxidation-reduction process; F:glyceraldehyde-3-phosphate dehydrogenase (NAD+) (phosphorylating) activity; F:microtubule binding; F:peptidyl-cysteine S-nitrosylase activity; F:NADP binding; F:NAD binding; C:nu…
		Angja80s000210	Collagen alpha-2(I) chain; AltName: Full=Alpha-2 type I collagen; Flags: Precursor	F:extracellular matrix structural constituent; F:metal ion binding; C:extracellular region; C:collagen trimer
		Angja8g006810	SPEG neighbor protein	F:protein binding
		Angja8g008520	Polypeptide N-acetylgalactosaminyltransferase 5; AltName: Full=Polypeptide GalNAc transferase 5; Short=GalNAc-T5; Short=pp-GaNTase 5; AltName: Full=Protein-UDP acetylgalactosaminyltransferase 5; AltName: Full=UDP-GalNAc:polypeptide N-acetylgalactosaminyltransferase 5	P:glycosaminoglycan biosynthetic process; P:O-glycan processing; F:polypeptide N-acetylgalactosaminyltransferase activity; F:carbohydrate binding; F:metal ion binding; C:Golgi membrane; C:integral component of membrane
		Angja9s000170	Collagen alpha-1(I) chain; AltName: Full=Alpha-1 type I collagen; Flags: Precursor	F:extracellular matrix structural constituent; F:protein binding; F:metal ion binding; C:extracellular region; C:collagen trimer
	5	Angja10g005910	Myozenin-1; AltName: Full=Calsarcin-2	F:cytoskeletal protein binding; C:Z disc	〇	0.00024564
		Angja11g001320	Protein sel-1 homolog 3; AltName: Full=Suppressor of lin-12-like protein 3; Short=Sel-1L3	C:nucleoplasm	〇	0.000435218
		Angja11s000340	Potassium voltage-gated channel subfamily A member 3; AltName: Full=MK3; AltName: Full=Voltage-gated potassium channel subunit Kv1.3	P:regulation of ion transmembrane transport; P:protein homooligomerization; P:potassium ion transmembrane transport; F:delayed rectifier potassium channel activity; F:outward rectifier potassium channel activity; C:voltage-gated potassium channel complex; C:calyx of Held; C:membrane raft; C:integral component of presynaptic membrane	〇	0.000240405
		Angja12g004840	Kelch domain-containing protein 7A	F:protein binding	〇	0.000469826
		Angja13g002970	Electron transfer flavoprotein subunit alpha, mitochondrial; Short=Alpha-ETF; Flags: Precursor	F:electron transfer activity; F:flavin adenine dinucleotide binding; C:mitochondrion	〇	0.000228749
		Angja149s000060	Myosin-16; AltName: Full=Myosin heavy chain 16	F:motor activity; F:ATP binding; F:actin filament binding; C:myosin complex; C:myofibril	〇	0.000220278
		Angja179s000100	---NA---	---NA---	〇	0.000255949
		Angja1g015640	Alpha-actinin-2; AltName: Full=Alpha-actinin skeletal muscle isoform 2; AltName: Full=F-actin cross-linking protein	P:microspike assembly; F:actin binding; F:calcium ion binding; C:Z disc; C:filopodium	〇	0.000231771
		Angja21s000230	Bilirubin-inducible fluorescent protein UnaG; AltName: Full=Unagi green fluorescent protein; Short=UnaG	P:bioluminescence; F:lipid binding; C:cytoplasm	〇	0.000412984
		Angja2g005980	Collagen and calcium-binding EGF domain-containing protein 1; AltName: Full=Full of fluid protein; Flags: Precursor	P:lymphangiogenesis; P:sprouting angiogenesis; P:vascular endothelial growth factor signaling pathway; P:venous blood vessel morphogenesis; P:venous endothelial cell migration involved in lymph vessel development; F:calcium ion binding	〇	0.000232701
		Angja2s000030	Sialin; AltName: Full=H(+)/nitrate cotransporter; AltName: Full=H(+)/sialic acid cotransporter; Short=AST; AltName: Full=Membrane glycoprotein HP59; AltName: Full=Solute carrier family 17 member 5; AltName: Full=Vesicular H(+)/Aspartate-glutamate cotransporter	P:sialic acid transport; P:ion transmembrane transport; F:carbohydrate:proton symporter activity; F:sialic acid:proton symporter activity; C:lysosomal membrane; C:cytosol; C:integral component of plasma membrane; C:cytoplasmic vesicle; C:synapse	〇	0.000231009
		Angja3g000850	Myogenesis-regulating glycosidase; AltName: Full=Uncharacterized family 31 glucosidase KIAA1161	P:carbohydrate metabolic process; P:positive regulation of insulin-like growth factor receptor signaling pathway; P:skeletal muscle fiber development; P:positive regulation of protein kinase B signaling; F:hydrolase activity, hydrolyzing O-glycosyl compounds; C:endoplasmic reticulum membrane; C:integral component of membrane; C:nuclear membrane	〇	0.000227916
		Angja3g005210	Serine/threonine-protein phosphatase with EF-hands 2; Short=PPEF-2	P:protein dephosphorylation; P:negative regulation of peptidyl-threonine phosphorylation; P:negative regulation of MAPK cascade; P:regulation of JUN kinase activity; P:detection of stimulus involved in sensory perception; F:protein serine/threonine phosphatase activity; F:iron ion binding; F:calcium ion binding; F:manganese ion binding; F:Hsp70 protein binding; F:mitogen-activated protein kinase …	〇	0.000232618
		Angja58s000260	60S ribosomal protein L4-B; AltName: Full=L1B	P:translation; F:structural constituent of ribosome; C:ribosome	〇	0.000244157
		Angja5g013400	Podocan; Flags: Precursor	P:negative regulation of cell population proliferation; P:negative regulation of cell migration; F:protein binding; F:collagen binding; F:extracellular matrix structural constituent conferring compression resistance; C:extracellular space; C:cytoplasm	〇	0.000223989
		Angja6g007070	Cytochrome c oxidase subunit 4 isoform 2, mitochondrial; AltName: Full=Cytochrome c oxidase subunit IV isoform 2; Short=COX IV-2; Flags: Precursor	P:oxidative phosphorylation; P:electron transport chain; P:oxidation-reduction process; P:proton transmembrane transport; F:cytochrome-c oxidase activity; C:mitochondrial inner membrane; C:integral component of membrane	〇	0.000367536
		Angja73s000540	---NA---	P:cell adhesion; P:regulation of cell migration; F:integrin binding	〇	0.000223429
		Angja77s000150	Neurofilament medium polypeptide; Short=NF-M; AltName: Full=160 kDa neurofilament protein; AltName: Full=Neurofilament 3; AltName: Full=Neurofilament triplet M protein	P:neurofilament bundle assembly; F:structural constituent of cytoskeleton; F:microtubule binding; C:neurofilament; C:axon; C:neurofibrillary tangle	〇	0.000241223
		Angja7g006600	1-phosphatidylinositol 4,5-bisphosphate phosphodiesterase beta-4; AltName: Full=Phosphoinositide phospholipase C-beta-4; AltName: Full=Phospholipase C-beta-4; Short=PLC-beta-4	P:G protein-coupled receptor signaling pathway; P:lipid catabolic process; P:inositol phosphate metabolic process; P:phosphatidylinositol-mediated signaling; F:phosphatidylinositol phospholipase C activity; F:calcium ion binding; F:protein binding; C:nucleus; C:smooth endoplasmic reticulum; C:cytosol; C:postsynaptic density; C:dendrite	〇	0.000236759
		Angja7g013310	Thyroid hormone receptor beta; AltName: Full=Nuclear receptor subfamily 1 group A member 2	P:regulation of transcription, DNA-templated; P:intracellular receptor signaling pathway; F:nuclear receptor activity; F:zinc ion binding; F:sequence-specific DNA binding; F:thyroid hormone binding; C:nucleus	〇	0.000231461
		Angja7g013420	Collagen alpha-1(XXVIII) chain; Flags: Precursor	C:extracellular matrix	〇	0.000242773
		Angja7g013770	---NA---	---NA---	〇	0.000220033
		Angja7g015920	Annexin A2; AltName: Full=Annexin II; AltName: Full=Annexin-2; AltName: Full=Calpactin I heavy chain; AltName: Full=Calpactin-1 heavy chain; AltName: Full=Chromobindin-8; AltName: Full=Lipocortin II; AltName: Full=Placental anticoagulant protein IV; Short=PAP-IV; AltName: Full=Protein I; AltName: Full=p36	P:angiogenesis; P:membrane raft assembly; P:positive regulation of receptor recycling; P:positive regulation of protein phosphorylation; P:vesicle budding from membrane; P:body fluid secretion; P:collagen fibril organization; P:positive regulation of vesicle fusion; P:negative regulation of low-density lipoprotein particle receptor catabolic process; P:osteoclast development; P:positive regulatio…	〇	0.000295493
		Angja7g019950	IgGFc-binding protein; AltName: Full=Fcgamma-binding protein antigen; Short=FcgammaBP; Flags: Precursor	F:protein binding; C:extracellular region	〇	0.000253276
		Angja7g020070	IGF-like family receptor 1; AltName: Full=Transmembrane protein 149; Flags: Precursor	F:protein binding; C:plasma membrane	〇	0.000236139
		Angja81310s000090	Synaptopodin-2; AltName: Full=Genethonin-2; AltName: Full=Myopodin	P:regulation of cellular process; F:cytoskeletal protein binding; C:cytoplasm; C:cytoskeleton; C:intracellular membrane-bounded organelle	〇	0.00023947
		Angja10g005370	Equilibrative nucleoside transporter 1; AltName: Full=Equilibrative nitrobenzylmercaptopurine riboside-sensitive nucleoside transporter; Short=Equilibrative NBMPR-sensitive nucleoside transporter; AltName: Full=Nucleoside transporter, es-type; AltName: Full=Solute carrier family 29 member 1	P:nucleobase-containing compound metabolic process; P:purine nucleoside transmembrane transport; P:uridine transport; P:adenosine transport; P:cellular response to stimulus; P:pyrimidine-containing compound transmembrane transport; P:neurotransmitter reuptake; P:transport across blood-brain barrier; F:neurotransmitter transmembrane transporter activity; F:purine nucleoside transmembrane transport…
		Angja116s000040	RUN domain-containing protein 3A	P:positive regulation of cGMP-mediated signaling; C:cytosol
		Angja11g000520	---NA---	---NA---
		Angja11g000530	Dehydrogenase/reductase SDR family member 12; AltName: Full=Short-chain dehydrogenase/reductase family 40C member 1	P:oxidation-reduction process
		Angja11g000660	Galectin-4; Short=Gal-4; AltName: Full=L-36 lactose-binding protein; Short=L36LBP; AltName: Full=Lactose-binding lectin 4	F:carbohydrate binding
		Angja11g005970	Muscleblind-like protein 1	P:regulation of alternative mRNA splicing, via spliceosome; F:RNA binding; F:metal ion binding; C:nucleoplasm; C:cytoplasm
		Angja11g007820	Synaptotagmin-like protein 2; AltName: Full=Exophilin-4	P:exocytosis; P:positive regulation of mucus secretion; P:protein localization to plasma membrane; F:phosphatidylserine binding; F:enzyme binding; F:neurexin family protein binding; C:extrinsic component of plasma membrane; C:melanosome; C:exocytic vesicle
		Angja11g008590	---NA---	---NA---
		Angja11s000460	Troponin T, slow skeletal muscle; Short=TnTs; AltName: Full=Slow skeletal muscle troponin T; Short=sTnT	P:transition between fast and slow fiber; P:slow-twitch skeletal muscle fiber contraction; P:sarcomere organization; P:negative regulation of muscle contraction; F:tropomyosin binding; F:troponin T binding; C:troponin complex
		Angja11s000550	Transient receptor potential cation channel subfamily M member 4; AltName: Full=Calcium-activated non-selective cation channel 1; AltName: Full=Long transient receptor potential channel 4; Short=LTrpC-4; Short=LTrpC4	P:regulation of heart rate; P:dendritic cell chemotaxis; P:regulation of T cell cytokine production; P:calcium ion transport; P:positive regulation of cell communication; P:positive regulation of signaling; P:vasoconstriction; P:regulation of cell differentiation; P:ion homeostasis; P:negative regulation of developmental process; P:positive regulation of developmental process; P:positive regulati…
		Angja11s000660	Carbonic anhydrase 4; AltName: Full=Carbonate dehydratase IV; AltName: Full=Carbonic anhydrase IV; Short=CA-IV; Flags: Precursor	F:carbonate dehydratase activity; F:zinc ion binding; C:Golgi apparatus; C:cell surface; C:vesicle; C:anchored component of plasma membrane; C:plasma membrane region
		Angja124s000050	Tropomyosin alpha-1 chain; AltName: Full=Alpha-tropomyosin; AltName: Full=Tropomyosin-1	F:protein homodimerization activity; F:protein heterodimerization activity; F:actin filament binding; C:cytoplasm; C:actin cytoskeleton
		Angja12g001690	6-phosphofructo-2-kinase/fructose-2,6-bisphosphatase; Short=6PF-2-K/Fru-2,6-P2ase; Short=PFK/FBPase; AltName: Full=6PF-2-K/Fru-2,6-P2ase liver/muscle isozymes; Includes: 6-phosphofructo-2-kinase; Includes: Fructose-2,6-bisphosphatase	P:fructose metabolic process; P:fructose 2,6-bisphosphate metabolic process; P:phosphorylation; F:6-phosphofructo-2-kinase activity; F:ATP binding; F:hydrolase activity
		Angja12g003070	---NA---	---NA---
		Angja12g004600	MICOS complex subunit mic25a; AltName: Full=Coiled-coil-helix-coiled-coil-helix domain-containing protein 6	P:cellular process; C:mitochondrion; C:membrane
		Angja12g006850	Protein kinase C delta type; AltName: Full=Tyrosine-protein kinase PRKCD; AltName: Full=nPKC-delta; Contains: Protein kinase C delta type regulatory subunit; Contains: Protein kinase C delta type catalytic subunit; AltName: Full=Sphingosine-dependent protein kinase-1; Short=SDK1	P:cell cycle; P:peptidyl-serine phosphorylation; P:peptidyl-tyrosine phosphorylation; P:negative regulation of actin filament polymerization; P:positive regulation of superoxide anion generation; P:negative regulation of glial cell apoptotic process; P:intracellular signal transduction; P:defense response to bacterium; P:negative regulation of filopodium assembly; P:negative regulation of platele…
		Angja12g007930	Calglandulin	F:calcium ion binding; C:cytoplasm
		Angja131s000260	Rhodopsin kinase GRK1; Short=RK; AltName: Full=G protein-coupled receptor kinase 1; Flags: Precursor	P:visual perception; P:photoreceptor cell morphogenesis; P:regulation of rhodopsin mediated signaling pathway; P:positive regulation of phosphorylation; P:negative regulation of apoptotic process; P:protein autophosphorylation; P:post-embryonic retina morphogenesis in camera-type eye; F:G protein-coupled receptor kinase activity; F:ATP binding; F:rhodopsin kinase activity; C:photoreceptor outer s…
		Angja132s000070	Myosin, light chain 1, alkali; skeletal, fast	F:calcium ion binding
		Angja13g000430	Mucin-2; Short=MUC-2; AltName: Full=Colonic mucin; Short=MCM; AltName: Full=Secreted gel-forming mucin; Flags: Precursor	P:regulation of cellular process; F:protein binding; C:mucus layer
		Angja13g000490	Mucin-5AC; Short=MUC-5AC; AltName: Full=Gastric mucin; AltName: Full=Major airway glycoprotein; AltName: Full=Mucin-5 subtype AC, tracheobronchial; AltName: Full=Tracheobronchial mucin; Short=TBM; Flags: Precursor	P:stimulatory C-type lectin receptor signaling pathway; P:O-glycan processing; P:phosphatidylinositol-mediated signaling; F:extracellular matrix structural constituent; C:extracellular space; C:Golgi lumen; C:plasma membrane; C:extracellular matrix; C:mucus layer
		Angja13g000990	EF-hand calcium-binding domain-containing protein 4A; AltName: Full=Calcium release-activated channel regulator 2B	F:GTPase activity; F:calcium ion binding; F:GTP binding
		Angja13g002290	Fatty acid 2-hydroxylase; AltName: Full=Fatty acid alpha-hydroxylase	P:fatty acid metabolic process; P:glucosylceramide biosynthetic process; P:galactosylceramide biosynthetic process; P:glial cell development; P:myelin maintenance; P:plasma membrane raft organization; P:regulation of biological process; P:oxidation-reduction process; P:establishment of skin barrier; F:iron ion binding; F:fatty acid alpha-hydroxylase activity; C:endoplasmic reticulum; C:integral c…
		Angja13g003510	Sodium/potassium/calcium exchanger 1; AltName: Full=Na(+)/K(+)/Ca(2+)-exchange protein 1; AltName: Full=Retinal rod Na-Ca+K exchanger; AltName: Full=Solute carrier family 24 member 1; Flags: Precursor	P:potassium ion transport; P:sodium ion transport; P:long-term synaptic potentiation; P:long-term synaptic depression; P:calcium ion import across plasma membrane; F:calcium channel activity; F:calcium, potassium:sodium antiporter activity; C:integral component of plasma membrane; C:neuronal cell body
		Angja13g004830	Immunoglobulin superfamily member 22; Short=IgSF22	F:protein binding
		Angja13g005010	Synaptotagmin-12; AltName: Full=Synaptotagmin XII; Short=SytXII	P:regulation of dopamine secretion; P:regulation of calcium ion-dependent exocytosis; P:regulation of neurotransmitter secretion; P:calcium ion-regulated exocytosis of neurotransmitter; P:long-term synaptic potentiation; P:cellular response to calcium ion; F:phosphatidylserine binding; F:calcium ion binding; F:calcium-dependent phospholipid binding; F:syntaxin binding; F:clathrin binding; C:plasm…
		Angja13g005100	Sulfide:quinone oxidoreductase, mitochondrial; Short=SQOR; AltName: Full=Sulfide dehydrogenase-like; AltName: Full=Sulfide quinone oxidoreductase; Flags: Precursor	P:oxidation-reduction process; P:sulfide oxidation, using sulfide:quinone oxidoreductase; P:hydrogen sulfide metabolic process; F:quinone binding; F:sulfide:quinone oxidoreductase activity; F:FAD binding; C:mitochondrial inner membrane
		Angja13g007070	Tubulin polymerization-promoting protein family member 3	P:microtubule bundle formation; P:embryo implantation; P:positive regulation of protein polymerization; P:decidualization; F:tubulin binding; C:microtubule
		Angja149s000050	Actin-related protein 2/3 complex subunit 1B-B	P:Arp2/3 complex-mediated actin nucleation; F:actin binding; C:nucleus; C:cytoplasm; C:Arp2/3 protein complex
		Angja14g006060	Prolactin receptor; Short=PRL-R; Flags: Precursor	P:cell surface receptor signaling pathway; F:cytokine receptor activity; F:protein binding
		Angja14g006460	Interphotoreceptor matrix proteoglycan 2; AltName: Full=Sialoprotein associated with cones and rods proteoglycan; Short=Spacrcan; Flags: Precursor	P:visual perception; F:extracellular matrix structural constituent; F:hyaluronic acid binding; F:heparin binding; C:integral component of membrane; C:interphotoreceptor matrix; C:cell projection
		Angja14g006470	Target of Nesh-SH3; Short=Tarsh; AltName: Full=ABI gene family member 3-binding protein; AltName: Full=Nesh-binding protein; Short=NeshBP; Flags: Precursor	F:protein binding; C:extracellular region
		Angja14g007510	Embryonic protein UVS.2; Flags: Precursor	P:proteolysis; F:metalloendopeptidase activity
		Angja156s000050	Galectin-6; Short=Gal-6	F:carbohydrate binding
		Angja159s000320	Ammonium transporter Rh type B; AltName: Full=Rhesus blood group family type B glycoprotein; Short=Rh family type B glycoprotein; Short=Rh type B glycoprotein	P:ammonium transport; F:ammonium transmembrane transporter activity; C:integral component of plasma membrane
		Angja15g000930	Solute carrier organic anion transporter family member 2B1; AltName: Full=Solute carrier family 21 member 9	P:organic anion transport; P:transmembrane transport; C:plasma membrane
		Angja15g003280	Sarcoplasmic/endoplasmic reticulum calcium ATPase 3; Short=ChkSERCA3; Short=SERCA3; Short=SR Ca(2+)-ATPase 3; AltName: Full=Calcium pump 3	P:cellular calcium ion homeostasis; P:calcium ion transmembrane transport; P:proton transmembrane transport; F:calcium transmembrane transporter activity, phosphorylative mechanism; F:ATP binding; F:proton-exporting ATPase activity, phosphorylative mechanism; F:ATPase activity; F:metal ion binding; C:integral component of membrane; C:sarcoplasmic reticulum membrane
		Angja15g008640	Tenomodulin; Short=TeM; Short=rTeM; AltName: Full=Chondromodulin-1-like protein; Short=ChM1L; Short=rChM1L; AltName: Full=Myodulin	P:tendon cell differentiation; P:negative regulation of cellular process; P:cellular response to BMP stimulus; C:cellular anatomical entity
		Angja15g009840	Protein RD3; AltName: Full=Retinal degeneration protein 3	P:visual perception; P:negative regulation of guanylate cyclase activity; P:retina development in camera-type eye; F:protein binding; C:photoreceptor inner segment; C:nucleus; C:cytoplasm; C:cone photoreceptor outer segment; C:rod photoreceptor outer segment
		Angja15g009950	Peripherin-2; AltName: Full=Retinal degeneration slow protein	P:photoreceptor cell outer segment organization; P:detection of light stimulus involved in visual perception; P:protein homooligomerization; P:protein heterooligomerization; P:retina development in camera-type eye; F:protein homodimerization activity; C:photoreceptor outer segment; C:integral component of plasma membrane
		Angja15g010230	Myelin proteolipid protein; Short=PLP; AltName: Full=DM20; AltName: Full=Lipophilin	C:plasma membrane; C:integral component of membrane
		Angja15g010570	Myosin-binding protein C, fast-type; Short=Fast MyBP-C; AltName: Full=C-protein, skeletal muscle fast isoform	P:muscle contraction; P:cellular process; F:structural constituent of cytoskeleton; F:protein binding; C:cytoskeleton
		Angja16g000980	Leucine-rich repeat-containing protein 2	P:signal transduction; F:protein serine/threonine phosphatase activity; F:protein binding; C:cytoplasm; C:intracellular membrane-bounded organelle
		Angja16g001400	Ras and EF-hand domain-containing protein; AltName: Full=Ras-related protein Rab-45	F:GTPase activity; F:calcium ion binding; F:GTP binding; F:GDP binding; F:identical protein binding; C:cytosol; C:perinuclear region of cytoplasm
		Angja16g005410	Tissue-type plasminogen activator; Short=t-PA; Short=t-plasminogen activator; Short=tPA; Contains: Tissue-type plasminogen activator chain A; Contains: Tissue-type plasminogen activator chain B; Flags: Precursor	P:smooth muscle cell migration; P:plasminogen activation; F:serine-type endopeptidase activity
		Angja16g007050	Neurofilament medium polypeptide; Short=NF-M; AltName: Full=160 kDa neurofilament protein; AltName: Full=Neurofilament 3; AltName: Full=Neurofilament triplet M protein	P:neurofilament bundle assembly; F:structural constituent of cytoskeleton; F:microtubule binding; C:neurofilament; C:axon; C:neurofibrillary tangle
		Angja16g007060	Neurofilament light polypeptide; Short=NF-L; AltName: Full=68 kDa neurofilament protein; AltName: Full=Neurofilament triplet L protein	P:microtubule cytoskeleton organization; P:anterograde axonal transport; P:retrograde axonal transport; P:response to toxic substance; P:peripheral nervous system axon regeneration; P:axonal transport of mitochondrion; P:spinal cord development; P:hippocampus development; P:cerebral cortex development; P:regulation of axon diameter; P:neurofilament bundle assembly; P:locomotion; P:response to pep…
		Angja16g007730	Cytochrome b ascorbate-dependent protein 3; AltName: Full=Cytochrome b561 family member A3	P:oxidation-reduction process; F:oxidoreductase activity; F:metal ion binding; C:lysosomal membrane; C:integral component of membrane; C:late endosome membrane
		Angja178s000180	cGMP-dependent 3',5'-cyclic phosphodiesterase; AltName: Full=Cyclic GMP-stimulated phosphodiesterase; Short=CGS-PDE; Short=cGSPDE	P:negative regulation of transcription by RNA polymerase II; P:positive regulation of gene expression; P:negative regulation of cGMP-mediated signaling; P:regulation of mitochondrion organization; P:cellular response to macrophage colony-stimulating factor stimulus; P:negative regulation of vascular permeability; P:positive regulation of vascular permeability; P:negative regulation of cAMP-mediat…
		Angja179s000090	Nesprin-1; AltName: Full=Enaptin; AltName: Full=KASH domain-containing protein 1; Short=KASH1; AltName: Full=Myocyte nuclear envelope protein 1; Short=Myne-1; AltName: Full=Nuclear envelope spectrin repeat protein 1; AltName: Full=Synaptic nuclear envelope protein 1; Short=Syne-1	P:organelle organization; F:identical protein binding; F:actin filament binding; C:cytoplasm; C:integral component of membrane; C:nuclear membrane; C:meiotic nuclear membrane microtubule tethering complex; C:intracellular non-membrane-bounded organelle; C:supramolecular complex
		Angja179s000110	---NA---	---NA---
		Angja17g000970	---NA---	---NA---
		Angja17g003970	Lumican; AltName: Full=Keratan sulfate proteoglycan lumican; Short=KSPG lumican; Flags: Precursor	P:visual perception; P:positive regulation of gene expression; P:collagen fibril organization; F:protein binding; F:collagen binding; C:extracellular space; C:collagen-containing extracellular matrix
		Angja18g000710	ZP domain-containing protein; Flags: Precursor	C:membrane; C:integral component of membrane
		Angja18g001040	Protein PRR14L; AltName: Full=Proline rich 14-like protein	---NA---
		Angja18g001120	Cytochrome c oxidase subunit 6A, mitochondrial; AltName: Full=Cytochrome c oxidase polypeptide VIa; Flags: Precursor	P:oxidative phosphorylation; P:electron transport chain; P:oxidation-reduction process; P:proton transmembrane transport; F:cytochrome-c oxidase activity; C:mitochondrial respiratory chain complex IV; C:integral component of membrane
		Angja18g002310	Claudin-19	P:positive regulation of protein phosphorylation; P:cell adhesion; P:negative regulation of cell population proliferation; P:positive regulation of gene expression; P:negative regulation of gene expression; P:neuronal action potential propagation; P:negative regulation of cell migration; P:actin cytoskeleton reorganization; P:negative regulation of wound healing; P:bicellular tight junction assem…
		Angja18g002480	Band 3 anion exchange protein; AltName: Full=Anion exchange protein 1; Short=AE 1; Short=Anion exchanger 1; AltName: Full=Solute carrier family 4 member 1	P:bicarbonate transport; F:inorganic anion exchanger activity; F:bicarbonate transmembrane transporter activity; C:integral component of plasma membrane
		Angja18g004060	---NA---	---NA---
		Angja18g004310	Sodium channel protein type 4 subunit alpha B; AltName: Full=Voltage-gated sodium channel subunit alpha Nav1.4b	P:neuronal action potential; P:regulation of ion transmembrane transport; P:sodium ion transmembrane transport; P:membrane depolarization during action potential; F:voltage-gated ion channel activity; F:voltage-gated sodium channel activity; C:voltage-gated sodium channel complex; C:axon
		Angja18g007820	Shiftless antiviral inhibitor of ribosomal frameshifting protein homolog; Short=SHFL; AltName: Full=Repressor of yield of DENV protein homolog	P:regulation of translational termination; P:response to interferon-beta; P:viral translational frameshifting; P:negative regulation of translational frameshifting; F:ribosome binding; F:sequence-specific mRNA binding; C:P-body; C:nucleus
		Angja18g008920	Myosin light chain 4; AltName: Full=Myosin essential light chain, atrial isoform	P:regulation of the force of heart contraction; P:positive regulation of ATPase activity; P:cardiac muscle contraction; F:actin monomer binding; F:calcium ion binding; F:actin filament binding; C:myosin complex; C:A band
		Angja18g010160	---NA---	---NA---
		Angja196s000330	Testin-2; Contains: Testin-1; Flags: Precursor	P:proteolysis; F:cysteine-type peptidase activity; C:cellular anatomical entity
		Angja19g000220	Cysteine-rich venom protein; Short=CRVP; Flags: Precursor	P:modulation of process of other organism; F:toxin activity; C:extracellular region
		Angja19g001440	Solute carrier family 22 member 16; AltName: Full=Carnitine transporter 2; Short=CT2	P:transmembrane transport; F:transmembrane transporter activity; C:integral component of membrane
		Angja19g005190	Calpain-3; AltName: Full=Calcium-activated neutral proteinase 3; Short=CANP 3; AltName: Full=Calpain L3; AltName: Full=Calpain p94; AltName: Full=Cn94; AltName: Full=Muscle-specific calcium-activated neutral protease 3	P:regulation of transcription, DNA-templated; P:positive regulation of macromolecule metabolic process; P:negative regulation of macromolecule metabolic process; P:negative regulation of cellular metabolic process; P:positive regulation of cellular metabolic process; P:regulation of cellular protein metabolic process; P:sarcomere organization; P:regulation of response to stimulus; P:negative regu…
		Angja19g006260	Nesprin-2; AltName: Full=KASH domain-containing protein 2; Short=KASH2; AltName: Full=Nuclear envelope spectrin repeat protein 2; AltName: Full=Nucleus and actin connecting element protein; Short=Protein NUANCE; AltName: Full=Synaptic nuclear envelope protein 2; Short=Syne-2	P:nuclear migration; P:centrosome localization; F:actin filament binding; F:cytoskeleton-nuclear membrane anchor activity; C:mitochondrion; C:focal adhesion; C:sarcoplasmic reticulum; C:Z disc; C:lamellipodium membrane; C:filopodium membrane; C:nuclear membrane; C:nuclear lumen; C:meiotic nuclear membrane microtubule tethering complex; C:intermediate filament cytoskeleton
		Angja19g007370	---NA---	---NA---
		Angja19g008180	THAP domain-containing protein 4	P:tyrosine metabolic process; P:nitrate metabolic process; F:DNA binding; F:heme binding; F:identical protein binding; F:metal ion binding; F:peroxynitrite isomerase activity; F:nitric oxide binding
		Angja19g008650	Mitogen-activated protein kinase kinase kinase 15; AltName: Full=Apoptosis signal-regulating kinase 3; AltName: Full=MAPK/ERK kinase kinase 15; Short=MEK kinase 15; Short=MEKK 15	P:MAPK cascade; P:activation of MAPKK activity; F:MAP kinase kinase kinase activity; F:ATP binding; F:metal ion binding
		Angja19g008890	Adiponectin; AltName: Full=30 kDa adipocyte complement-related protein; AltName: Full=Adipocyte complement-related 30 kDa protein; Short=ACRP30; AltName: Full=Adipocyte, C1q and collagen domain-containing protein; AltName: Full=Adipocyte-specific protein AdipoQ; Flags: Precursor	P:fatty acid beta-oxidation; P:response to bacterium; P:response to glucose; P:positive regulation of protein kinase A signaling; P:negative regulation of macrophage derived foam cell differentiation; P:negative regulation of tumor necrosis factor-mediated signaling pathway; P:positive regulation of cholesterol efflux; P:negative regulation of granulocyte differentiation; P:response to nutrient l…
		Angja19g009780	Phosducin; Short=PHD; AltName: Full=33 kDa phototransducing protein; AltName: Full=Protein MEKA	P:visual perception; P:regulation of G protein-coupled receptor signaling pathway; C:photoreceptor outer segment; C:photoreceptor inner segment; C:nucleus; C:cytosol
		Angja19g011010	Leucine-rich repeat-containing protein 15; AltName: Full=Leucine-rich repeat protein induced by beta-amyloid homolog; Short=hLib; Flags: Precursor	P:regulation of localization; P:regulation of cellular process; F:protein binding; C:extracellular matrix
		Angja19g011740	Transforming growth factor beta receptor type 3; Short=TGF-beta receptor type 3; Short=TGFR-3; AltName: Full=Betaglycan; AltName: Full=Transforming growth factor beta receptor III; Short=TGF-beta receptor type III; Flags: Precursor	P:immune response; P:BMP signaling pathway; P:cardiac epithelial to mesenchymal transition; C:inhibin-betaglycan-ActRII complex
		Angja19g013450	Beta-arrestin-1; AltName: Full=Arrestin beta-1	P:signal transduction; C:cellular anatomical entity
		Angja1g000040	Cytochrome P450 2K1; AltName: Full=CYPIIK1; AltName: Full=Cytochrome P450 LMC2	P:lipid hydroxylation; P:aflatoxin metabolic process; P:lauric acid metabolic process; P:oxidation-reduction process; F:iron ion binding; F:oxidoreductase activity, acting on paired donors, with incorporation or reduction of molecular oxygen; F:heme binding; C:membrane; C:intracellular membrane-bounded organelle
		Angja1g001430	Parvalbumin-like EF-hand-containing protein	P:skeletal muscle contraction; P:regulation of muscle contraction; F:calcium ion binding; F:calcium-dependent protein binding; F:actin filament binding; C:troponin complex
		Angja1g001510	Retinal rod rhodopsin-sensitive cGMP 3',5'-cyclic phosphodiesterase subunit gamma; Short=GMP-PDE gamma	P:activation of MAPK activity; P:Wnt signaling pathway, calcium modulating pathway; P:visual perception; P:regulation of rhodopsin mediated signaling pathway; P:negative regulation of catalytic activity; P:positive regulation of epidermal growth factor receptor signaling pathway; P:positive regulation of G protein-coupled receptor signaling pathway; F:enzyme inhibitor activity; F:spectrin binding…
		Angja1g001920	Cytochrome P450 2K1; AltName: Full=CYPIIK1; AltName: Full=Cytochrome P450 LMC2	P:lipid hydroxylation; P:aflatoxin metabolic process; P:lauric acid metabolic process; P:oxidation-reduction process; F:monooxygenase activity; F:iron ion binding; F:oxidoreductase activity, acting on paired donors, with incorporation or reduction of molecular oxygen; F:heme binding; C:endoplasmic reticulum; C:organelle membrane
		Angja1g003330	Myoglobin	P:oxygen transport; F:oxygen carrier activity; F:oxygen binding; F:heme binding; F:metal ion binding
		Angja1g004530	Protein FAM83F	F:protein binding
		Angja1g005490	Coenzyme Q-binding protein COQ10 homolog, mitochondrial; Flags: Precursor	P:ubiquinone biosynthetic process; P:cellular respiration; F:ubiquinone binding; C:mitochondrial inner membrane
		Angja1g005830	Peripheral myelin protein 22; Short=PMP-22; AltName: Full=Protein CD25; AltName: Full=SR13 myelin protein; AltName: Full=Schwann cell membrane glycoprotein; Short=SAG	P:autophagy; P:immune response; P:cell cycle; P:cell adhesion; P:mating; P:adult walking behavior; P:cholesterol metabolic process; P:negative regulation of cell population proliferation; P:response to bacterium; P:multicellular organism aging; P:regulation of Schwann cell proliferation; P:positive regulation of gene expression; P:negative regulation of gene expression; P:fibroblast migration; P:…
		Angja1g006270	Transitional endoplasmic reticulum ATPase; Short=TER ATPase; AltName: Full=15S Mg(2+)-ATPase p97 subunit; Short=p97; AltName: Full=Valosin-containing protein; Short=VCP	P:double-strand break repair; P:protein ubiquitination; P:translesion synthesis; P:ubiquitin-dependent ERAD pathway; P:endosome to lysosome transport via multivesicular body sorting pathway; P:cellular response to heat; P:stress granule disassembly; P:interstrand cross-link repair; P:endoplasmic reticulum stress-induced pre-emptive quality control; P:autophagosome maturation; P:cellular response …
		Angja1g008150	Parvalbumin alpha; AltName: Full=A1	F:calcium ion binding
		Angja1g011870	Sodium channel protein type 4 subunit alpha A; AltName: Full=Voltage-gated sodium channel subunit alpha Nav1.4a	P:neuronal action potential; P:regulation of ion transmembrane transport; P:sodium ion transmembrane transport; P:membrane depolarization during action potential; F:voltage-gated ion channel activity; F:voltage-gated sodium channel activity; F:protein binding; C:voltage-gated sodium channel complex; C:axon
		Angja1g014190	LIM domain-binding protein 3; AltName: Full=Protein cypher; AltName: Full=Protein oracle; AltName: Full=Z-band alternatively spliced PDZ-motif protein	P:heart development; P:sarcomere organization; F:actin binding; F:protein kinase C binding; F:metal ion binding; F:muscle alpha-actinin binding; C:stress fiber; C:adherens junction; C:Z disc; C:pseudopodium; C:filamentous actin; C:perinuclear region of cytoplasm
		Angja1g014620	CREB3 regulatory factor; AltName: Full=Luman recruitment factor; Short=LRF	P:regulation of transcription, DNA-templated; P:response to unfolded protein; P:maternal behavior; P:negative regulation of glucocorticoid mediated signaling pathway; P:positive regulation of prolactin signaling pathway; C:nuclear body
		Angja202s000030	Potassium voltage-gated channel subfamily V member 2; AltName: Full=Voltage-gated potassium channel subunit Kv8.2	P:regulation of ion transmembrane transport; P:protein homooligomerization; P:potassium ion transmembrane transport; F:voltage-gated potassium channel activity; C:voltage-gated potassium channel complex
		Angja202s000110	Rod cGMP-specific 3',5'-cyclic phosphodiesterase subunit beta; Short=GMP-PDE beta; Flags: Precursor	P:signal transduction; P:entrainment of circadian clock by photoperiod; P:retina development in camera-type eye; F:3',5'-cyclic-nucleotide phosphodiesterase activity; F:protein binding; C:photoreceptor outer segment membrane
		Angja210s000230	Fer-1-like protein 6	P:plasma membrane organization; C:integral component of membrane
		Angja216s000010	Cytochrome c	P:mitochondrial electron transport, ubiquinol to cytochrome c; P:mitochondrial electron transport, cytochrome c to oxygen; P:positive regulation of cysteine-type endopeptidase activity involved in apoptotic process; P:oxidation-reduction process; F:electron transfer activity; F:heme binding; F:metal ion binding; C:mitochondrial intermembrane space; C:respirasome
		Angja23627s000090	CD63 antigen; AltName: Full=Mast cell antigen AD1; AltName: CD_antigen=CD63	P:positive regulation of receptor internalization; P:cell-matrix adhesion; P:negative regulation of epithelial cell migration; P:epithelial cell differentiation; P:cellular protein localization; P:endosome to melanosome transport; P:positive regulation of cell adhesion; P:regulation of vascular endothelial growth factor signaling pathway; P:regulation of potassium ion transmembrane transport; P:p…
		Angja2597s000010	60S ribosomal protein L4-B; AltName: Full=L1B	P:translation; F:structural constituent of ribosome; C:ribosome
		Angja25s000080	Kelch-like protein 31; AltName: Full=Kelch repeat and BTB domain-containing protein 1; AltName: Full=Kelch-like protein Klhl	P:negative regulation of protein phosphorylation; F:protein binding
		Angja27060s000230	Phospholipase D1; Short=PLD 1; Short=hPLD1; AltName: Full=Choline phosphatase 1; AltName: Full=Phosphatidylcholine-hydrolyzing phospholipase D1	P:phosphatidic acid biosynthetic process; P:chemotaxis; P:Ras protein signal transduction; P:lipid catabolic process; P:regulation of microvillus assembly; P:neutrophil degranulation; P:positive regulation of translation; P:inositol lipid-mediated signaling; P:cell motility; P:regulation of synaptic vesicle cycle; F:phospholipase D activity; F:protein binding; F:phosphatidylinositol binding; F:N-…
		Angja2g000660	Tetratricopeptide repeat protein 39B; Short=TPR repeat protein 39B	P:lipid metabolic process; F:protein binding
		Angja2g000880	Mitochondrial proton/calcium exchanger protein; AltName: Full=Leucine zipper-EF-hand-containing transmembrane protein 1; Flags: Precursor	P:protein hexamerization; P:protein homooligomerization; P:mitochondrial calcium ion homeostasis; P:calcium export from the mitochondrion; F:calcium ion binding; F:calcium:proton antiporter activity; F:ribosome binding; C:mitochondrial inner membrane; C:integral component of membrane
		Angja2g002570	---NA---	---NA---
		Angja2g002580	cGMP-gated cation channel alpha-1; AltName: Full=Cyclic nucleotide-gated cation channel 1; AltName: Full=Cyclic nucleotide-gated channel alpha-1; Short=CNG channel alpha-1; Short=CNG-1; Short=CNG1; AltName: Full=Cyclic nucleotide-gated channel, photoreceptor; AltName: Full=Rod photoreceptor cGMP-gated channel subunit alpha	P:visual perception; P:response to stimulus; P:cation transmembrane transport; F:intracellular cAMP-activated cation channel activity; F:intracellular cGMP-activated cation channel activity; F:cGMP binding; C:photoreceptor outer segment membrane; C:transmembrane transporter complex
		Angja2g009000	Creatine kinase U-type, mitochondrial; AltName: Full=Acidic-type mitochondrial creatine kinase; Short=Mia-CK; AltName: Full=Ubiquitous mitochondrial creatine kinase; Short=U-MtCK; Flags: Precursor	P:phosphorylation; P:phosphocreatine biosynthetic process; F:creatine kinase activity; F:ATP binding; C:mitochondrial inner membrane
		Angja2g012090	2-hydroxyacylsphingosine 1-beta-galactosyltransferase; AltName: Full=Ceramide UDP-galactosyltransferase; AltName: Full=Cerebroside synthase; AltName: Full=UDP-galactose-ceramide galactosyltransferase; Flags: Precursor	P:protein localization to paranode region of axon; P:galactosylceramide biosynthetic process; P:cytoskeleton organization; P:paranodal junction assembly; P:neuron projection morphogenesis; F:2-hydroxyacylsphingosine 1-beta-galactosyltransferase activity; F:UDP-galactose:glucosylceramide beta-1,4-galactosyltransferase activity; F:N-acylsphingosine galactosyltransferase activity; C:endoplasmic reti…
		Angja36s000040	Chromogranin-A; Short=CgA; Contains: Pancreastatin; Contains: Beta-granin; Contains: WE-14; Contains: Catestatin; Contains: GE-25; Contains: Serpinin-RRG; Contains: Serpinin; AltName: Full=AL26; Contains: p-Glu serpinin precursor; Flags: Precursor	P:positive regulation of protein phosphorylation; P:regulation of the force of heart contraction; P:mast cell chemotaxis; P:organelle organization; P:mast cell cytokine production; P:protein localization to secretory granule; P:negative regulation of catecholamine secretion; P:defense response to bacterium; P:mast cell degranulation; P:positive regulation of cAMP-mediated signaling; P:mast cell a…
		Angja37s000450	Deoxynucleoside triphosphate triphosphohydrolase SAMHD1; Short=dNTPase	P:immune system process; P:response to stress; P:cellular biosynthetic process; P:cellular macromolecule metabolic process; P:nucleic acid metabolic process; P:organic substance biosynthetic process; F:hydrolase activity; F:ion binding; F:organic cyclic compound binding; F:heterocyclic compound binding; C:organelle; C:intracellular organelle
		Angja37s000470	Deoxynucleoside triphosphate triphosphohydrolase SAMHD1; Short=dNTPase	P:cellular biosynthetic process; P:cellular macromolecule metabolic process; P:regulation of innate immune response; P:nucleic acid metabolic process; P:organic substance biosynthetic process; F:hydrolase activity; F:ion binding; F:organic cyclic compound binding; F:heterocyclic compound binding
		Angja37s000480	Deoxynucleoside triphosphate triphosphohydrolase SAMHD1; Short=dNTPase	P:double-strand break repair via homologous recombination; P:dGTP catabolic process; P:somatic hypermutation of immunoglobulin genes; P:dATP catabolic process; P:protein homotetramerization; P:defense response to virus; P:negative regulation of type I interferon-mediated signaling pathway; P:DNA strand resection involved in replication fork processing; F:single-stranded DNA binding; F:RNA binding…
		Angja37s000780	Ras-related protein Rab-38; AltName: Full=Melanoma antigen NY-MEL-1	P:intracellular protein transport; P:mitochondrion organization; P:small GTPase mediated signal transduction; P:vesicle-mediated transport; P:endosome to melanosome transport; P:post-translational protein modification; P:platelet dense granule organization; P:protein localization to membrane; P:phagosome acidification; P:melanosome assembly; P:positive regulation of phosphatidylcholine biosynthet…
		Angja3g006940	Cytochrome b-c1 complex subunit 9; AltName: Full=Complex III subunit 9; AltName: Full=Complex III subunit X; AltName: Full=Cytochrome c1 non-heme 7 kDa protein; AltName: Full=Ubiquinol-cytochrome c reductase complex 7.2 kDa protein	P:mitochondrial electron transport, ubiquinol to cytochrome c; P:aerobic respiration; P:mitochondrial respiratory chain complex III assembly; P:oxidation-reduction process; C:mitochondrial respiratory chain complex III; C:integral component of membrane
		Angja3g009480	Alpha-1A adrenergic receptor; AltName: Full=Alpha-1A adrenoreceptor; Short=Alpha-1A adrenoceptor; AltName: Full=Alpha-1C adrenergic receptor; AltName: Full=Alpha-adrenergic receptor 1c	P:positive regulation of heart rate by epinephrine-norepinephrine; P:apoptotic process; P:smooth muscle contraction; P:phospholipase C-activating G protein-coupled receptor signaling pathway; P:activation of phospholipase C activity; P:heart development; P:aging; P:negative regulation of cell population proliferation; P:response to hormone; P:regulation of cellular metabolic process; P:positive r…
		Angja3g009640	Anthrax toxin receptor 1; AltName: Full=Tumor endothelial marker 8; Flags: Precursor	P:blood vessel development; P:reproductive process; P:actin cytoskeleton reorganization; P:substrate adhesion-dependent cell spreading; P:negative regulation of extracellular matrix assembly; P:toxin transport; P:positive regulation of metallopeptidase activity; F:transmembrane signaling receptor activity; F:collagen binding; F:actin filament binding; C:external side of plasma membrane; C:integra…
		Angja40133s000150	Olfactomedin-like protein 2B; AltName: Full=Photomedin-2; Flags: Precursor	P:extracellular matrix organization; F:identical protein binding; F:extracellular matrix binding; C:extracellular matrix
		Angja48s000170	Phosphorylase b kinase regulatory subunit alpha, skeletal muscle isoform; Short=Phosphorylase kinase alpha M subunit	P:glycogen catabolic process; P:protein phosphorylation; F:phosphorylase kinase activity; F:calmodulin binding; C:cytosol; C:plasma membrane; C:phosphorylase kinase complex
		Angja4g001290	---NA---	---NA---
		Angja4g001300	---NA---	---NA---
		Angja4g005000	Acetyl-coenzyme A synthetase, cytoplasmic; AltName: Full=Acetate--CoA ligase; AltName: Full=Acetyl-CoA synthetase; Short=ACS; Short=AceCS; AltName: Full=Acetyl-CoA synthetase 1; Short=AceCS1; AltName: Full=Acyl-CoA synthetase short-chain family member 2; AltName: Full=Acyl-activating enzyme; AltName: Full=Propionate--CoA ligase	P:ethanol oxidation; P:acetate biosynthetic process; P:acetyl-CoA biosynthetic process from acetate; P:propionate biosynthetic process; F:acetate-CoA ligase activity; F:ATP binding; F:AMP binding; F:propionate-CoA ligase activity; C:nucleoplasm; C:mitochondrial matrix; C:cytosol
		Angja4g006450	Myosin light chain 3; AltName: Full=Myosin alkali light chain 1, ventricular/slow skeletal muscle isoform; AltName: Full=Myosin light chain 1, slow-twitch muscle B/ventricular isoform; Short=MLC1SB	P:regulation of the force of heart contraction; P:regulation of striated muscle contraction; P:skeletal muscle tissue development; P:ventricular cardiac muscle tissue morphogenesis; P:cardiac muscle contraction; F:motor activity; F:actin monomer binding; F:calcium ion binding; C:myosin complex; C:A band; C:I band
		Angja4g012730	Cellular retinoic acid-binding protein 2; AltName: Full=Cellular retinoic acid-binding protein; Short=CRABP; Short=xCRABP; Short=xCRABP-b	F:retinoid binding; F:vitamin binding; C:intracellular anatomical structure
		Angja4g013210	Choline transporter-like protein 4; AltName: Full=Solute carrier family 44 member 4	P:organic cation transport; P:otolith formation; P:neuromast hair cell development; P:transmembrane transport; P:biological regulation; P:nitrogen compound transport; F:organic cation transmembrane transporter activity; C:plasma membrane
		Angja54858s000010	Hemoglobin cathodic subunit beta; AltName: Full=Hemoglobin cathodic beta chain	P:oxygen transport; F:oxygen carrier activity; F:oxygen binding; F:heme binding; F:metal ion binding; C:hemoglobin complex
		Angja5g000590	---NA---	---NA---
		Angja5g000790	---NA---	---NA---
		Angja5g001240	Major facilitator superfamily domain-containing protein 12	P:carbohydrate transport; P:negative regulation of melanin biosynthetic process; F:symporter activity; C:late endosome; C:integral component of plasma membrane
		Angja5g005050	1-phosphatidylinositol 4,5-bisphosphate phosphodiesterase delta-1; AltName: Full=Phosphoinositide phospholipase C-delta-1; AltName: Full=Phospholipase C-III; Short=PLC-III; AltName: Full=Phospholipase C-delta-1; Short=PLC-delta-1	P:blood vessel development; P:inositol phosphate metabolic process; P:phosphatidylinositol metabolic process; P:phosphatidylinositol-mediated signaling; F:phosphatidylinositol phospholipase C activity; F:calcium ion binding; F:phosphatidylinositol-4,5-bisphosphate binding; F:GTPase activating protein binding; C:cytoplasm; C:plasma membrane
		Angja5g007380	Guanidinoacetate N-methyltransferase	P:creatine biosynthetic process; P:methylation; F:guanidinoacetate N-methyltransferase activity; C:nucleus; C:cytoplasm
		Angja5g007540	Trimeric intracellular cation channel type A; Short=TRIC-A; Short=TRICA; AltName: Full=Transmembrane protein 38A	P:potassium ion transmembrane transport; F:potassium channel activity; C:integral component of membrane; C:nuclear membrane; C:sarcoplasmic reticulum membrane
		Angja5g011000	Junctophilin-1; Short=JP-1; AltName: Full=Junctophilin type 1	C:junctional membrane complex; C:sarcoplasmic reticulum membrane
		Angja67737s000010	Cytochrome P450 2K4; AltName: Full=CYPIIK4	P:oxidation-reduction process; F:iron ion binding; F:heme binding; F:aromatase activity; C:endoplasmic reticulum membrane
		Angja68465s000010	---NA---	---NA---
		Angja6g000550	---NA---	F:structural molecule activity
		Angja6g000670	Uncharacterized methyltransferase YdaC	P:methylation; F:methyltransferase activity; F:transferase activity
		Angja6g002200	5-aminolevulinate synthase, erythroid-specific, mitochondrial; Short=ALAS-E; AltName: Full=5-aminolevulinic acid synthase 2; AltName: Full=Delta-ALA synthase 2; AltName: Full=Delta-aminolevulinate synthase 2; Flags: Precursor	P:response to hypoxia; P:protoporphyrinogen IX biosynthetic process; P:embryonic hemopoiesis; P:hemoglobin biosynthetic process; P:erythrocyte development; F:5-aminolevulinate synthase activity; F:pyridoxal phosphate binding; C:mitochondrial inner membrane; C:mitochondrial matrix
		Angja6g002250	Translocator protein; AltName: Full=Mitochondrial benzodiazepine receptor; AltName: Full=PKBS; AltName: Full=Peripheral-type benzodiazepine receptor; Short=PBR	P:chloride transport; P:aging; P:glial cell migration; P:response to manganese ion; P:response to vitamin B1; P:positive regulation of necrotic cell death; P:peripheral nervous system axon regeneration; P:adrenal gland development; P:negative regulation of protein ubiquitination; P:response to progesterone; P:negative regulation of tumor necrosis factor production; P:response to testosterone; P:r…
		Angja6g002280	Guanylyl cyclase-activating protein 2; Short=GCAP 2; AltName: Full=Guanylate cyclase activator 1B	P:visual perception; P:response to stimulus; F:calcium ion binding
		Angja6g002500	Synapsin-2; AltName: Full=Synapsin II	P:calcium-ion regulated exocytosis; P:regulation of neurotransmitter secretion; P:synaptic vesicle clustering; F:ATP binding; F:cytoskeletal protein binding; F:identical protein binding; F:calcium-dependent protein binding; C:plasma membrane; C:postsynaptic density; C:SNARE complex; C:Schaffer collateral - CA1 synapse; C:extrinsic component of synaptic vesicle membrane; C:glutamatergic synapse
		Angja6g002570	UDP-glucuronosyltransferase 2A2; Short=UDPGT 2A2; Flags: Precursor	F:UDP-glycosyltransferase activity; C:cellular anatomical entity
		Angja6g003550	---NA---	---NA---
		Angja6g003560	---NA---	---NA---
		Angja6g005200	Guanine nucleotide-binding protein G(t) subunit alpha-1; AltName: Full=Transducin alpha-1 chain	P:G protein-coupled adenosine receptor signaling pathway; P:adenylate cyclase-inhibiting G protein-coupled receptor signaling pathway; P:phototransduction, visible light; P:cell population proliferation; P:eye photoreceptor cell development; P:detection of light stimulus involved in visual perception; P:sensory perception of umami taste; P:retina development in camera-type eye; P:cellular respons…
		Angja74468s000020	---NA---	---NA---
		Angja74468s000030	---NA---	---NA---
		Angja75s000010	MICOS complex subunit MIC26; AltName: Full=Apolipoprotein O; AltName: Full=MICOS complex subunit MIC23; AltName: Full=Protein FAM121B; Flags: Precursor	P:cristae formation; F:protein binding; C:endoplasmic reticulum membrane; C:Golgi apparatus; C:cytosol; C:plasma lipoprotein particle; C:MICOS complex; C:bounding membrane of organelle
		Angja77s000140	Neurofilament light polypeptide; Short=NF-L; AltName: Full=Neurofilament triplet L protein	P:anterograde axonal transport; P:retrograde axonal transport; P:axonal transport of mitochondrion; P:neurofilament bundle assembly; F:structural constituent of cytoskeleton; F:protein C-terminus binding; F:identical protein binding; C:neurofilament; C:axon
		Angja7g004700	Coiled-coil domain-containing protein 9B	P:biological_process; C:cellular_component
		Angja7g005030	Ectonucleoside triphosphate diphosphohydrolase 5; Short=NTPDase 5; AltName: Full=Guanosine-diphosphatase ENTPD5; Short=GDPase ENTPD5; AltName: Full=Uridine-diphosphatase ENTPD5; Short=UDPase ENTPD5; Flags: Precursor	P:protein N-linked glycosylation; P:regulation of phosphatidylinositol 3-kinase signaling; P:positive regulation of glycolytic process; P:'de novo' posttranslational protein folding; F:guanosine-diphosphatase activity; F:uridine-diphosphatase activity; C:endoplasmic reticulum
		Angja7g005880	Ryanodine receptor 3; Short=RYR-3; Short=RyR3; AltName: Full=Brain ryanodine receptor-calcium release channel; AltName: Full=Brain-type ryanodine receptor; AltName: Full=Type 3 ryanodine receptor	P:release of sequestered calcium ion into cytosol; P:protein homotetramerization; P:negative regulation of cytosolic calcium ion concentration; P:cellular response to calcium ion; P:cellular response to magnesium ion; P:cellular response to caffeine; P:cellular response to ATP; P:regulation of cardiac conduction; F:ryanodine-sensitive calcium-release channel activity; F:calcium ion binding; F:cal…
		Angja7g011290	Myelin basic protein; Short=MBP	F:structural constituent of myelin sheath; C:cellular anatomical entity
		Angja7g012550	Protein-glutamine gamma-glutamyltransferase 4; AltName: Full=Fibrinoligase; AltName: Full=Prostate transglutaminase; AltName: Full=Prostate-specific transglutaminase; AltName: Full=Transglutaminase P; Short=TG(P); Short=TGP; Short=TGase P; AltName: Full=Transglutaminase-4; Short=TGase-4	P:peptide cross-linking; F:protein-glutamine gamma-glutamyltransferase activity; C:Golgi apparatus; C:collagen-containing extracellular matrix
		Angja7g013530	Adseverin; AltName: Full=Gelsolin-like protein; AltName: Full=Scinderin	P:central nervous system development; P:negative regulation of cell population proliferation; P:cell projection assembly; P:regulation of chondrocyte differentiation; P:sequestering of actin monomers; P:positive regulation of apoptotic process; P:positive regulation of megakaryocyte differentiation; P:actin filament severing; P:barbed-end actin filament capping; P:positive regulation of actin nuc…
		Angja7g017280	Chloride channel protein 1; Short=ClC-1; AltName: Full=Chloride channel protein, skeletal muscle	P:muscle contraction; P:chloride transmembrane transport; F:voltage-gated chloride channel activity; F:protein homodimerization activity; C:integral component of plasma membrane
		Angja7g017370	Glyceraldehyde-3-phosphate dehydrogenase; Short=GAPDH; AltName: Full=Peptidyl-cysteine S-nitrosylase GAPDH	P:microtubule cytoskeleton organization; P:glucose metabolic process; P:glycolytic process; P:peptidyl-cysteine S-trans-nitrosylation; P:protein stabilization; P:neuron apoptotic process; P:oxidation-reduction process; F:glyceraldehyde-3-phosphate dehydrogenase (NAD+) (phosphorylating) activity; F:microtubule binding; F:peptidyl-cysteine S-nitrosylase activity; F:NADP binding; F:NAD binding; C:nu…
		Angja7g018560	Protein CTLA-2-alpha; AltName: Full=Cytotoxic T-lymphocyte-associated protein 2-alpha; Flags: Precursor	P:negative regulation of protein processing; P:regulation of regulatory T cell differentiation; P:negative regulation of inflammatory response; C:dendrite
		Angja7g020060	---NA---	F:protein binding
		Angja81120s000010	Protein mono-ADP-ribosyltransferase PARP14; AltName: Full=ADP-ribosyltransferase diphtheria toxin-like 8; Short=ARTD8; AltName: Full=Collaborator of STAT6; Short=CoaSt6; AltName: Full=Poly [ADP-ribose] polymerase 14; Short=PARP-14	P:negative regulation of biological process; P:regulation of cellular process; F:NAD+ ADP-ribosyltransferase activity; C:cellular anatomical entity
		Angja81312s000070	Persulfide dioxygenase ETHE1, mitochondrial; AltName: Full=Ethylmalonic encephalopathy protein 1; AltName: Full=Hepatoma subtracted clone one protein; AltName: Full=Sulfur dioxygenase ETHE1; Flags: Precursor	P:sulfur compound metabolic process; F:protein binding; F:metal ion binding; F:dioxygenase activity; C:nucleus; C:mitochondrion; C:organelle lumen; C:intracellular organelle lumen
		Angja81349s000030	Intestinal mucin-like protein; Short=MLP	C:extracellular region; C:mucus layer
		Angja81443s000080	Calsequestrin-1; AltName: Full=Aspartactin; AltName: Full=Calsequestrin, skeletal muscle isoform; AltName: Full=Laminin-binding protein; Flags: Precursor	P:regulation of skeletal muscle contraction by regulation of release of sequestered calcium ion; P:sarcomere organization; P:protein polymerization; P:positive regulation of release of sequestered calcium ion into cytosol; P:positive regulation of store-operated calcium channel activity; P:regulation of store-operated calcium entry; F:magnesium ion binding; F:calcium ion binding; F:potassium ion …
		Angja8g002130	Alpha-actinin-3; AltName: Full=Alpha-actinin skeletal muscle isoform 3; AltName: Full=F-actin cross-linking protein	P:regulation of the force of skeletal muscle contraction; P:skeletal muscle atrophy; P:transition between fast and slow fiber; P:response to denervation involved in regulation of muscle adaptation; P:positive regulation of fast-twitch skeletal muscle fiber contraction; P:negative regulation of glycolytic process; P:positive regulation of skeletal muscle tissue growth; P:positive regulation of ske…
		Angja8g003830	Peripherin-2; AltName: Full=Retinal degeneration slow protein	P:photoreceptor cell outer segment organization; P:detection of light stimulus involved in visual perception; P:protein homooligomerization; P:protein heterooligomerization; P:retina development in camera-type eye; F:protein homodimerization activity; C:photoreceptor outer segment; C:integral component of plasma membrane
		Angja8g006600	---NA---	---NA---
		Angja8g006810	SPEG neighbor protein	F:protein binding
		Angja8g008230	Synaptotagmin-like protein 5	P:exocytosis; F:neurexin family protein binding; C:plasma membrane; C:exocytic vesicle
		Angja8g009870	Transmembrane protein 41A-B; Flags: Precursor	C:integral component of membrane
		Angja8g013200	---NA---	---NA---
		Angja8g015110	Arrestin-C; AltName: Full=Cone arrestin	P:signal transduction
		Angja9g000950	---NA---	---NA---
		Angja9g001650	Carboxypeptidase Z; Short=CPZ; Short=cCPZ; Flags: Precursor	P:peptide metabolic process; P:protein processing; F:metallocarboxypeptidase activity; F:zinc ion binding; C:extracellular space
		Angja9g002100	Troponin T, cardiac muscle isoforms; Short=TnTC	P:regulation of muscle contraction; F:cytoskeletal protein binding; C:troponin complex
		Angja9g002120	Alkaline phosphatase; Short=AP	P:dephosphorylation; F:alkaline phosphatase activity; F:metal ion binding; C:plasma membrane; C:anchored component of membrane
		Angja9g002690	[Arg8]-vasotocin receptor; Short=AVT	P:G protein-coupled receptor signaling pathway; F:vasopressin receptor activity; C:plasma membrane; C:integral component of membrane
		Angja9g003330	Putative transporter SVOPL; AltName: Full=SVOP-like protein	P:transmembrane transport; F:transmembrane transporter activity; C:integral component of membrane
		Angja9g005230	Protein ITPRID2; AltName: Full=ITPR-interacting domain-containing protein 2; AltName: Full=Ki-ras-induced actin-interacting protein; AltName: Full=Sperm-specific antigen 2 homolog	F:actin binding; F:signaling receptor binding; C:plasma membrane
		Angja9g006690	Nuclear factor 7, brain; Short=xNF7; Short=xNF7-B	F:protein binding; F:zinc ion binding
		Angja9g008350	---NA---	---NA---
		Angja9g009650	Protein FAM180A; Flags: Precursor	C:extracellular region
		Angja9g009800	Probable polypeptide N-acetylgalactosaminyltransferase 8; AltName: Full=Polypeptide GalNAc transferase 8; Short=GalNAc-T8; Short=pp-GaNTase 8; AltName: Full=Protein-UDP acetylgalactosaminyltransferase 8; AltName: Full=UDP-GalNAc:polypeptide N-acetylgalactosaminyltransferase 8	P:O-glycan processing; F:polypeptide N-acetylgalactosaminyltransferase activity; C:Golgi membrane
		Angja9g011010	Synaptopodin-2; AltName: Full=Myopodin	P:autophagy; F:cytoskeletal protein binding; C:nucleus; C:cytoplasm; C:actin cytoskeleton
