# Supplementary material for: Transcriptome analysis of the Japanese eel (Anguilla japonica) during larval metamorphosis
Source: BMC Genomics. 2024 Jun 11;25:585. doi: 10.1186/s12864-024-10459-z (PMC11165803; doi:10.1186/s12864-024-10459-z)
Supplement: Supplementary file 4 — Supplementary Material 4 [file 12864_2024_10459_MOESM4_ESM.xlsx]

## Sheet: Sheet1
	Supplementary File 5. All GO enrichments of the clusters from the body obtained by gene filtering.
	Cluster 1					Cluster 2					Cluster 3					Cluster 4					Cluster 5					Cluster 6
	Enriched GO	Count in cluster	Count in whole gene	pvalue(BH)		Enriched GO	Count in cluster	Count in whole gene	pvalue(BH)		Enriched GO	Count in cluster	Count in whole gene	pvalue(BH)		Enriched GO	Count in cluster	Count in whole gene	pvalue(BH)		Enriched GO	Count in cluster	Count in whole gene	pvalue(BH)		Enriched GO	Count in cluster	Count in whole gene	pvalue(BH)
	brush border membrane	9	51	6.72491e-09		no assignment	9	5270	4.76872e-17		extracellular space	50	885	5.7778e-16		extracellular space	18	885	4.99167e-05		pore complex	3	31	0.00407533		oxalate transmembrane transporter activity	4	9	1.72549e-06
	apical plasma membrane	14	319	1.05417e-06		proteasome regulatory particle, base subcomplex	9	13	4.2707e-12		extracellular matrix	24	194	3.09042e-14		extracellular matrix	9	194	7.64816e-05		cornified envelope	2	11	0.0164744		secondary active sulfate transmembrane transporter activity	4	13	4.85716e-06
	microvillus	7	64	1.59441e-05		endoplasmic reticulum lumen	13	126	4.25971e-06		no assignment	13	5270	3.93747e-14		endothelial cell proliferation	4	20	0.000406713		cornification	2	13	0.0155437		bicarbonate transmembrane transporter activity	4	14	4.52439e-06
	ATPase-coupled transmembrane transporter activity	6	44	2.83704e-05		proteasome-activating activity	5	8	7.64863e-06		collagen fibril organization	16	71	1.69027e-13		no assignment	5	5270	0.000522441		obsolete hemolysis in other organism involved in symbiotic interaction	2	14	0.0135867		proteolysis	10	375	4.02679e-06
	phospholipid translocation	5	26	4.34151e-05		empty	4	5	4.54164e-05		extracellular matrix organization	19	145	8.74808e-12		head development	3	11	0.0019977		channel activity	2	23	0.0299401		obsolete anion:anion antiporter activity	4	17	6.41621e-06
	peptidyl-dipeptidase activity	3	4	8.49581e-05		endoplasmic reticulum chaperone complex	5	11	4.07934e-05		endoplasmic reticulum lumen	18	126	7.59642e-12		collagen fibril organization	5	71	0.00194436		polypeptide N-acetylgalactosaminyltransferase activity	2	24	0.0271903		digestion	4	19	8.67336e-06
	plasma membrane region	5	37	0.000195808		proteasome-mediated ubiquitin-dependent protein catabolic process	13	162	3.71119e-05		metalloendopeptidase activity	17	144	8.24904e-10		venous blood vessel morphogenesis	3	12	0.00189647		intermediate filament cytoskeleton organization	2	25	0.0253065		intracellular pH elevation	3	6	1.56993e-05
	phosphatidylethanolamine flippase activity	3	7	0.000550874		protein folding	10	90	4.47843e-05		calcium ion binding	38	940	4.33711e-08		peptidyl-lysine oxidation	3	12	0.00165941		pore complex assembly	2	25	0.0221432		bicarbonate transport	4	31	5.15697e-05
	proteolysis	11	375	0.000639954		cytosol	79	3604	0.000104033		endodermal cell differentiation	8	26	1.3002e-07		proepicardium cell migration involved in pericardium morphogenesis	2	2	0.00159967		monoatomic cation transport	2	32	0.0323085		membrane hyperpolarization	3	9	5.09961e-05
	export across plasma membrane	3	8	0.000702299		translation initiation factor activity	8	62	0.00019354		peptidyl-lysine hydroxylation	5	6	2.98849e-07		protein-lysine 6-oxidase activity	3	13	0.00172026		structural molecule activity	3	138	0.0344194		chloride transmembrane transporter activity	3	12	0.00011953
	peptide catabolic process	3	9	0.000953853		unfolded protein binding	9	88	0.000273362		extracellular matrix structural constituent	12	109	1.8718e-06		heparin binding	6	133	0.00188355		regulation of anion channel activity	1	1	0.0347713		sperm capacitation	3	13	0.000140998
	phosphatidylcholine floppase activity	3	11	0.00170381		oligosaccharyltransferase complex	4	9	0.000458417		collagen catabolic process	8	39	3.33704e-06		copper ion binding	4	40	0.00179203		negative regulation of mRNA catabolic process	1	1	0.0318737		regulation of actin nucleation	2	2	0.000181586
	brush border	5	65	0.00176726		protein disulfide isomerase activity	5	19	0.000436611		procollagen-lysine 5-dioxygenase activity	4	4	3.15971e-06		scavenger receptor activity	5	81	0.00170522		regulation of localization	2	37	0.0298796		regulation of lamellipodium morphogenesis	2	2	0.000167618
	brush border assembly	2	2	0.00170247		npBAF complex	5	20	0.000535068		COPI vesicle coat	6	18	7.18779e-06		extracellular matrix organization	6	145	0.00240387		carbohydrate binding	3	145	0.0283251		sulfate transport	3	19	0.000371145
	empty	17	1074	0.00442153		retrograde protein transport, ER to cytosol	4	10	0.000605227		collagen binding	9	66	1.46097e-05		negative regulation of BMP signaling pathway	4	47	0.0027324		intermediate filament	2	43	0.0348947		extracellular space	11	885	0.000389906
	meprin A complex	2	4	0.00887414		proteasome regulatory particle, lid subcomplex	4	10	0.0005674		L-ascorbic acid binding	5	12	2.31878e-05		anterior commissure morphogenesis	2	3	0.00269167		spot adherens junction	1	2	0.0477728		production of molecular mediator involved in inflammatory response	2	3	0.000407878
	regulation of microvillus length	2	4	0.00835213		ATP binding	46	1845	0.000731522		COPI-coated vesicle membrane	4	6	3.55368e-05		lung ciliated cell differentiation	2	3	0.00253334		regulation of myotome development	1	2	0.0449626		inorganic anion transmembrane transport	2	3	0.000383885
	membrane	22	1737	0.0112038		proteasome core complex, alpha-subunit complex	4	11	0.000784788		collagen type XI trimer	4	7	7.75456e-05		negative regulation of epithelial cell proliferation involved in lung morphogenesis	2	3	0.0023926		apical plasma membrane urothelial plaque	1	2	0.0424647		sperm midpiece	3	22	0.000456196
	no assignment	12	5270	0.0112038		RNA binding	19	478	0.00104622		response to hypoxia	10	109	0.00010081		collagen trimer	4	48	0.0023453		Notch receptor processing, ligand-dependent	1	2	0.0402297		cellular response to cAMP	4	70	0.000585874
	positive regulation of systemic arterial blood pressure	2	5	0.0117899		nucleus	69	3277	0.00111214		intracellular protein transport	16	300	0.000111321		axon guidance	7	233	0.00296412		metalloendopeptidase activity involved in amyloid precursor protein catabolic process	1	2	0.0382182		hemoglobin complex	2	4	0.000651502
	signal release	2	5	0.0112285		melanosome	8	86	0.00111663		endothelial cell migration	6	29	0.000109282		club cell differentiation	2	4	0.0040898		aminophospholipid flippase activity	1	2	0.0363983		regulation of wound healing	2	4	0.000620478
	protein transmembrane transport	2	5	0.0107181		positive regulation of DNA repair	5	25	0.00110874		embryonic cranial skeleton morphogenesis	7	46	0.000120241		type I pneumocyte differentiation	2	4	0.0039039		pseudopodium organization	1	2	0.0347438		chloride transport	3	26	0.000625456
	positive regulation of high-density lipoprotein particle assembly	2	5	0.0102521		protein N-linked glycosylation via asparagine	5	25	0.00106053		hydroxylysine biosynthetic process	3	3	0.000145388		response to hypoxia	5	109	0.00398505		exocytosis	2	62	0.046736		chitin catabolic process	2	5	0.00094261
	response to leptin	2	5	0.0098249		MAPK cascade	8	91	0.00148298		procollagen glucosyltransferase activity	3	3	0.00013933		hindbrain development	3	25	0.00554664		membrane raft assembly	1	3	0.047735		polysaccharide digestion	2	5	0.000903335
	cholesterol transfer activity	3	24	0.00952415		response to endoplasmic reticulum stress	5	27	0.00145259		retrograde vesicle-mediated transport, Golgi to endoplasmic reticulum	8	68	0.000140795		volume-sensitive chloride channel activity	2	5	0.00570927		phospholipase inhibitor activity	1	3	0.0458256		chitinase activity	2	5	0.000867201
	auditory receptor cell stereocilium organization	3	24	0.00915784		mesodermal cell fate specification	3	5	0.00140595		ossification	7	48	0.000137014		negative regulation of stem cell population maintenance	2	5	0.00548968		amyloid precursor protein catabolic process	1	3	0.0440631		barbed-end actin filament capping	3	31	0.000906425
	nucleus	5	3277	0.011016		otic vesicle morphogenesis	3	5	0.00135388		positive regulation of smoothened signaling pathway	6	32	0.000157143		cell differentiation involved in salivary gland development	2	5	0.00528636		regulation of multicellular organismal process	2	69	0.0490382		aspartic-type endopeptidase activity	3	31	0.000872854
	metallodipeptidase activity	2	6	0.0125869		positive regulation of secondary heart field cardioblast proliferation	3	5	0.00130553		endothelial cell proliferation	5	20	0.000239046		negative regulation of mesenchymal cell proliferation involved in lung development	2	5	0.00509756		wound healing	2	71	0.0499859		oxygen carrier activity	2	6	0.00115947
	endosome	7	260	0.0160538		Wnt signaling pathway, planar cell polarity pathway	6	45	0.00128764		collagen-containing extracellular matrix	11	155	0.000244218		procollagen-proline 4-dioxygenase activity	2	5	0.00492178		calcium-dependent phospholipid binding	2	72	0.0495904		oxygen transport	2	7	0.00156463
	regulation of systemic arterial blood pressure by renin-angiotensin	2	7	0.0163881		eukaryotic translation initiation factor 4F complex	4	14	0.00138674		collagen metabolic process	4	10	0.000271048		response to bacterium	4	65	0.00487936							positive regulation of actin filament bundle assembly	2	7	0.00151248
	apolipoprotein A-I receptor activity	2	7	0.0158594		sarcoplasmic reticulum lumen	4	14	0.00134201		procollagen galactosyltransferase activity	4	10	0.000262304		calcium ion binding	13	940	0.00626509							cytoplasmic actin-based contraction involved in cell motility	2	8	0.00194829
	sphingolipid floppase activity	2	7	0.0153638		regulation of hematopoietic stem cell differentiation	5	28	0.00136751		basement membrane	9	102	0.00028658		principal sensory nucleus of trigeminal nerve development	2	6	0.00667132							lysophosphatidic acid binding	2	8	0.0018874
	phosphatidylserine floppase activity	2	7	0.0148982		interleukin-1-mediated signaling pathway	5	29	0.00158608		positive regulation of mesenchymal cell proliferation	5	22	0.000337556		type II pneumocyte differentiation	2	7	0.00903081							actin filament bundle	2	10	0.00293148
	metalloaminopeptidase activity	3	31	0.0151247		middle ear morphogenesis	4	15	0.0016522		low-density lipoprotein particle receptor catabolic process	3	4	0.000389777		salivary gland cavitation	2	7	0.0087652							positive regulation of chemokine production	2	10	0.00284526
	transmembrane transport	7	274	0.0181052		regulation of cellular amino acid metabolic process	4	15	0.001605		cartilage development	7	60	0.000470014		heterochromatin organization	2	8	0.0113204							brush border membrane	3	51	0.00300491
	regulation of biological process	4	76	0.0179428		non-canonical NF-kappaB signal transduction	4	15	0.00156041		antigen processing and presentation of exogenous peptide antigen via MHC class II	6	40	0.000459214		positive regulation of B cell differentiation	2	8	0.011006							oxygen binding	2	13	0.00463425
	carboxypeptidase activity	2	8	0.0176535		positive regulation of canonical Wnt signaling pathway	9	127	0.00164987		empty	4	12	0.000507945		collagen catabolic process	3	39	0.0136697							cysteine-type endopeptidase inhibitor activity involved in apoptotic process	2	13	0.004509
	bile acid:sodium symporter activity	2	8	0.017189		positive regulation of RNA polymerase II transcription preinitiation complex assembly	3	6	0.00190618		intracellular calcium activated chloride channel activity	4	13	0.00070741		striated muscle cell differentiation	2	9	0.0133673							chitin binding	2	13	0.00439035
	apolipoprotein A-I binding	2	8	0.0167482		negative regulation of IRE1-mediated unfolded protein response	3	6	0.00185731		extracellular matrix structural constituent conferring tensile strength	5	27	0.000832152		positive regulation of synapse assembly	4	91	0.0135719							serine-type endopeptidase activity	4	146	0.00486944
	response to nutrient levels	3	34	0.0169115		enzyme regulator activity	4	16	0.00185417		endochondral ossification	5	27	0.000811349		multicellular organism development	7	342	0.0151259							microvillus	3	64	0.0051341
	glutathione catabolic process	2	9	0.0204099		anaphase-promoting complex-dependent catabolic process	5	32	0.00209958		volume-sensitive chloride channel activity	3	5	0.000800632		macropinosome	2	10	0.015442							negative regulation of vascular associated smooth muscle cell proliferation	2	15	0.00545917
	xenobiotic transmembrane transporter activity	2	9	0.019924		antigen processing and presentation of exogenous peptide antigen via MHC class I, TAP-dependent	4	17	0.00228664		skeletal system development	7	69	0.000994632		positive regulation of epithelial to mesenchymal transition	3	44	0.0171751							extracellular region	9	990	0.00830445
	retinol metabolic process	3	37	0.0201846		double-strand break repair	5	34	0.00271043		middle ear morphogenesis	4	15	0.00117028		regulation of postsynaptic neurotransmitter receptor internalization	2	11	0.0179441							apical plasma membrane	5	319	0.0112284
	ceramide catabolic process	2	10	0.0236881		striated muscle tissue development	3	7	0.00285437		chondrocyte proliferation	4	16	0.00151002		basement membrane	4	102	0.0184318							cellular response to hepatocyte growth factor stimulus	2	22	0.0110599
	photoreceptor disc membrane	2	11	0.0282077		aorta morphogenesis	3	7	0.00279094		endoplasmic reticulum to Golgi vesicle-mediated transport	8	103	0.00172793		growth cone membrane	2	12	0.0205169							actin filament severing	2	22	0.0108141
	regulation of Cdc42 protein signal transduction	2	11	0.0275945		outer ear morphogenesis	3	7	0.00273026		heparin binding	9	133	0.00169316		myosin II binding	2	12	0.0200709							extracellular exosome	3	87	0.0108807
	interleukin-1 beta production	2	11	0.0270074		protein deubiquitination	8	111	0.00317363		endoplasmic reticulum membrane	21	635	0.00193577		oxidoreductase activity, acting on single donors with incorporation of molecular oxygen, incorporation of two atoms of oxygen	2	12	0.0196439							negative regulation of multicellular organismal process	2	23	0.0113209
	response to laminar fluid shear stress	2	11	0.0264447		post-translational protein modification	8	113	0.0035251		positive regulation of MAPK cascade	6	55	0.00222501		extracellular matrix structural constituent	4	109	0.0216042							calcium-independent cell-cell adhesion via plasma membrane cell-adhesion molecules	2	26	0.0141679
	protein transmembrane transporter activity	2	11	0.0259051		extracellular matrix organization	9	145	0.00350574		SRP-dependent cotranslational protein targeting to membrane, translocation	3	7	0.00230176		endothelial cell morphogenesis	2	13	0.0222041							positive regulation of epithelial cell migration	2	28	0.0160878
	phospholipid efflux	2	12	0.0303557		SWI/SNF complex	5	37	0.00354173		craniofacial suture morphogenesis	3	7	0.00225573		intracellular calcium activated chloride channel activity	2	13	0.02176							filopodium tip	2	28	0.0157661
	reverse cholesterol transport	2	13	0.0350462		negative regulation of G2/M transition of mitotic cell cycle	4	20	0.00372216		UDP-xylosyltransferase activity	3	7	0.0022115		eye morphogenesis	2	13	0.0213333							regulation of serine C-palmitoyltransferase activity	1	1	0.016632
	triglyceride lipase activity	2	14	0.0399581		ATP hydrolysis activity	10	182	0.00375855		Wnt-protein binding	5	35	0.00231371		positive regulation of myotube differentiation	2	13	0.0209231							prostaglandin transmembrane transporter activity	1	1	0.0163121
	neutral L-amino acid transmembrane transporter activity	2	14	0.0392041		obsolete histone dephosphorylation	3	8	0.00375652		detection of mechanical stimulus involved in sensory perception of sound	4	19	0.00259241		cerebellar mossy fiber	2	14	0.023881							P-type potassium transmembrane transporter activity	1	1	0.0160044
	fatty acid binding	2	14	0.0384781		ubiquitin-dependent ERAD pathway	7	87	0.00389003		endoplasmic reticulum	22	706	0.0026748		protein binding	40	5722	0.0237313							oxidoreductase activity, acting on the CH-NH group of donors, oxygen as acceptor	1	1	0.015708
	platelet dense granule organization	2	14	0.0377785		chaperone-mediated protein folding	4	21	0.00422193		cartilage condensation	5	37	0.00287824		positive regulation of MAPK cascade	3	55	0.0250853							inner mucus layer	1	1	0.0154224
	phospholipid homeostasis	2	15	0.0426597		regulation of cytoskeleton organization	4	21	0.00414654		Golgi membrane	17	475	0.00329007		negative regulation of miRNA transcription	2	16	0.0296339							outer mucus layer	1	1	0.015147
	phospholipase activity	2	16	0.0477282		proteasomal ubiquitin-independent protein catabolic process	4	21	0.00407379		cell adhesion	14	344	0.00350158		endoplasmic reticulum lumen	4	126	0.0309158							regulation of inward rectifier potassium channel activity	1	1	0.0148813
						endopeptidase activity	4	21	0.00400355		Golgi apparatus	21	683	0.00433291		RNA polymerase II cis-regulatory region sequence-specific DNA binding	9	655	0.0317603							regulation of cyclic nucleotide-gated ion channel activity	1	1	0.0146247
						chromatin remodeling	7	91	0.00472727		calcium ion homeostasis	3	9	0.00450399		cell-cell adhesion via plasma-membrane adhesion molecules	2	17	0.0317861							P-type potassium:proton transporter activity	1	1	0.0143768
						metamorphosis	2	2	0.00502551		cellular response to vitamin K	2	2	0.00452471		neuron projection extension	2	17	0.0312564							vitamin transmembrane transporter activity	1	1	0.0141372
						actin rod assembly	2	2	0.00494313		regulation of lymphocyte migration	2	2	0.00445054		commissural neuron axon guidance	2	17	0.030744							epidermal growth factor receptor signaling pathway	2	36	0.0212503
						proteasome storage granule	2	2	0.0048634		regulation of neuron projection regeneration	2	2	0.00437876		zymogen activation	2	17	0.0302481							molecular_function	4	247	0.0209481
						mRNA splicing, via spliceosome	7	95	0.00579366		obsolete positive regulation of DNA repair by transcription from RNA polymerase II promoter	2	2	0.00430925		sprouting angiogenesis	3	66	0.036885							biological_process	4	248	0.0209127
						polyubiquitin modification-dependent protein binding	4	24	0.00625493		proteoglycan metabolic process	3	10	0.00587713		cell-matrix adhesion	3	67	0.03789							cellular response to epidermal growth factor stimulus	2	41	0.026142
						regulation of transcription from RNA polymerase II promoter in response to hypoxia	4	24	0.0061587		positive regulation of gene expression	11	240	0.00600092		peptidase inhibitor activity	2	20	0.039963							obsolete monovalent inorganic cation homeostasis	1	2	0.0260659
						proteasome assembly	3	10	0.00634563		peptidyl-prolyl cis-trans isomerase activity	5	47	0.00762732		regulation of protein localization to plasma membrane	2	21	0.0433761							maintenance of gastrointestinal epithelium	1	2	0.025671
						negative regulation of ruffle assembly	3	10	0.00625092		endolysosome membrane	3	11	0.00764839		positive regulation of cell growth	3	72	0.0443498							polyamine catabolic process	1	2	0.0252878
						protein stabilization	9	164	0.00641942		positive regulation of podosome assembly	3	11	0.00753591		response to axon injury	2	22	0.046178							oxalate transport	1	2	0.0249159
						low-density lipoprotein particle receptor binding	4	25	0.00683941		obsolete invadopodium	3	11	0.0074267		positive regulation of chondrocyte differentiation	2	22	0.0455087							beta-carotene metabolic process	1	2	0.0245548
						outflow tract morphogenesis	4	27	0.00917171		endoplasmic reticulum chaperone complex	3	11	0.0073206		cell adhesion	6	344	0.044992							growth hormone-releasing hormone activity	1	2	0.0242041
						U2-type catalytic step 2 spliceosome	4	28	0.0104469		collagen trimer	5	48	0.00783497		acetate metabolic process	1	1	0.0466428							keratohyalin granule	1	2	0.0238631
						cytoplasm	60	3076	0.0107678		negative regulation of angiogenesis	6	74	0.00778296		prostate gland stromal morphogenesis	1	1	0.045995							vitamin transport	1	2	0.0235317
						empty	4	29	0.0116716		inner ear morphogenesis	5	49	0.00840089		soft palate development	1	1	0.0453649							structural molecule activity	3	138	0.0252138
						metalloendopeptidase activity	8	144	0.0120648		elastic fiber assembly	3	12	0.00914852		amine metabolic process	1	1	0.0447519							heme binding	3	141	0.0263961
						T cell receptor signaling pathway	6	79	0.011927		peptidyl-lysine oxidation	3	12	0.00902654		pronephric proximal tubule development	1	1	0.0441552							empty	8	1074	0.0294719
						proteasome regulatory particle	2	3	0.0118045		positive regulation of cell-substrate adhesion	4	29	0.0100465		pronephric distal tubule development	1	1	0.0435742							no assignment	5	5270	0.0294497
						nuclear proteasome complex	2	3	0.0116512		negative regulation of post-translational protein modification	2	3	0.0104904		angioblast cell differentiation	1	1	0.0430083							bicellular tight junction	3	154	0.0323239
						positive regulation of inclusion body assembly	2	3	0.0115018		KDEL sequence binding	2	3	0.0103559		intermediate mesoderm development	1	1	0.0424569							L-lysine import across plasma membrane	1	3	0.0325405
						eukaryotic translation initiation factor 2 complex	2	3	0.0113563		T cell aggregation	2	3	0.0102248		regulation of endodermal cell differentiation	1	1	0.0419195							sulfate transmembrane transport	1	3	0.0321286
						regulation of mRNA stability	5	52	0.0113341		positive regulation of aldosterone secretion	2	3	0.010097		ornithine catabolic process	1	1	0.0413955							actin polymerization-dependent cell motility	1	3	0.031727
						ER-associated misfolded protein catabolic process	3	13	0.0119863		tissue remodeling	2	3	0.00997235		ammonium homeostasis	1	1	0.0408844							regulation of cell shape	3	170	0.0402048
						positive regulation of innate immune response	3	13	0.0118401		protein-lysine 6-oxidase activity	3	13	0.0106344		ornithine carbamoyltransferase activity	1	1	0.0403858							prostaglandin transport	1	4	0.041218
						Set1C/COMPASS complex	3	13	0.0116974		eye morphogenesis	3	13	0.0105063		positive regulation of aorta morphogenesis	1	1	0.0398993							lysozyme activity	1	4	0.0407214
						threonine-type endopeptidase activity	3	13	0.0115582		AP-2 adaptor complex	3	13	0.0103812		positive regulation of late endosome to lysosome transport	1	1	0.0394243							meprin A complex	1	4	0.0402366
						nBAF complex	4	30	0.0114535		immunological synapse formation	3	13	0.0102591		positive regulation of macrophage migration	1	1	0.0389605							negative regulation of miRNA-mediated gene silencing	1	4	0.0397632
						focal adhesion	9	190	0.0148733		neural tube development	4	30	0.0101448		negative regulation of transcription by RNA polymerase II	9	717	0.0387622							negative regulation of vascular endothelial cell proliferation	1	4	0.0393008
						neurogenesis	5	56	0.0147101		metalloaminopeptidase activity	4	31	0.0114021		angiogenesis	4	151	0.0387335							beta-carotene 15,15'-dioxygenase activity	1	4	0.0388491
						promoter-specific chromatin binding	5	57	0.0157809		ephrin receptor signaling pathway	7	115	0.0118663		glial cell differentiation	2	23	0.0389697							carotenoid dioxygenase activity	1	4	0.0384076
						semicircular canal morphogenesis	3	15	0.0170378		sarcoplasmic reticulum lumen	3	14	0.012356		centrosome cycle	2	23	0.0385318							positive regulation of intestinal cholesterol absorption	1	4	0.0379761
						stimulatory C-type lectin receptor signaling pathway	4	34	0.0176039		melanosome	6	86	0.0139584		cell-cell junction	4	153	0.0392236							insulin catabolic process	1	4	0.0375541
						RNA helicase activity	5	60	0.0193109		cis-Golgi network	4	33	0.0139031		collagen-containing extracellular matrix	4	155	0.0406097							bicellular tight junction assembly	2	61	0.0396782
						Wnt-protein binding	4	35	0.0192544		cell migration	9	193	0.0138107		heart looping	3	78	0.0404226							response to bacterium	2	65	0.044311
						mitotic spindle disassembly	2	4	0.0191347		blood vessel morphogenesis	4	34	0.0152686		regulation of Notch signaling pathway	2	24	0.0401119							serine C-palmitoyltransferase complex	1	5	0.0453701
						regulation of protein localization to chromatin	2	4	0.0189312		proteolysis	13	375	0.0167839		cell morphogenesis	3	80	0.0424565							intracellular canaliculus	1	5	0.0448874
						cytosolic proteasome complex	2	4	0.0187319		protein folding	6	90	0.0168037		NuRD complex	2	26	0.0459752							peroxisome proliferator activated receptor signaling pathway	1	5	0.0444149
						histone H4R3 methyltransferase activity	2	4	0.0185368		epidermis morphogenesis	2	4	0.0166903		endodermal cell differentiation	2	26	0.0454963							DNA binding domain binding	1	5	0.0439523
						eukaryotic 48S preinitiation complex	3	16	0.0190637		membrane to membrane docking	2	4	0.0165182		intermediate filament cytoskeleton	2	26	0.0450273							LBD domain binding	1	5	0.0434992
						cytoplasmic stress granule	6	91	0.0193313		cellular response to testosterone stimulus	2	4	0.0163497		integrin-mediated signaling pathway	3	83	0.0451112							carotene catabolic process	1	5	0.0430553
						negative regulation of canonical Wnt signaling pathway	7	125	0.0193913		obsolete invadopodium membrane	2	4	0.0161845		lysosome localization	2	27	0.0475111							behavioral response to ethanol	1	5	0.0426204
						protein-DNA complex	4	37	0.0219123		trans-Golgi network membrane	5	61	0.0169506		response to endoplasmic reticulum stress	2	27	0.047036							regulation of postsynaptic membrane neurotransmitter receptor levels	1	5	0.0421942
						double-stranded RNA binding	5	63	0.0217239		extracellular region	25	990	0.0178405		empty	3	86	0.0482931							ligand-gated calcium channel activity	1	5	0.0417764
						P-body	6	95	0.0232362		positive regulation of osteoblast differentiation	5	62	0.0178948												positive regulation of acrosome reaction	1	6	0.0495766
						nucleoplasm	40	1910	0.0233911		O-glycan processing	4	37	0.0190685												serine C-palmitoyltransferase activity	1	6	0.0490952
						catalytic step 2 spliceosome	4	38	0.02332		microvillus membrane	3	17	0.0192162												canalicular bile acid transport	1	6	0.0486232
						structural constituent of cytoskeleton	6	96	0.0238298		commissural neuron axon guidance	3	17	0.0190332												L-ornithine transmembrane transport	1	6	0.0481601
						cochlea morphogenesis	3	18	0.0249562		response to oxidative stress	5	65	0.0213261												Piccolo NuA4 histone acetyltransferase complex	1	6	0.0477058
						cell-matrix adhesion	5	67	0.0270607		regulation of cell shape	8	170	0.0219047												response to organic substance	2	77	0.0525319
						histone H4-R3 methylation	2	5	0.0272362		neuronal stem cell population maintenance	3	18	0.0220025
						neural crest cell fate commitment	2	5	0.0269863		septin ring	3	18	0.0218007
						oligopeptidase activity	2	5	0.026741		sprouting angiogenesis	5	66	0.0220125
						N-acetyllactosamine synthase activity	2	5	0.0265001		Golgi organization	6	98	0.0223901
						LRR domain binding	2	5	0.0262635		vesicle-mediated transport	7	134	0.0228849
						neuron fate specification	3	19	0.0275452		heterophilic cell-cell adhesion via plasma membrane cell adhesion molecules	5	67	0.0229245
						regulation of neuron differentiation	4	41	0.0283469		procollagen-proline 4-dioxygenase activity	2	5	0.023233
						U2-type precatalytic spliceosome	4	41	0.0281004		3'-phosphoadenosine 5'-phosphosulfate biosynthetic process	2	5	0.0230309
						protein sumoylation	4	42	0.0304925		lung morphogenesis	2	5	0.0228324
						tumor necrosis factor-mediated signaling pathway	4	42	0.0302319		negative regulation of stem cell population maintenance	2	5	0.0226372
						negative regulation of extrinsic apoptotic signaling pathway in absence of ligand	3	20	0.030749		central nervous system vasculogenesis	2	5	0.0224454
						TBP-class protein binding	3	20	0.0304906		protein disulfide isomerase activity	3	19	0.0234963
						nuclear body	9	224	0.0335272		hair follicle morphogenesis	3	19	0.0233005
						mRNA modification	2	6	0.0361656		septin complex	3	19	0.0231079
						VCP-NPL4-UFD1 AAA ATPase complex	2	6	0.0358692		obsolete oxidation-reduction process	19	712	0.024611
						ATP generation from poly-ADP-D-ribose	2	6	0.0355776		extracellular matrix disassembly	3	20	0.0264997
						peptidyl-arginine methylation, to asymmetrical-dimethyl arginine	2	6	0.0352907		lamellipodium	9	224	0.0288476
						regulation of histone modification	2	6	0.0350083		clathrin adaptor activity	3	21	0.0301443
						protein-arginine omega-N monomethyltransferase activity	2	6	0.0347305		positive regulation of epithelial to mesenchymal transition	4	44	0.0299347
						DNA geometric change	2	6	0.034457		T cell migration	2	6	0.0310261
						CRD-mediated mRNA stability complex	2	6	0.0341878		negative regulation of cartilage development	2	6	0.0307837
						carbohydrate binding	7	145	0.0349232		neuron fate determination	2	6	0.030545
						mediator complex	4	45	0.0351778		apical plasma membrane	11	319	0.0308022
						microtubule-based process	3	22	0.0367351		Wnt signaling pathway, planar cell polarity pathway	4	45	0.0312964
						translational initiation	4	46	0.0375775		protein O-linked glycosylation	3	22	0.0327517
						extracellular space	22	885	0.0412295		filopodium membrane	3	22	0.0325054
						ESC/E(Z) complex	3	23	0.0409225		establishment of epithelial cell apical/basal polarity	3	22	0.0322628
						ubiquitin-dependent protein catabolic process	7	151	0.0418731		cytoskeleton-dependent cytokinesis	3	23	0.036492
						site of double-strand break	4	48	0.0426531		protein hydroxylation	2	7	0.0402303
						regulation of catalytic activity	4	48	0.0423418		FK506 binding	2	7	0.0399366
						neuron differentiation	5	79	0.0433952		outer ear morphogenesis	2	7	0.0396472
						extracellular matrix	8	194	0.04313		negative regulation of hyaluronan biosynthetic process	2	7	0.039362
						protein-arginine omega-N asymmetric methyltransferase activity	2	7	0.0434015		uropod	2	7	0.0390808
						cell tip	2	7	0.0430937		cell tip	2	7	0.0388037
						neural plate development	2	7	0.0427902		cardiac septum development	2	7	0.0385304
						histone H4 deacetylation	2	7	0.042491		ventricular cardiac muscle tissue morphogenesis	3	24	0.0390136
						tRNA-splicing ligase complex	2	7	0.0421959		smooth endoplasmic reticulum	3	24	0.0387427
						mRNA transport	4	51	0.0499066		scavenger receptor activity	5	81	0.041186
											homophilic cell adhesion via plasma membrane adhesion molecules	10	290	0.0427793
											virus receptor activity	3	25	0.042735
											low-density lipoprotein particle receptor binding	3	25	0.0424462
											axonal fasciculation	3	25	0.0421614
											catenin complex	4	51	0.043257
											positive regulation of phosphatidylinositol 3-kinase/protein kinase B signal transduction	5	84	0.046245
											embryonic morphogenesis	3	26	0.0462953
											embryonic skeletal system morphogenesis	3	26	0.0459927
											odontogenesis	3	26	0.045694
											bone development	3	26	0.0453992
											skeletal system morphogenesis	3	26	0.0451082
											endoplasmic reticulum exit site	3	26	0.0448209
											obsolete anchored component of external side of plasma membrane	2	8	0.0457942
											heparan sulfate binding	2	8	0.0455062
											negative regulation of vascular associated smooth muscle cell differentiation	2	8	0.0452218
											heterochromatin organization	2	8	0.0449409
											dorsal convergence	2	8	0.0446635
											positive regulation of B cell differentiation	2	8	0.0443895
											spindle	5	85	0.0447904
											protein binding	93	5722	0.0450375
											plasma membrane	47	2503	0.0468073
											receptor internalization	3	27	0.0469735
											endoplasmic reticulum-Golgi intermediate compartment	4	54	0.0474812
