# Supplementary material for: Transcriptome analysis of the Japanese eel (Anguilla japonica) during larval metamorphosis
Source: BMC Genomics. 2024 Jun 11;25:585. doi: 10.1186/s12864-024-10459-z (PMC11165803; doi:10.1186/s12864-024-10459-z)
Supplement: Supplementary file 5 — Supplementary Material 5 [file 12864_2024_10459_MOESM5_ESM.xlsx]

## Sheet: Sheet1
	Supplementary File 6. All GO enrichments of the clusters from the head obtained by gene filtering.
	Cluster 1					Cluster 2					Cluster 3					Cluster 4					Cluster 5
	Enriched GO	Count in cluster	Count in whole gene	pvalue(BH)		Enriched GO	Count in cluster	Count in whole gene	pvalue(BH)		Enriched GO	Count in cluster	Count in whole gene	pvalue(BH)		Enriched GO	Count in cluster	Count in whole gene	pvalue(BH)		Enriched GO	Count in cluster	Count in whole gene	pvalue(BH)
	P:visual perception	13	208	1.28279e-07		F:extracellular matrix structural constituent	4	109	0.00106613		C:extracellular space	25	888	3.25455e-12		C:collagen-containing extracellular matrix	6	154	4.34413e-07		P:neurofilament bundle assembly	4	6	2.65856e-05
	C:photoreceptor outer segment	5	62	0.00975874		P:negative regulation of endothelial cell migration	2	19	0.0155442		F:extracellular matrix structural constituent	10	109	5.1327e-09		F:extracellular matrix structural constituent	5	109	2.14976e-06		F:calcium ion binding	22	942	0.000174236
	P:phototransduction	4	31	0.006754		P:cholesterol biosynthetic process	2	21	0.0127079		C:extracellular matrix	11	194	5.91768e-08		F:heparin binding	4	133	0.00019969		C:neurofilament	4	15	0.000769385
	F:5-oxoprolinase (ATP-hydrolyzing) activity	2	2	0.00614712		P:carbohydrate metabolic process	3	118	0.0121339		P:extracellular matrix organization	9	145	9.1663e-07		P:extracellular matrix organization	4	145	0.000210857		C:sarcoplasmic reticulum membrane	5	37	0.00107036
	F:G protein-coupled photoreceptor activity	3	12	0.00567427		F:copper chaperone activity	1	1	0.0330351		P:collagen fibril organization	7	71	1.57604e-06		C:collagen trimer	3	48	0.000222643		F:actin filament binding	10	307	0.00817938
	F:rhodopsin kinase activity	2	3	0.0122497		P:polysaccharide catabolic process	1	1	0.0275292		C:basement membrane	7	102	1.65388e-05		F:calcium ion binding	6	942	0.00257714		F:heme binding	7	142	0.00759623
	P:cardiac muscle contraction	4	44	0.0118113		C:S-layer	1	1	0.0235965		F:Wnt-protein binding	5	35	2.29867e-05		C:extracellular region	6	991	0.00291022		P:retina development in camera-type eye	5	61	0.00733445
	F:inward rectifier potassium channel activity	3	20	0.0177908		F:sterol 14-demethylase activity	1	1	0.0206469		P:middle ear morphogenesis	4	15	2.42327e-05		F:extracellular matrix binding	2	24	0.00275003		C:photoreceptor outer segment	5	62	0.00694313
	C:neuron to neuron synapse	2	4	0.0162737		F:protein-glucosylgalactosylhydroxylysine glucosidase activity	1	1	0.0183528		C:collagen-containing extracellular matrix	7	154	0.00017989		F:metalloendopeptidase activity	3	144	0.00329348		C:mucus layer	3	13	0.00826698
	F:cGMP binding	3	22	0.0190716		P:endothelial cell-matrix adhesion	1	1	0.0165175		F:collagen binding	5	66	0.00040294		P:positive regulation of cell-substrate adhesion	2	29	0.00322745		P:visual perception	8	208	0.00766278
	C:cardiac myofibril	2	5	0.0221109		F:squalene monooxygenase activity	1	1	0.015016		P:roof of mouth development	5	67	0.000394644		P:response to vitamin K	1	1	0.00860736		C:photoreceptor outer segment membrane	3	15	0.0106555
	P:glutathione metabolic process	3	24	0.0207197		P:farnesyl diphosphate biosynthetic process, mevalonate pathway	1	1	0.0137646		C:extracellular region	15	991	0.000362359		C:extracellular space	5	888	0.00871638		F:cytoskeletal protein binding	5	76	0.012257
	C:photoreceptor inner segment	4	61	0.0227344		F:hydroxymethylglutaryl-CoA synthase activity	1	1	0.0127058		P:notochord morphogenesis	3	12	0.00064814		P:cellular response to tumor necrosis factor	2	66	0.0128545		P:regulation of the force of heart contraction	3	18	0.0159334
	P:phototransduction, visible light	2	6	0.0259649		C:collagen trimer	2	48	0.0143456		P:regulation of neuron projection regeneration	2	2	0.000744454		F:extracellular matrix constituent conferring elasticity	1	2	0.0135201		C:troponin complex	3	18	0.0147953
	P:detection of visible light	2	7	0.0338047		C:cell wall	1	2	0.0220111		P:positive regulation of DNA repair by transcription from RNA polymerase II promoter	2	2	0.000694824		P:negative regulation of angiogenesis	2	74	0.0139673		F:cGMP binding	3	22	0.0255548
	P:protein import	2	7	0.0316919		P:demethylation	1	2	0.0206354		F:metalloendopeptidase activity	6	144	0.000903533		F:S-(hydroxymethyl)glutathione dehydrogenase NADP activity	1	3	0.0177376		P:organic substance biosynthetic process	2	5	0.0255896
	P:membrane repolarization during cardiac muscle cell action potential	2	7	0.0298276		F:protein kinase C inhibitor activity	1	3	0.0291161		P:hematopoietic stem cell proliferation	3	15	0.00101649		F:S-(hydroxymethyl)glutathione dehydrogenase NAD activity	1	3	0.0166942		C:mitochondrial inner membrane	7	209	0.0289968
	P:glycolytic process	3	36	0.0464237		P:ventricular cardiac muscle tissue development	1	3	0.0274986		no assignment	5	5346	0.000987688		P:regulation of pathway-restricted SMAD protein phosphorylation	1	3	0.0157667		P:detection of light stimulus involved in visual perception	3	25	0.0313413
	F:G protein-coupled receptor kinase activity	2	9	0.0454202		P:regulation of developmental pigmentation	1	3	0.0260513		F:peptidyl-prolyl cis-trans isomerase activity	4	47	0.00121279		P:cell adhesion	3	345	0.0192972		C:neurofibrillary tangle	2	6	0.0321819
	F:carbohydrate binding	5	145	0.0520799		P:penetration of zona pellucida	1	3	0.0247487		P:negative regulation of post-translational protein modification	2	3	0.00155942		F:alcohol dehydrogenase (NAD+) activity	1	4	0.018912		P:protein polymerization	2	6	0.0305728
	P:cellular response to light stimulus	2	10	0.0511823		P:acetyl-CoA metabolic process	1	3	0.0235702		P:positive regulation of mesenchymal cell proliferation	3	22	0.00273106		P:peptidyl-cysteine S-trans-nitrosylation	1	4	0.0180114		P:peripheral nervous system axon regeneration	2	6	0.029117
	P:protein localization to organelle	2	10	0.0488558		P:peptide cross-linking via chondroitin 4-sulfate glycosaminoglycan	1	3	0.0224988		C:invadopodium membrane	2	4	0.0028282		F:peptidyl-cysteine S-nitrosylase activity	1	4	0.0171927		P:negative regulation of hormone secretion	2	6	0.0277935
	P:regulation of membrane repolarization	2	10	0.0467317		C:collagen type IV trimer	1	4	0.0286782		P:fibronectin fibril organization	2	4	0.00270523		P:regulation of cellular response to insulin stimulus	1	4	0.0164452		P:sarcomere organization	4	63	0.0341269
						F:L-lactate dehydrogenase activity	1	4	0.0274833		P:negative regulation of T-helper 17 cell lineage commitment	2	4	0.00259251		F:metal ion binding	6	1751	0.0164503		P:positive regulation of cardiac muscle contraction	2	7	0.035512
						P:cellular aromatic compound metabolic process	1	4	0.0263839		C:endoplasmic reticulum	11	707	0.0025613		F:integrin binding	2	111	0.0185643		P:axonal transport of mitochondrion	2	7	0.0340915
						P:response to yeast	1	5	0.0316938		C:endoplasmic reticulum lumen	5	126	0.00352767		P:regulation of endothelial cell migration	1	5	0.0181769		F:oxygen carrier activity	2	7	0.0327803
						F:N-acetylglucosamine 6-O-sulfotransferase activity	1	5	0.03052		P:somite development	3	27	0.00397849		P:ethanol oxidation	1	6	0.0209954		P:galactosylceramide biosynthetic process	2	7	0.0315662
						P:regulation of cholesterol biosynthetic process	1	5	0.02943		P:neuron fate determination	2	6	0.00552752		F:glyceraldehyde-3-phosphate dehydrogenase (NAD+) (phosphorylating) activity	1	6	0.0202456		C:Z disc	6	172	0.0357258
						P:positive regulation of mitochondrial depolarization	1	5	0.0284151		P:aorta morphogenesis	2	7	0.00745293		F:6-phosphofructokinase activity	1	6	0.0195475		P:neuronal action potential propagation	2	8	0.039014
						C:intrinsic component of Golgi membrane	1	6	0.0329432		P:regulation of cell adhesion	3	42	0.0134769		F:fructose-6-phosphate binding	1	6	0.0188959		P:retrograde axonal transport	2	8	0.0377135
						F:3-beta-hydroxy-delta5-steroid dehydrogenase activity	1	6	0.0318805		P:proteolysis	7	375	0.0143833		C:6-phosphofructokinase complex	1	6	0.0182864		P:oxygen transport	2	8	0.036497
						P:negative regulation of vascular endothelial growth factor signaling pathway	1	6	0.0308843		C:cell surface	8	493	0.0143573		P:positive regulation of ERK1 and ERK2 cascade	2	130	0.0197152		F:iron ion binding	5	127	0.0481445
						P:animal organ development	2	110	0.0309378		P:positive regulation of endothelial cell apoptotic process	2	10	0.0139294		P:cell-cell adhesion mediated by integrin	1	7	0.0200326
						F:phosphopyruvate hydratase activity	1	7	0.0338932		P:positive regulation of integrin-mediated signaling pathway	2	10	0.0135197		C:platelet alpha granule	1	8	0.0222115
						C:phosphopyruvate hydratase complex	1	7	0.0329249		P:convergent extension involved in axis elongation	2	11	0.0160117		F:carbohydrate binding	2	145	0.022261
						P:protein sulfation	1	7	0.0320103		P:peptidyl-lysine oxidation	2	12	0.0186335		P:positive regulation of sprouting angiogenesis	1	11	0.0288073
						P:aorta morphogenesis	1	7	0.0311451		F:HMG box domain binding	2	13	0.0213726		P:negative regulation of developmental process	1	11	0.0280288
						P:oxidation-reduction process	4	715	0.0333301		P:planar cell polarity pathway involved in neural tube closure	2	13	0.0208102		P:fructose 1,6-bisphosphate metabolic process	1	11	0.0272912
						P:glycoprotein catabolic process	1	8	0.0337503		F:protein-lysine 6-oxidase activity	2	13	0.0202766		P:elastic fiber assembly	1	12	0.0289964
						P:collagen-activated tyrosine kinase receptor signaling pathway	1	9	0.0369993		P:embryonic digit morphogenesis	3	54	0.021121		F:monosaccharide binding	1	12	0.0282715
						P:glutathione biosynthetic process	1	9	0.0360968		P:male gonad development	3	57	0.0241056		P:cellular response to BMP stimulus	1	13	0.0298678
						P:negative regulation of oxidative stress-induced intrinsic apoptotic signaling pathway	1	10	0.0391309		P:lung development	3	60	0.027292		F:protein-glutamine gamma-glutamyltransferase activity	1	13	0.0291566
						F:hyalurononglucosaminidase activity	1	10	0.0382208		P:multicellular organism development	6	342	0.0347863		C:extracellular matrix	2	194	0.0316397
						F:extracellular matrix structural constituent conferring compression resistance	1	10	0.0373522		P:neuronal stem cell population maintenance	2	18	0.0348146		P:fructose 6-phosphate metabolic process	1	16	0.0342102
						P:extracellular matrix organization	2	145	0.0385328		P:cochlea morphogenesis	2	18	0.0340409		P:B cell activation	1	17	0.0355255
						P:keratan sulfate biosynthetic process	1	11	0.0392791		F:fibronectin binding	2	18	0.0333009		P:peptide cross-linking	1	17	0.0347532
						P:heart valve morphogenesis	1	11	0.0384434		P:cell adhesion	6	345	0.0332427		F:histone deacetylase activity	1	18	0.0359993
						P:sterol biosynthetic process	1	11	0.0376425		P:artery morphogenesis	2	19	0.0355787		P:endothelial cell activation	1	19	0.0371918
						C:collagen-containing extracellular matrix	2	154	0.0396769		P:negative regulation of endothelial cell migration	2	19	0.0348526		P:negative regulation of chondrocyte differentiation	1	19	0.0364328
						P:negative regulation of sprouting angiogenesis	1	12	0.0394		P:skeletal system development	3	69	0.0342341		P:canonical glycolysis	1	21	0.0394289
						P:lipid droplet formation	1	12	0.0386275		F:extracellular matrix binding	2	24	0.0533754		F:AMP binding	1	22	0.0404793
						P:positive regulation of mitochondrial fission	1	12	0.0378847		P:negative regulation of protein homodimerization activity	1	1	0.0527234		F:polypeptide N-acetylgalactosaminyltransferase activity	1	24	0.0432732
						P:carboxylic acid metabolic process	1	13	0.0402449		P:cell-cell adhesion in response to extracellular stimulus	1	1	0.0517286		P:endodermal cell differentiation	1	26	0.0459558
						F:acetylglucosaminyltransferase activity	1	14	0.0425144		C:integrin alpha4-beta1 complex	1	1	0.0507707		P:bone development	1	26	0.0451047
						P:mitochondrial cytochrome c oxidase assembly	1	15	0.0446981		P:osteoblast proliferation	1	1	0.0498476		P:branching involved in ureteric bud morphogenesis	1	27	0.0459684
						P:positive regulation of interleukin-1 beta production	1	16	0.0468006		P:regulation of brood size	1	1	0.0489575		P:neuron apoptotic process	1	27	0.0451475
						P:regulation of I-kappaB kinase/NF-kappaB signaling	1	16	0.0459795		C:cyclin E2-CDK2 complex	1	1	0.0480986		F:NADP binding	1	27	0.0443554
						F:glycosaminoglycan binding	1	16	0.0451868		F:D3 vitamins binding	1	1	0.0472693		P:response to endoplasmic reticulum stress	1	27	0.0435907
						C:extracellular space	4	888	0.0444968		P:regulation of collagen fibril organization	1	1	0.0464681		P:glycosaminoglycan biosynthetic process	1	29	0.045987
						F:transferase activity, transferring glycosyl groups	1	17	0.0463848		P:chemoattraction of serotonergic neuron axon	1	1	0.0456936		P:proteolysis involved in cellular protein catabolic process	1	31	0.0482981
						C:A band	1	17	0.0456244		P:non-canonical Wnt signaling pathway via JNK cascade	1	1	0.0449446
						P:N-acetylglucosamine metabolic process	1	17	0.0448885		P:hypophysis morphogenesis	1	1	0.0442197
						P:regulation of the force of heart contraction	1	18	0.0467486		P:positive regulation of timing of anagen	1	1	0.0435178
											P:cervix development	1	1	0.0428378
											P:urinary bladder development	1	1	0.0421787
											P:lateral sprouting involved in mammary gland duct morphogenesis	1	1	0.0415397
											P:mesenchymal-epithelial cell signaling	1	1	0.0409197
											P:epithelial cell proliferation involved in mammary gland duct elongation	1	1	0.0403179
											P:mesodermal to mesenchymal transition involved in gastrulation	1	1	0.0397336
											P:planar cell polarity pathway involved in outflow tract morphogenesis	1	1	0.039166
											P:planar cell polarity pathway involved in ventricular septum morphogenesis	1	1	0.0386143
											P:planar cell polarity pathway involved in cardiac right atrium morphogenesis	1	1	0.038078
											P:planar cell polarity pathway involved in cardiac muscle tissue morphogenesis	1	1	0.0375564
											P:planar cell polarity pathway involved in pericardium morphogenesis	1	1	0.0370489
											P:negative regulation of cell proliferation in midbrain	1	1	0.0365549
											F:receptor tyrosine kinase-like orphan receptor binding	1	1	0.0360739
											F:chemoattractant activity involved in axon guidance	1	1	0.0356054
											P:peptidyl-proline modification	1	1	0.035149
											P:negative regulation of extracellular matrix disassembly	1	1	0.034704
											P:negative regulation of Wnt signaling pathway involved in digestive tract morphogenesis	1	1	0.0342702
											P:endothelial cell-matrix adhesion	1	1	0.0338471
											P:membrane lipid metabolic process	1	1	0.0334344
											C:endothelial microparticle	1	1	0.0330315
											P:maintenance of cell number	1	1	0.0326383
											C:polycystin complex	1	1	0.0322543
											P:negative regulation of metallopeptidase activity	1	1	0.0318793
											P:bone development	2	26	0.0366602
											P:outflow tract morphogenesis	2	27	0.0390455
											P:post-anal tail morphogenesis	2	27	0.0386068
											P:metanephros development	2	29	0.0439401
											P:embryonic hindlimb morphogenesis	2	29	0.0434572
											P:bone morphogenesis	2	29	0.0429849
											P:cellular oxidant detoxification	2	29	0.0425227
											P:spinal cord development	2	31	0.0479441
