# Supplementary material for: Transcriptome analysis of the Japanese eel (Anguilla japonica) during larval metamorphosis
Source: BMC Genomics. 2024 Jun 11;25:585. doi: 10.1186/s12864-024-10459-z (PMC11165803; doi:10.1186/s12864-024-10459-z)
Supplement: Supplementary file 6 — Supplementary Material 6 [file 12864_2024_10459_MOESM6_ESM.xlsx]

## Sheet: Sheet1
	TableS1 Age and morphological data of the samples of Anguilla japonica at eachlarval or juvenile stage.
	stage	dph	TL	BD	PAL	PAL/TL	BD/TL
	Leptocephalus	239	51.94	37.03	8.093	0.712938	0.155814
		239	56.75	41.4	10.255	0.729515	0.180705
		239	50.38	37.27	8.61	0.739778	0.170901
		415	55.89	39.24	10.02	0.702093	0.179281
	M1	204	58.6	36.54	9.734	0.623549	0.166109
		204	59.81	39.8	9.53	0.665441	0.159338
		223	58.13	35.25	9.224	0.606399	0.158679
		226	59.99	38.42	9.658	0.64044	0.160993
	M2	215	58.18	27.43	7.242	0.471468	0.124476
		222	54.25	26.12	8.233	0.481475	0.15176
		223	50.82	24.54	8.325	0.482881	0.163813
		236	53.64	22.49	7.321	0.419277	0.136484
	M3	204	53.22	19.56	4.881	0.367531	0.0917136
		204	56.39	20.52	3.998	0.363894	0.0708991
		232	55.36	21.11	4.863	0.381322	0.0878432
		236	54.91	21.76	4.368	0.396285	0.0795484
	Glass eel	204	50.3	19.5	3.067	0.387674	0.0609742
		402	56.9	22.23	3.899	0.390685	0.0685237
		332	50.63	18.27	3.178	0.360853	0.0627691
		332	50.16	20.02	3.033	0.399123	0.0604665
	Elver	239	44.82	17.92	2.636	0.399822	0.058813
		404	49.85	19.97	4.181	0.400602	0.0838716
		332	48.98	19.27	2.761	0.393426	0.0563699
		317	51.08	20.65	3.057	0.404268	0.0598473
	Yellow eel	404	55.51	24.37	3.355	0.43902	0.0604396
		385	52.07	18.94	2.943	0.363741	0.0565201
		385	51.78	19.51	3.512	0.376786	0.0678254
		294	53.49	19.04	2.908	0.355954	0.0543653
