# Supplementary material for: Transcriptome analysis of the Japanese eel (Anguilla japonica) during larval metamorphosis
Source: BMC Genomics. 2024 Jun 11;25:585. doi: 10.1186/s12864-024-10459-z (PMC11165803; doi:10.1186/s12864-024-10459-z)
Supplement: Supplementary file 7 — Supplementary Material 7 [file 12864_2024_10459_MOESM7_ESM.xlsx]

## Sheet: Sheet1
	Table S2. Summary of total reads and mapping rates of each stage.
			Body				Head
	stage		Total reads	mapped reads	% of mapped		Total reads	mapped reads	% of mapped
	Leptocephalus		12316912	11974160	97.22		15369004	15001462	97.61
			13503673	13180441	97.61		14081369	13871267	98.51
			13374405	12937626	96.73		14047862	13758257	97.94
			13568782	13235582	97.54		9872795	9679257	98.04
	M1		12517992	12267155	98		14241970	14005957	98.34
			14213764	13947112	98.12		13868527	13566840	97.82
			14096517	13830520	98.11		12646035	12403733	98.08
			10708451	10439557	97.49		15395975	14984865	97.33
	M2		13254285	12998312	98.07		17898832	17601642	98.34
			13357496	13098965	98.06		14753874	14379695	97.46
			12012998	11734271	97.68		16226097	15935340	98.21
			14370020	14064428	97.87		12617656	12229298	96.92
	M3		12161005	11932323	98.12		13022067	12780099	98.14
			12344324	12112510	98.12		14231482	13872693	97.48
			12151657	11931160	98.19		14782809	14538521	98.35
			14413196	14095132	97.79		12313096	12060989	97.95
	Glass eel		12023005	11750684	97.73		12192145	11950260	98.02
			12192951	11914068	97.71		14336682	14090515	98.28
			9985974	9781242	97.95		N/A	N/A	N/A
			11697474	11491658	98.24		7862452	7720262	98.19
	Elver		12006716	11730811	97.7		13206454	13036328	98.71
			13644694	13320368	97.62		12742575	12510471	98.18
			13794960	13469322	97.64		11444441	11224912	98.08
			12078464	11810073	97.78		16226469	15868768	97.8
	Yellow eel		12894200	12588999	97.63		13008236	12801278	98.41
			9773078	9565306	97.87		12583208	12332564	98.01
			14127340	13832866	97.92		13789842	13608837	98.69
			12224112	11994688	98.12		12776310	12570197	98.39
